# Supplementary material for: Elucidation of the molecular responses to waterlogging in Jatropha roots by transcriptome profiling
Source: Front Plant Sci. 2014 Dec 2;5:658. doi: 10.3389/fpls.2014.00658 (PMC4251292; doi:10.3389/fpls.2014.00658)
Supplement: Supplementary Figure S1 — Physiological responses of Jatropha seedlings to waterlogging. (A) Total leaf chlorophyll content. Data represent mean ± SE (n = 6). (B) Total root carbohydrate content. Data represent mean ± SE (n = 3). Letters represent significant differences calculated by One-Way ANOVA (p-value < 0.05). [file DataSheet1.ZIP]

Archive with 6 entries (6 files):
- S3.TIF
- S4.TIF
- S5.TIF
- S6.TIF
- S1.TIF
- S2.TIF
