# Supplementary material for: Elucidation of the molecular responses to waterlogging in Jatropha roots by transcriptome profiling
Source: Front Plant Sci. 2014 Dec 2;5:658. doi: 10.3389/fpls.2014.00658 (PMC4251292; doi:10.3389/fpls.2014.00658)
Supplement: Supplementary Table S1 — Analysis of differentially regulated genes. [file Table1.XLSX]

## Sheet: Raw_read_count_values
Raw numbers of reads mapped to annotatated CDS (Jatropha genome release 4.5).
geneID	gene length (bp)	Number of reads
		None-stress_rep1	None-stress_rep2	Waterlogging_rep1	Waterlogging_rep2
Jcr4S00001.10	4473	89	3	19	18
Jcr4S00001.100	2049	309	47	61	60
Jcr4S00001.110	2810	32	8	24	30
Jcr4S00001.120	2246	141	6	66	73
Jcr4S00001.130	3113	257	88	284	107
Jcr4S00001.140	5682	301	12	1211	71
Jcr4S00001.150	2409	4	1	0	0
Jcr4S00001.160	3718	29	0	40	12
Jcr4S00001.170	2513	26	4	21	22
Jcr4S00001.180	890	60	21	54	0
Jcr4S00001.190	893	33	55	62	3
Jcr4S00001.20	2881	121	59	77	64
Jcr4S00001.200	4848	1514	376	506	344
Jcr4S00001.210	9330	69	15	8	7
Jcr4S00001.220	2681	5	1	27	3
Jcr4S00001.230	5211	129	20	88	42
Jcr4S00001.240	3062	25	0	1	0
Jcr4S00001.250	116	0	0	0	0
Jcr4S00001.260	888	19	10	22	29
Jcr4S00001.270	2165	49	6	45	8
Jcr4S00001.30	309	0	0	0	0
Jcr4S00001.40	3753	74	4	26	14
Jcr4S00001.50	748	0	0	0	0
Jcr4S00001.60	1765	81	20	34	8
Jcr4S00001.70	1060	34	1	11	6
Jcr4S00001.80	2025	1685	389	1788	1246
Jcr4S00001.90	1785	166	18	166	90
Jcr4S00002.10	6165	290	37	287	113
Jcr4S00002.100	1917	802	210	60	255
Jcr4S00002.110	3067	36	16	36	39
Jcr4S00002.120	6854	2067	389	3965	2024
Jcr4S00002.130	1724	647	54	1151	311
Jcr4S00002.140	842	451	44	332	130
Jcr4S00002.150	2925	309	61	48	63
Jcr4S00002.160	428	373	99	616	401
Jcr4S00002.170	7292	1451	334	1308	661
Jcr4S00002.180	3049	18	0	36	11
Jcr4S00002.190	5377	873	239	403	707
Jcr4S00002.20	1696	18	6	299	127
Jcr4S00002.200	4449	870	136	870	340
Jcr4S00002.210	579	2	0	0	0
Jcr4S00002.220	1032	46	6	9	14
Jcr4S00002.230	1605	1119	191	63	255
Jcr4S00002.240	1396	115	38	316	182
Jcr4S00002.250	635	5	2	182	19
Jcr4S00002.260	536	227	25	100	277
Jcr4S00002.270	4081	121	14	85	145
Jcr4S00002.280	8706	570	75	405	205
Jcr4S00002.290	1958	370	12	324	105
Jcr4S00002.30	2347	178	40	137	60
Jcr4S00002.300	3573	71	1	47	13
Jcr4S00002.310	2127	253	44	65	94
Jcr4S00002.320	581	18	0	739	234
Jcr4S00002.330	3442	510	55	267	184
Jcr4S00002.340	7253	341	69	267	147
Jcr4S00002.350	6673	1126	151	262	154
Jcr4S00002.360	3865	500	88	325	249
Jcr4S00002.370	404	0	0	0	3
Jcr4S00002.380	2141	574	52	228	133
Jcr4S00002.390	6321	1150	100	721	247
Jcr4S00002.40	2769	2401	273	510	347
Jcr4S00002.400	1641	0	0	0	0
Jcr4S00002.410	10416	237	93	107	143
Jcr4S00002.420	6985	131	7	80	27
Jcr4S00002.430	2375	17	3	8	2
Jcr4S00002.440	4552	5584	1062	196	645
Jcr4S00002.450	3478	129	30	46	55
Jcr4S00002.460	1972	0	4	0	0
Jcr4S00002.470	6113	2395	319	2423	1420
Jcr4S00002.480	693	4	0	0	1
Jcr4S00002.490	3805	4	0	0	0
Jcr4S00002.50	515	65	1	36	20
Jcr4S00002.500	251	48	34	2	2
Jcr4S00002.60	870	305	33	489	196
Jcr4S00002.70	5935	265	80	215	165
Jcr4S00002.80	3536	727	88	710	260
Jcr4S00002.90	1951	1	2	193	7
Jcr4S00003.10	622	0	0	3	1
Jcr4S00003.100	770	0	2	1	0
Jcr4S00003.110	3323	7	2	1	1
Jcr4S00003.120	623	2	0	0	0
Jcr4S00003.130	7502	383	91	123	147
Jcr4S00003.140	1083	11	0	56	0
Jcr4S00003.150	1375	199	7	58	32
Jcr4S00003.160	923	102	4	2	6
Jcr4S00003.170	2887	664	99	113	114
Jcr4S00003.180	406	4	3	0	1
Jcr4S00003.190	2720	1578	334	1486	883
Jcr4S00003.20	9153	445	50	256	187
Jcr4S00003.200	6131	287	38	54	15
Jcr4S00003.210	1613	10	0	0	4
Jcr4S00003.220	5419	3	5	1	3
Jcr4S00003.230	4392	3	0	0	0
Jcr4S00003.240	369	4	0	15	4
Jcr4S00003.250	1206	117	35	51	35
Jcr4S00003.260	3254	254	27	319	53
Jcr4S00003.270	2764	2	0	0	0
Jcr4S00003.280	3062	985	159	268	246
Jcr4S00003.290	1448	30	1	1	0
Jcr4S00003.30	8449	567	130	635	369
Jcr4S00003.300	3675	1270	232	707	103
Jcr4S00003.310	2157	0	0	1	0
Jcr4S00003.320	2547	73	16	14	18
Jcr4S00003.330	653	1581	390	1663	1376
Jcr4S00003.340	1643	2490	500	3302	1531
Jcr4S00003.350	326	38	5	10	2
Jcr4S00003.360	4111	628	152	1470	439
Jcr4S00003.370	4020	269	53	270	181
Jcr4S00003.380	3442	288	81	231	193
Jcr4S00003.390	2164	350	46	175	29
Jcr4S00003.40	6432	193	51	127	53
Jcr4S00003.400	410	24	23	3	3
Jcr4S00003.410	731	217	47	241	206
Jcr4S00003.420	1371	55	10	119	0
Jcr4S00003.430	4625	242	5	137	84
Jcr4S00003.440	1856	42	4	6	0
Jcr4S00003.450	2032	9	0	2	0
Jcr4S00003.460	3473	215	61	22	48
Jcr4S00003.50	3278	122	17	68	82
Jcr4S00003.60	1196	913	154	76	218
Jcr4S00003.70	3191	77	23	67	59
Jcr4S00003.80	4911	90	5	45	51
Jcr4S00003.90	4505	29	25	11	1
Jcr4S00004.10	2932	443	158	134	332
Jcr4S00004.100	1082	1655	503	809	832
Jcr4S00004.110	251	3	0	0	0
Jcr4S00004.120	4276	51	17	14	21
Jcr4S00004.130	5192	19	0	227	82
Jcr4S00004.140	506	61	2	62	7
Jcr4S00004.150	533	613	69	373	190
Jcr4S00004.160	1247	8	0	73	7
Jcr4S00004.170	437	0	0	0	0
Jcr4S00004.180	569	5	0	0	0
Jcr4S00004.190	1561	0	0	0	0
Jcr4S00004.20	494	630	34	85	145
Jcr4S00004.200	765	0	0	0	11
Jcr4S00004.210	3804	377	55	217	404
Jcr4S00004.220	1164	589	126	390	237
Jcr4S00004.230	1812	142	27	78	32
Jcr4S00004.240	1345	1267	184	764	484
Jcr4S00004.250	1244	442	80	46	92
Jcr4S00004.260	842	5665	1558	986	1335
Jcr4S00004.270	2585	96	4	39	32
Jcr4S00004.280	4948	105	53	84	34
Jcr4S00004.290	7127	207	4	79	54
Jcr4S00004.30	3593	254	42	44	66
Jcr4S00004.300	8182	7	1	0	0
Jcr4S00004.310	266	0	0	0	0
Jcr4S00004.320	5201	45	3	23	25
Jcr4S00004.330	587	735	137	302	525
Jcr4S00004.340	629	0	0	0	0
Jcr4S00004.350	560	13	0	5	43
Jcr4S00004.360	338	35	4	10	54
Jcr4S00004.370	1284	62	4	53	69
Jcr4S00004.380	2293	0	0	0	0
Jcr4S00004.390	2315	15	11	0	1
Jcr4S00004.40	2764	75	9	18	20
Jcr4S00004.400	1892	126	52	268	53
Jcr4S00004.410	1824	37	5	21	88
Jcr4S00004.420	3405	426	119	34	41
Jcr4S00004.430	3084	80	9	124	11
Jcr4S00004.440	2310	93	20	314	50
Jcr4S00004.450	3448	2823	606	1676	2859
Jcr4S00004.460	548	1	0	4	4
Jcr4S00004.50	1288	0	0	87	0
Jcr4S00004.60	4765	698	143	350	228
Jcr4S00004.70	2365	255	22	2153	743
Jcr4S00004.80	761	70	19	99	25
Jcr4S00004.90	899	36	0	58	9
Jcr4S00005.10	7462	1127	214	671	320
Jcr4S00005.100	2240	124	13	44	30
Jcr4S00005.110	1732	15	0	5	11
Jcr4S00005.120	2028	394	157	31	109
Jcr4S00005.130	5411	52	21	53	18
Jcr4S00005.140	2702	414	13	124	127
Jcr4S00005.150	3281	1769	320	1201	775
Jcr4S00005.160	3707	64	15	48	11
Jcr4S00005.170	2700	8	0	7	1
Jcr4S00005.180	3315	89	11	112	65
Jcr4S00005.190	1770	15	7	8	8
Jcr4S00005.20	3243	196	24	144	66
Jcr4S00005.200	1588	32	0	98	12
Jcr4S00005.210	7612	577	52	373	232
Jcr4S00005.220	9091	370	58	360	198
Jcr4S00005.230	1931	25	1	30	3
Jcr4S00005.240	7799	435	43	411	296
Jcr4S00005.250	894	57	15	64	26
Jcr4S00005.260	2304	247	26	166	195
Jcr4S00005.270	1682	219	43	26	26
Jcr4S00005.280	2566	233	66	210	137
Jcr4S00005.290	2512	2	1	5	0
Jcr4S00005.30	1186	15	0	16	6
Jcr4S00005.300	1597	250	64	340	286
Jcr4S00005.310	12120	1777	530	805	399
Jcr4S00005.320	3082	186	50	66	52
Jcr4S00005.330	3467	342	100	398	247
Jcr4S00005.340	2111	34	13	134	7
Jcr4S00005.350	3758	171	43	112	32
Jcr4S00005.360	4108	152	47	112	59
Jcr4S00005.370	1252	0	0	0	0
Jcr4S00005.40	386	61	26	20	25
Jcr4S00005.50	4257	1566	251	1093	702
Jcr4S00005.60	216	44	7	45	43
Jcr4S00005.70	757	0	0	0	0
Jcr4S00005.80	2162	22	0	944	32
Jcr4S00005.90	898	131	9	18	26
Jcr4S00006.10	3416	101	5	46	64
Jcr4S00006.100	1265	93	4	28	31
Jcr4S00006.110	4394	2459	588	496	419
Jcr4S00006.120	333	85	11	58	58
Jcr4S00006.130	1088	2081	428	4209	4160
Jcr4S00006.140	3029	418	43	567	282
Jcr4S00006.150	6875	91	9	22	42
Jcr4S00006.160	3201	141	49	136	70
Jcr4S00006.170	5153	812	92	121	117
Jcr4S00006.180	680	152	56	27	24
Jcr4S00006.190	4855	7	0	5	9
Jcr4S00006.20	6511	37	12	5	9
Jcr4S00006.200	3213	469	174	66	76
Jcr4S00006.210	7177	221	61	285	195
Jcr4S00006.220	3706	32	2	383	35
Jcr4S00006.230	2321	145	25	57	38
Jcr4S00006.240	1124	127	12	243	30
Jcr4S00006.250	5152	286	51	161	139
Jcr4S00006.260	296	25	10	38	11
Jcr4S00006.270	788	5	2	0	10
Jcr4S00006.280	1045	0	0	0	0
Jcr4S00006.290	3658	2	0	0	1
Jcr4S00006.30	491	2222	268	2166	2408
Jcr4S00006.300	2497	0	0	1	0
Jcr4S00006.40	4756	88	4	487	76
Jcr4S00006.50	2323	0	0	0	0
Jcr4S00006.60	503	16	1	143	13
Jcr4S00006.70	2096	49	7	7	0
Jcr4S00006.80	2359	62	5	21	28
Jcr4S00006.90	1319	499	72	780	86
Jcr4S00007.10	401	0	0	0	0
Jcr4S00007.100	719	39	0	6	10
Jcr4S00007.110	2717	35	46	3	25
Jcr4S00007.120	5343	773	103	875	405
Jcr4S00007.130	2918	285	100	28	28
Jcr4S00007.140	855	70	30	3	35
Jcr4S00007.150	1140	4	0	1	0
Jcr4S00007.160	3057	92	5	11	15
Jcr4S00007.170	1327	66	8	19	23
Jcr4S00007.180	1220	16	0	12	41
Jcr4S00007.190	2770	60	20	33	13
Jcr4S00007.20	2127	17	40	16	3
Jcr4S00007.200	1634	0	1	0	0
Jcr4S00007.210	2258	176	61	101	85
Jcr4S00007.220	2706	0	0	0	0
Jcr4S00007.230	1569	722	162	467	343
Jcr4S00007.240	1233	211	45	221	80
Jcr4S00007.250	4901	226	18	138	32
Jcr4S00007.260	4258	159	34	113	75
Jcr4S00007.270	3745	173	33	79	66
Jcr4S00007.280	1055	1	0	0	0
Jcr4S00007.290	1025	42	5	3	22
Jcr4S00007.30	8269	1942	399	225	321
Jcr4S00007.300	2972	135	19	51	28
Jcr4S00007.310	9594	250	80	224	143
Jcr4S00007.320	618	488	121	44	28
Jcr4S00007.330	442	0	0	3	6
Jcr4S00007.340	3727	750	184	294	188
Jcr4S00007.350	6211	14	0	9	10
Jcr4S00007.360	520	19	0	15	10
Jcr4S00007.370	209	45	2	3	2
Jcr4S00007.380	1718	107	29	3	8
Jcr4S00007.390	575	85	69	5	31
Jcr4S00007.40	4474	28	10	10	3
Jcr4S00007.400	626	3260	340	1059	540
Jcr4S00007.410	3068	338	47	260	172
Jcr4S00007.420	1875	2	1	9	1
Jcr4S00007.430	3359	860	205	498	225
Jcr4S00007.440	1452	2494	210	955	522
Jcr4S00007.450	3896	134	16	542	62
Jcr4S00007.460	349	57	25	34	9
Jcr4S00007.470	9458	115	16	141	32
Jcr4S00007.50	1609	449	94	284	96
Jcr4S00007.60	2315	84	5	6	0
Jcr4S00007.70	2795	751	76	318	299
Jcr4S00007.80	3586	447	116	117	44
Jcr4S00007.90	3768	632	79	355	151
Jcr4S00008.10	764	0	1	0	0
Jcr4S00008.100	290	3	0	58	7
Jcr4S00008.110	419	39	2	0	0
Jcr4S00008.120	3894	445	91	129	77
Jcr4S00008.130	4263	136	22	39	35
Jcr4S00008.140	2703	221	17	7	7
Jcr4S00008.150	932	0	0	0	1
Jcr4S00008.160	4113	158	7	22	53
Jcr4S00008.170	2246	186	55	18	9
Jcr4S00008.180	5179	1158	240	793	520
Jcr4S00008.190	368	0	0	0	0
Jcr4S00008.20	1250	161	75	2232	2136
Jcr4S00008.200	2882	60	3	54	9
Jcr4S00008.210	4960	458	69	288	92
Jcr4S00008.220	5830	497	33	189	109
Jcr4S00008.230	709	303	76	106	61
Jcr4S00008.240	4760	228	37	75	91
Jcr4S00008.250	3619	101	46	474	48
Jcr4S00008.260	1554	30	0	23	11
Jcr4S00008.270	1196	12	1	14	8
Jcr4S00008.280	4131	224	60	165	65
Jcr4S00008.290	4594	14	0	13	9
Jcr4S00008.30	1646	74	1	13	24
Jcr4S00008.300	2835	367	65	262	150
Jcr4S00008.310	983	0	0	0	0
Jcr4S00008.320	4434	623	117	576	216
Jcr4S00008.330	6676	259	29	263	216
Jcr4S00008.340	2398	60	16	25	18
Jcr4S00008.350	440	0	0	0	0
Jcr4S00008.360	1391	24	3	5	11
Jcr4S00008.370	4664	57	12	38	9
Jcr4S00008.380	1490	0	0	0	0
Jcr4S00008.390	1444	0	0	0	0
Jcr4S00008.40	1196	1	0	0	0
Jcr4S00008.400	2146	467	75	318	153
Jcr4S00008.410	3583	59	19	40	24
Jcr4S00008.420	771	117	23	55	113
Jcr4S00008.430	2649	4	0	0	0
Jcr4S00008.440	14620	745	92	1556	499
Jcr4S00008.450	7395	113	36	163	47
Jcr4S00008.50	302	221	68	33	71
Jcr4S00008.60	2540	385	112	161	263
Jcr4S00008.70	1937	0	0	0	0
Jcr4S00008.80	920	84	2	51	40
Jcr4S00008.90	344	566	42	56	44
Jcr4S00009.10	1817	12	4	14	19
Jcr4S00009.100	2701	15	5	57	33
Jcr4S00009.110	9695	356	89	148	105
Jcr4S00009.120	3431	183	15	83	36
Jcr4S00009.130	6204	274	37	103	85
Jcr4S00009.140	3087	2550	410	294	497
Jcr4S00009.150	3140	72	14	15	9
Jcr4S00009.160	3430	482	81	55	83
Jcr4S00009.170	3577	618	143	594	453
Jcr4S00009.180	4358	41	9	20	23
Jcr4S00009.190	2868	563	137	67	75
Jcr4S00009.20	5211	603	66	251	140
Jcr4S00009.200	3929	200	24	81	67
Jcr4S00009.210	1027	347	60	143	58
Jcr4S00009.220	2365	78	9	27	7
Jcr4S00009.230	7684	1420	270	855	407
Jcr4S00009.240	978	0	0	0	0
Jcr4S00009.30	1667	5	11	21	4
Jcr4S00009.40	1952	59	13	99	22
Jcr4S00009.50	4023	1	1	0	1
Jcr4S00009.60	585	18	0	0	1
Jcr4S00009.70	443	25	24	37	45
Jcr4S00009.80	3546	1	0	0	0
Jcr4S00009.90	4079	317	69	218	175
Jcr4S00010.10	705	0	0	0	0
Jcr4S00010.20	380	0	0	0	0
Jcr4S00010.30	15377	163	95	184	54
Jcr4S00010.40	1515	27	0	37	1
Jcr4S00011.10	2950	429	82	436	225
Jcr4S00011.100	3324	58	19	50	23
Jcr4S00011.110	3295	74	17	48	27
Jcr4S00011.120	761	33	14	20	20
Jcr4S00011.130	857	2	1	0	0
Jcr4S00011.140	2970	319	48	52	86
Jcr4S00011.150	1712	0	0	1	0
Jcr4S00011.160	3991	13	2	35	50
Jcr4S00011.170	3419	77	5	35	19
Jcr4S00011.180	1319	30	0	39	22
Jcr4S00011.190	11846	320	61	750	525
Jcr4S00011.20	2121	359	42	98	99
Jcr4S00011.200	1414	57	23	144	12
Jcr4S00011.210	2113	0	0	0	0
Jcr4S00011.220	5429	122	1	65	29
Jcr4S00011.230	3281	2292	287	807	415
Jcr4S00011.240	1755	88	39	24	46
Jcr4S00011.30	1610	233	82	44	143
Jcr4S00011.40	628	81	5	9	23
Jcr4S00011.50	188	0	0	0	0
Jcr4S00011.60	421	0	0	0	0
Jcr4S00011.70	4382	542	137	70	108
Jcr4S00011.80	5336	197	4	42	6
Jcr4S00011.90	3801	63	5	38	20
Jcr4S00012.10	4488	220	127	176	79
Jcr4S00012.100	378	37	1	25	28
Jcr4S00012.110	1012	6	0	86	16
Jcr4S00012.120	2537	26	8	1253	132
Jcr4S00012.130	5179	26	2	66	13
Jcr4S00012.140	5441	530	89	597	198
Jcr4S00012.150	360	16	10	2	4
Jcr4S00012.160	2508	0	0	0	1
Jcr4S00012.170	1198	78	13	91	71
Jcr4S00012.180	3945	233	35	296	213
Jcr4S00012.190	1137	18	5	29	17
Jcr4S00012.20	10793	243	64	161	151
Jcr4S00012.200	452	69	7	81	43
Jcr4S00012.210	428	145	2	156	163
Jcr4S00012.220	594	61	15	38	3
Jcr4S00012.230	1520	89	24	63	41
Jcr4S00012.240	3086	1	0	15	0
Jcr4S00012.30	1112	36	0	19	0
Jcr4S00012.40	1481	3354	588	316	602
Jcr4S00012.50	3066	28	24	21	9
Jcr4S00012.60	11620	566	149	278	205
Jcr4S00012.70	12147	617	128	363	266
Jcr4S00012.80	393	11	2	9	2
Jcr4S00012.90	855	37	43	10	35
Jcr4S00013.10	542	7	0	13	1
Jcr4S00013.100	747	3	2	5	0
Jcr4S00013.110	9039	326	45	265	86
Jcr4S00013.120	4675	323	67	12	61
Jcr4S00013.130	533	24	28	7	8
Jcr4S00013.140	413	4	0	0	0
Jcr4S00013.150	503	10	0	17	14
Jcr4S00013.160	1616	0	0	0	0
Jcr4S00013.170	1693	20	5	7	29
Jcr4S00013.180	1257	256	52	76	36
Jcr4S00013.190	5711	1843	341	315	313
Jcr4S00013.20	3302	66	14	34	24
Jcr4S00013.200	448	1	0	1	0
Jcr4S00013.210	4685	537	55	435	165
Jcr4S00013.220	485	33	23	28	6
Jcr4S00013.230	1122	78	8	92	31
Jcr4S00013.240	3446	240	52	554	138
Jcr4S00013.30	1952	20	25	185	24
Jcr4S00013.40	1895	24	1	2	0
Jcr4S00013.50	1952	27	0	3	1
Jcr4S00013.60	5107	480	91	387	247
Jcr4S00013.70	486	0	0	0	0
Jcr4S00013.80	5780	631	150	52	69
Jcr4S00013.90	3614	401	40	157	109
Jcr4S00014.10	254	3	6	24	6
Jcr4S00014.100	2468	1218	361	777	173
Jcr4S00014.110	1903	258	37	246	97
Jcr4S00014.120	38787	1070	189	752	276
Jcr4S00014.130	1506	1	0	10	0
Jcr4S00014.140	1631	0	0	0	0
Jcr4S00014.150	3722	135	32	5	14
Jcr4S00014.160	5982	209	18	92	27
Jcr4S00014.170	3527	605	129	487	197
Jcr4S00014.180	1274	0	0	0	0
Jcr4S00014.190	1580	1	0	0	0
Jcr4S00014.20	3376	225	75	203	106
Jcr4S00014.30	804	1	17	0	0
Jcr4S00014.40	1623	16	0	202	67
Jcr4S00014.50	146	3	0	1	4
Jcr4S00014.60	6777	240	67	198	98
Jcr4S00014.70	2834	164	37	61	53
Jcr4S00014.80	1383	0	0	0	0
Jcr4S00014.90	1654	466	84	214	131
Jcr4S00015.10	2010	64	19	1	3
Jcr4S00015.20	1396	0	0	0	0
Jcr4S00015.30	2636	141	18	18	16
Jcr4S00015.40	1631	0	0	0	0
Jcr4S00015.50	757	0	0	0	0
Jcr4S00016.10	470	0	0	0	0
Jcr4S00016.20	1280	437	108	1899	344
Jcr4S00016.30	533	209	14	98	73
Jcr4S00016.40	1775	154	71	154	48
Jcr4S00016.50	9759	453	85	178	96
Jcr4S00016.60	1229	0	0	0	0
Jcr4S00016.70	1177	0	0	0	0
Jcr4S00017.10	2935	405	81	280	87
Jcr4S00017.100	10231	315	62	213	36
Jcr4S00017.110	855	489	112	173	74
Jcr4S00017.120	428	1446	562	282	237
Jcr4S00017.130	3873	336	120	43	65
Jcr4S00017.140	1622	8	0	2	1
Jcr4S00017.150	1363	0	0	1	0
Jcr4S00017.160	1196	1	0	39	0
Jcr4S00017.170	1361	113	19	34	41
Jcr4S00017.180	5008	83	9	91	12
Jcr4S00017.190	6184	267	58	180	46
Jcr4S00017.20	1978	36	12	13	8
Jcr4S00017.200	2206	7	0	6	2
Jcr4S00017.210	3539	143	44	97	17
Jcr4S00017.220	788	30	9	21	13
Jcr4S00017.230	185	21	0	9	24
Jcr4S00017.240	2655	138	31	22	9
Jcr4S00017.250	2930	1163	317	904	1165
Jcr4S00017.260	557	0	0	0	0
Jcr4S00017.30	2044	479	142	737	403
Jcr4S00017.40	4697	169	50	40	18
Jcr4S00017.50	4586	46	1	16	7
Jcr4S00017.60	2389	48	1	12	0
Jcr4S00017.70	5147	102	32	3	2
Jcr4S00017.80	3926	307	48	182	102
Jcr4S00017.90	4022	4	2	0	1
Jcr4S00018.10	5620	0	0	0	0
Jcr4S00018.20	4003	2	2	0	0
Jcr4S00018.30	1205	0	0	0	0
Jcr4S00018.40	1397	0	0	0	0
Jcr4S00018.50	1239	0	0	0	0
Jcr4S00018.60	5839	230	28	130	78
Jcr4S00019.10	5424	0	0	0	1
Jcr4S00019.20	5420	0	0	0	0
Jcr4S00019.30	2593	14	0	0	0
Jcr4S00019.40	2599	81	20	102	138
Jcr4S00019.50	332	0	0	0	0
Jcr4S00019.60	9593	44	2	22	13
Jcr4S00019.70	4197	0	0	1	0
Jcr4S00019.80	588	14	4	0	3
Jcr4S00019.90	2352	0	0	0	0
Jcr4S00020.10	575	25	8	16	1
Jcr4S00020.20	2465	0	0	0	0
Jcr4S00020.30	517	2	0	0	0
Jcr4S00020.40	2093	1	1	2	0
Jcr4S00020.50	2697	709	170	322	262
Jcr4S00020.60	1145	0	0	0	0
Jcr4S00021.10	284	0	0	0	0
Jcr4S00021.100	1752	55	21	239	19
Jcr4S00021.110	4697	6	0	29	10
Jcr4S00021.120	2681	530	68	426	174
Jcr4S00021.130	5161	91	40	5	0
Jcr4S00021.140	3544	960	296	192	257
Jcr4S00021.150	892	78	9	54	49
Jcr4S00021.160	574	129	74	51	57
Jcr4S00021.170	5995	571	78	325	190
Jcr4S00021.180	4510	91	16	39	24
Jcr4S00021.190	3086	55	5	60	49
Jcr4S00021.20	4489	702	172	236	150
Jcr4S00021.200	3358	6	8	2	3
Jcr4S00021.210	1893	65	10	40	28
Jcr4S00021.220	1234	39	1	11	10
Jcr4S00021.230	1494	110	15	188	100
Jcr4S00021.240	3299	87	15	101	116
Jcr4S00021.250	406	0	0	0	0
Jcr4S00021.260	3101	78	33	46	55
Jcr4S00021.270	2055	1	1	0	0
Jcr4S00021.280	4086	660	179	1656	1220
Jcr4S00021.290	1475	326	24	38	31
Jcr4S00021.30	1319	1	0	0	0
Jcr4S00021.300	3251	56	4	17	22
Jcr4S00021.310	409	13	0	8	6
Jcr4S00021.320	6736	349	69	499	79
Jcr4S00021.330	5368	163	3	201	61
Jcr4S00021.340	1431	1067	143	1282	489
Jcr4S00021.350	101	20	0	22	8
Jcr4S00021.360	5348	1	0	0	0
Jcr4S00021.370	761	89	18	22	26
Jcr4S00021.40	1055	498	47	230	185
Jcr4S00021.50	2299	0	0	0	0
Jcr4S00021.60	962	0	0	0	0
Jcr4S00021.70	656	319	73	17	101
Jcr4S00021.80	644	0	0	0	0
Jcr4S00021.90	1567	3	1	72	30
Jcr4S00022.10	1567	0	0	0	0
Jcr4S00022.100	7739	570	105	140	127
Jcr4S00022.110	891	0	0	12	0
Jcr4S00022.120	3846	218	25	250	189
Jcr4S00022.130	662	0	0	0	0
Jcr4S00022.140	779	114	9	65	104
Jcr4S00022.150	406	0	0	0	0
Jcr4S00022.160	1219	117	13	132	51
Jcr4S00022.170	2924	122	20	37	27
Jcr4S00022.180	697	10	0	0	2
Jcr4S00022.190	3712	510	73	924	617
Jcr4S00022.20	4031	104	13	85	27
Jcr4S00022.200	438	25	5	32	16
Jcr4S00022.210	1621	6	0	23	0
Jcr4S00022.220	608	0	0	0	0
Jcr4S00022.230	1354	26	2	0	0
Jcr4S00022.240	3044	614	61	218	216
Jcr4S00022.250	2863	76	8	39	39
Jcr4S00022.260	2116	31	11	5	1
Jcr4S00022.270	839	386	99	59	90
Jcr4S00022.280	3503	526	72	347	381
Jcr4S00022.290	1324	6	1	0	1
Jcr4S00022.30	762	3	1	8	5
Jcr4S00022.300	2359	92	7	0	7
Jcr4S00022.310	4446	38	12	65	10
Jcr4S00022.320	467	310	116	24	57
Jcr4S00022.330	3958	264	141	152	72
Jcr4S00022.340	239	0	0	0	0
Jcr4S00022.350	2172	9	0	4	0
Jcr4S00022.40	897	0	0	0	0
Jcr4S00022.50	890	1	1	0	0
Jcr4S00022.60	1344	225	94	86	72
Jcr4S00022.70	1864	104	20	52	56
Jcr4S00022.80	4068	240	53	72	71
Jcr4S00022.90	2345	140	41	77	67
Jcr4S00023.10	2279	0	0	0	0
Jcr4S00023.20	2547	1	0	1	0
Jcr4S00023.30	1260	180	30	11	24
Jcr4S00023.40	867	0	0	0	0
Jcr4S00023.50	1973	17	1	1	0
Jcr4S00024.10	1934	33	4	63	34
Jcr4S00024.100	18525	310	63	204	88
Jcr4S00024.110	976	11	2	25	42
Jcr4S00024.120	4932	0	0	4	2
Jcr4S00024.130	335	91	10	311	273
Jcr4S00024.140	3976	622	73	518	282
Jcr4S00024.150	287	58	4	37	24
Jcr4S00024.160	2319	3	0	0	0
Jcr4S00024.170	1435	0	0	0	0
Jcr4S00024.180	836	49	1	5	14
Jcr4S00024.20	1742	89	20	16	104
Jcr4S00024.30	1426	2	0	0	0
Jcr4S00024.40	1255	115	26	77	65
Jcr4S00024.50	1098	27	2	13	3
Jcr4S00024.60	7728	369	72	144	151
Jcr4S00024.70	7414	426	63	87	33
Jcr4S00024.80	1950	2000	149	1326	881
Jcr4S00024.90	2239	0	0	1	0
Jcr4S00025.10	1075	96	4	38	18
Jcr4S00025.100	1784	0	0	0	0
Jcr4S00025.110	1778	1	0	1	0
Jcr4S00025.120	3465	294	81	189	101
Jcr4S00025.130	1882	136	48	116	35
Jcr4S00025.140	2899	196	53	354	296
Jcr4S00025.150	4265	395	49	211	117
Jcr4S00025.160	2921	133	35	68	28
Jcr4S00025.170	2757	289	48	144	134
Jcr4S00025.180	6814	840	119	451	320
Jcr4S00025.190	1744	109	29	17	16
Jcr4S00025.20	2554	138	43	191	153
Jcr4S00025.200	2617	191	21	169	75
Jcr4S00025.210	5979	34	22	27	9
Jcr4S00025.220	1184	2561	501	1884	161
Jcr4S00025.230	11902	423	166	508	267
Jcr4S00025.240	1174	154	21	85	56
Jcr4S00025.250	1618	61	2	42	22
Jcr4S00025.260	2417	66	41	49	66
Jcr4S00025.270	7211	232	52	133	56
Jcr4S00025.280	11718	636	55	42	122
Jcr4S00025.30	6110	65	2	37	9
Jcr4S00025.40	2234	147	33	94	84
Jcr4S00025.50	771	95	32	4	18
Jcr4S00025.60	3550	425	140	197	227
Jcr4S00025.70	2994	73	1	22	23
Jcr4S00025.80	3060	327	95	142	46
Jcr4S00025.90	698	32	0	13	13
Jcr4S00026.10	401	49	3	27	12
Jcr4S00026.20	872	0	0	0	0
Jcr4S00026.30	6941	0	0	0	0
Jcr4S00026.40	1869	0	0	0	0
Jcr4S00026.50	3848	0	0	0	0
Jcr4S00027.10	512	0	0	0	0
Jcr4S00027.100	1711	184	18	21	22
Jcr4S00027.110	1784	181	29	95	46
Jcr4S00027.120	5776	483	131	324	204
Jcr4S00027.130	1395	51	2	49	47
Jcr4S00027.140	302	22	13	15	19
Jcr4S00027.150	510	75	25	96	74
Jcr4S00027.160	301	12	7	29	33
Jcr4S00027.170	4071	49	12	18	24
Jcr4S00027.180	4382	1214	206	414	286
Jcr4S00027.190	4454	712	183	3663	1315
Jcr4S00027.20	5769	205	44	125	81
Jcr4S00027.200	748	164	13	64	20
Jcr4S00027.210	4212	116	18	78	34
Jcr4S00027.220	4295	83	50	93	34
Jcr4S00027.230	2403	0	0	0	1
Jcr4S00027.240	3942	303	33	56	46
Jcr4S00027.250	1388	177	54	43	48
Jcr4S00027.260	3364	1219	220	417	499
Jcr4S00027.270	3831	379	34	64	16
Jcr4S00027.30	1964	2	0	4	1
Jcr4S00027.40	3022	606	66	329	265
Jcr4S00027.50	5100	51	23	17	3
Jcr4S00027.60	6321	92	16	37	25
Jcr4S00027.70	4659	267	12	333	223
Jcr4S00027.80	779	0	0	0	1
Jcr4S00027.90	2003	3	3	2	1
Jcr4S00028.10	608	234	41	390	144
Jcr4S00028.100	332	0	0	0	0
Jcr4S00028.110	4455	708	78	148	293
Jcr4S00028.120	2854	103	16	13	8
Jcr4S00028.130	3567	1	2	15	1
Jcr4S00028.140	2225	382	126	293	305
Jcr4S00028.150	3076	158	60	89	91
Jcr4S00028.160	6100	1632	254	1365	695
Jcr4S00028.170	2711	46	11	58	10
Jcr4S00028.180	2244	83	29	0	15
Jcr4S00028.190	1258	1151	235	599	299
Jcr4S00028.20	1029	6	6	19	14
Jcr4S00028.30	1009	42	8	36	10
Jcr4S00028.40	1031	220	42	175	20
Jcr4S00028.50	4377	25	2	0	0
Jcr4S00028.60	1304	5	0	20	3
Jcr4S00028.70	5578	0	0	0	0
Jcr4S00028.80	1233	318	34	161	133
Jcr4S00028.90	2761	298	40	47	45
Jcr4S00029.10	2673	0	1	0	0
Jcr4S00029.20	1451	10	3	0	0
Jcr4S00029.30	5825	5	6	0	0
Jcr4S00029.40	230	0	0	0	0
Jcr4S00029.50	1061	0	0	0	0
Jcr4S00029.60	140	0	0	0	0
Jcr4S00029.70	2642	17	0	0	0
Jcr4S00030.10	650	4	0	0	0
Jcr4S00030.100	3188	59	18	38	11
Jcr4S00030.110	1762	98	14	63	39
Jcr4S00030.120	2537	166	60	92	86
Jcr4S00030.130	377	16	21	30	3
Jcr4S00030.140	2804	170	76	156	143
Jcr4S00030.150	2602	4	0	5	1
Jcr4S00030.160	1698	1	2	0	1
Jcr4S00030.170	2045	1	3	0	0
Jcr4S00030.180	1665	796	166	242	384
Jcr4S00030.190	3806	101	19	69	114
Jcr4S00030.20	4748	81	55	14	24
Jcr4S00030.200	1654	2	0	0	0
Jcr4S00030.210	5724	237	28	239	220
Jcr4S00030.220	3704	0	0	0	0
Jcr4S00030.230	237	0	0	0	0
Jcr4S00030.240	1717	0	0	0	0
Jcr4S00030.250	2941	130	44	36	7
Jcr4S00030.260	1167	2866	807	3192	1762
Jcr4S00030.270	3705	25	0	25	11
Jcr4S00030.280	1974	11	1	3	6
Jcr4S00030.290	4515	13	3	13	3
Jcr4S00030.30	1919	201	9	105	96
Jcr4S00030.300	2400	65	1	15	7
Jcr4S00030.310	2657	3	0	0	0
Jcr4S00030.40	2546	458	134	817	192
Jcr4S00030.50	3204	665	116	88	125
Jcr4S00030.60	737	289	53	56	50
Jcr4S00030.70	2842	27	0	7	4
Jcr4S00030.80	2771	214	46	56	46
Jcr4S00030.90	991	93	6	55	24
Jcr4S00031.10	8824	572	53	570	381
Jcr4S00031.100	3821	170	60	116	87
Jcr4S00031.110	254	12	1	2	2
Jcr4S00031.120	3578	107	12	48	15
Jcr4S00031.130	2821	176	46	56	60
Jcr4S00031.140	378	26	5	29	26
Jcr4S00031.150	2103	1028	275	3740	662
Jcr4S00031.160	1662	88	76	50	28
Jcr4S00031.170	7341	800	212	317	270
Jcr4S00031.180	2151	64	15	54	53
Jcr4S00031.190	4039	602	72	728	166
Jcr4S00031.20	803	11	2	2	0
Jcr4S00031.200	4680	1077	189	435	271
Jcr4S00031.210	3935	6	1	6	0
Jcr4S00031.220	2310	67	18	3	25
Jcr4S00031.230	2429	24	15	3	9
Jcr4S00031.240	818	15	1	190	3
Jcr4S00031.30	2684	918	282	1595	1092
Jcr4S00031.40	1516	157	38	154	199
Jcr4S00031.50	2952	271	40	363	264
Jcr4S00031.60	751	152	57	286	200
Jcr4S00031.70	734	220	80	75	66
Jcr4S00031.80	179	464	184	177	248
Jcr4S00031.90	1456	1320	80	646	434
Jcr4S00032.10	3433	349	31	140	114
Jcr4S00032.20	992	3	0	0	0
Jcr4S00032.30	3676	203	48	87	13
Jcr4S00032.40	3170	202	12	62	15
Jcr4S00032.50	362	0	0	0	0
Jcr4S00033.10	3696	122	10	92	10
Jcr4S00033.100	1082	83	12	31	12
Jcr4S00033.110	434	46	5	11	43
Jcr4S00033.120	113	39	15	43	67
Jcr4S00033.130	3322	10401	1149	4692	4105
Jcr4S00033.140	2439	238	57	131	48
Jcr4S00033.150	1084	284	47	135	102
Jcr4S00033.160	994	7	0	8	0
Jcr4S00033.170	3039	481	50	226	102
Jcr4S00033.180	416	33	27	19	16
Jcr4S00033.190	7928	1130	239	603	503
Jcr4S00033.20	3424	665	55	331	287
Jcr4S00033.200	2085	218	30	102	67
Jcr4S00033.210	2882	12	5	41	17
Jcr4S00033.220	2985	35	1	5	22
Jcr4S00033.230	3751	351	68	210	83
Jcr4S00033.240	3036	141	11	5	48
Jcr4S00033.250	3566	108	29	22	58
Jcr4S00033.260	5344	148	16	36	31
Jcr4S00033.270	2352	2	0	23	0
Jcr4S00033.280	2366	0	0	0	0
Jcr4S00033.30	4338	113	16	151	111
Jcr4S00033.40	1421	0	0	0	0
Jcr4S00033.50	898	4	0	0	0
Jcr4S00033.60	698	44	31	2	8
Jcr4S00033.70	515	104	72	14	21
Jcr4S00033.80	446	207	10	170	185
Jcr4S00033.90	2832	440	125	227	169
Jcr4S00034.10	2070	0	0	0	0
Jcr4S00034.100	3690	366	28	257	236
Jcr4S00034.110	2005	0	0	0	0
Jcr4S00034.120	2908	6	0	0	6
Jcr4S00034.130	3247	236	37	84	69
Jcr4S00034.140	2006	4	0	0	0
Jcr4S00034.150	2169	628	148	721	914
Jcr4S00034.160	862	18	3	39	7
Jcr4S00034.170	581	4	2	5	11
Jcr4S00034.180	6520	759	123	331	226
Jcr4S00034.190	3669	409	50	100	148
Jcr4S00034.20	2197	0	0	54	8
Jcr4S00034.200	2559	56	3	72	40
Jcr4S00034.210	3619	489	48	437	250
Jcr4S00034.220	389	38	5	16	48
Jcr4S00034.230	3435	0	0	0	0
Jcr4S00034.240	437	0	0	0	0
Jcr4S00034.250	6859	0	0	0	0
Jcr4S00034.30	464	0	0	0	1
Jcr4S00034.40	500	2	0	0	0
Jcr4S00034.50	7551	185	75	173	57
Jcr4S00034.60	8213	595	186	86	115
Jcr4S00034.70	4331	573	84	379	479
Jcr4S00034.80	746	15	1	28	17
Jcr4S00034.90	4584	101	44	120	74
Jcr4S00035.10	4913	0	0	0	0
Jcr4S00035.100	3427	500	147	716	319
Jcr4S00035.110	2117	1296	263	84	269
Jcr4S00035.120	4262	3526	617	536	746
Jcr4S00035.130	6162	43	7	12	4
Jcr4S00035.140	1574	13	0	4	0
Jcr4S00035.150	17986	183	48	18	1
Jcr4S00035.20	8459	734	44	183	65
Jcr4S00035.30	690	15	0	10	0
Jcr4S00035.40	1905	2	10	0	0
Jcr4S00035.50	1150	0	0	0	0
Jcr4S00035.60	3287	64	11	28	8
Jcr4S00035.70	1194	47	5	38	30
Jcr4S00035.80	5415	179	89	110	34
Jcr4S00035.90	3938	21	0	26	1
Jcr4S00036.10	2363	0	0	0	0
Jcr4S00036.100	2623	61	5	65	24
Jcr4S00036.110	371	0	0	0	0
Jcr4S00036.120	1688	49	1	33	22
Jcr4S00036.130	1568	44	15	36	29
Jcr4S00036.140	1138	9	0	1	0
Jcr4S00036.150	17748	217	49	49	36
Jcr4S00036.160	1076	85	42	36	26
Jcr4S00036.170	2878	43	8	14	17
Jcr4S00036.180	2743	23	6	0	5
Jcr4S00036.190	524	4	0	0	0
Jcr4S00036.20	5802	0	0	0	1
Jcr4S00036.200	1875	28	7	20	13
Jcr4S00036.210	3484	564	104	1024	289
Jcr4S00036.220	1929	303	24	341	93
Jcr4S00036.230	2183	35	3	24	12
Jcr4S00036.240	7291	617	83	483	322
Jcr4S00036.250	2638	174	18	104	48
Jcr4S00036.260	1214	209	39	23	34
Jcr4S00036.270	5101	326	78	417	175
Jcr4S00036.280	2375	124	44	78	38
Jcr4S00036.290	2539	1	0	0	0
Jcr4S00036.30	4064	0	0	0	0
Jcr4S00036.40	650	16	11	3	3
Jcr4S00036.50	5628	117	13	74	3
Jcr4S00036.60	1262	839	187	492	439
Jcr4S00036.70	1459	449	90	417	396
Jcr4S00036.80	566	0	0	0	0
Jcr4S00036.90	1070	0	0	0	0
Jcr4S00037.10	1637	63	2	0	0
Jcr4S00037.100	3175	220	35	134	63
Jcr4S00037.110	1180	257	35	143	146
Jcr4S00037.120	6388	587	125	170	122
Jcr4S00037.130	4285	607	143	151	114
Jcr4S00037.140	461	0	0	3	3
Jcr4S00037.150	377	72	17	244	168
Jcr4S00037.160	6362	134	2	92	37
Jcr4S00037.170	277	58	23	52	49
Jcr4S00037.180	1545	172	56	66	51
Jcr4S00037.190	13717	590	107	118	213
Jcr4S00037.20	833	55	2	4	14
Jcr4S00037.200	2810	596	124	155	74
Jcr4S00037.210	4237	152	8	152	47
Jcr4S00037.220	3226	736	130	31	72
Jcr4S00037.230	6903	859	234	660	1040
Jcr4S00037.240	2502	399	88	262	75
Jcr4S00037.250	3287	215	92	123	137
Jcr4S00037.260	6610	235	38	227	94
Jcr4S00037.270	5900	291	49	567	144
Jcr4S00037.280	444	15	0	0	0
Jcr4S00037.290	2376	13	3	0	1
Jcr4S00037.30	2758	47	7	35	36
Jcr4S00037.300	4112	267	4	162	61
Jcr4S00037.40	2032	193	117	205	167
Jcr4S00037.50	1154	181	31	222	61
Jcr4S00037.60	658	225	50	21	62
Jcr4S00037.70	7123	277	40	170	101
Jcr4S00037.80	3083	516	139	118	149
Jcr4S00037.90	584	1075	135	1023	442
Jcr4S00038.10	1610	9	0	1	2
Jcr4S00038.100	5208	387	67	95	139
Jcr4S00038.110	283	275	42	134	101
Jcr4S00038.120	1477	2	0	0	0
Jcr4S00038.130	8165	132	40	150	57
Jcr4S00038.140	7445	0	0	1	0
Jcr4S00038.150	347	0	0	0	0
Jcr4S00038.160	3343	69	3	13	28
Jcr4S00038.170	974	98	4	31	37
Jcr4S00038.180	2180	100	18	110	48
Jcr4S00038.190	473	75	10	100	39
Jcr4S00038.20	257	3655	311	2362	305
Jcr4S00038.200	5589	35	1	38	4
Jcr4S00038.210	4966	175	23	47	25
Jcr4S00038.220	6785	5178	917	1467	1882
Jcr4S00038.230	1960	0	0	0	0
Jcr4S00038.240	1585	0	0	0	0
Jcr4S00038.30	4771	343	27	220	148
Jcr4S00038.40	3453	0	0	0	0
Jcr4S00038.50	661	17	1	8	7
Jcr4S00038.60	838	109	8	50	55
Jcr4S00038.70	8439	418	44	357	201
Jcr4S00038.80	2591	84	22	214	322
Jcr4S00038.90	3488	123	11	2023	970
Jcr4S00039.10	4775	389	53	448	273
Jcr4S00039.100	404	31	11	55	41
Jcr4S00039.110	3814	49	1	58	23
Jcr4S00039.120	5453	461	70	357	180
Jcr4S00039.130	1358	2	0	0	1
Jcr4S00039.140	3598	105	29	42	44
Jcr4S00039.150	1298	68	6	0	7
Jcr4S00039.160	1166	0	0	1	0
Jcr4S00039.170	744	0	0	0	0
Jcr4S00039.180	4344	136	4	152	84
Jcr4S00039.190	815	0	0	0	0
Jcr4S00039.20	1016	3	1	2	2
Jcr4S00039.200	1703	39	0	9	0
Jcr4S00039.210	753	1491	351	401	126
Jcr4S00039.220	858	10	1	10	2
Jcr4S00039.230	1283	149	53	129	81
Jcr4S00039.30	1195	0	0	0	0
Jcr4S00039.40	546	377	67	247	89
Jcr4S00039.50	2122	144	44	131	150
Jcr4S00039.60	3124	215	23	86	86
Jcr4S00039.70	4272	1015	167	1305	1001
Jcr4S00039.80	3953	350	29	72	63
Jcr4S00039.90	4634	163	28	206	82
Jcr4S00040.10	421	0	0	0	0
Jcr4S00040.100	1679	121	37	3	23
Jcr4S00040.110	3268	82	21	67	77
Jcr4S00040.120	2856	0	0	1	0
Jcr4S00040.130	2621	314	69	121	92
Jcr4S00040.140	2488	644	69	555	551
Jcr4S00040.150	167	0	1	0	0
Jcr4S00040.20	5266	117	15	90	30
Jcr4S00040.30	13889	2877	818	2223	938
Jcr4S00040.40	2304	180	49	131	202
Jcr4S00040.50	6228	80	2	128	68
Jcr4S00040.60	1832	534	154	563	312
Jcr4S00040.70	2254	443	110	397	204
Jcr4S00040.80	6027	351	56	494	227
Jcr4S00040.90	413	0	0	0	0
Jcr4S00041.10	816	0	0	0	0
Jcr4S00041.20	4327	0	0	0	0
Jcr4S00041.30	1156	0	1	0	0
Jcr4S00042.10	392	1022	114	25	132
Jcr4S00042.100	9214	675	55	617	332
Jcr4S00042.110	5628	23	0	39	15
Jcr4S00042.120	1815	3	0	6	16
Jcr4S00042.130	18195	63	4	17	7
Jcr4S00042.140	937	148	14	25	59
Jcr4S00042.150	8263	61	5	36	13
Jcr4S00042.160	2546	194	48	66	23
Jcr4S00042.170	3348	33	6	0	8
Jcr4S00042.20	4998	286	87	3078	430
Jcr4S00042.30	3615	154	13	28	55
Jcr4S00042.40	2039	5	0	6	1
Jcr4S00042.50	9934	43	8	133	26
Jcr4S00042.60	4129	2229	233	1360	809
Jcr4S00042.70	2195	3892	784	2248	1184
Jcr4S00042.80	2407	0	0	0	0
Jcr4S00042.90	308	27	0	2	0
Jcr4S00043.10	1499	31	10	29	6
Jcr4S00043.100	527	43	12	26	14
Jcr4S00043.110	2869	332	44	50	36
Jcr4S00043.120	2179	318	49	256	119
Jcr4S00043.130	12477	264	34	109	51
Jcr4S00043.140	3124	448	64	230	143
Jcr4S00043.150	150	481	118	1775	1186
Jcr4S00043.160	1683	4012	894	15988	9841
Jcr4S00043.170	2056	16	6	22	1
Jcr4S00043.180	1550	49	2	0	2
Jcr4S00043.190	1579	23	5	1	19
Jcr4S00043.20	4696	638	119	226	98
Jcr4S00043.30	816	0	0	0	0
Jcr4S00043.40	1877	0	0	0	0
Jcr4S00043.50	1951	10	0	2	0
Jcr4S00043.60	5970	1620	355	874	514
Jcr4S00043.70	520	169	29	60	55
Jcr4S00043.80	1548	39	2	0	3
Jcr4S00043.90	818	397	34	247	254
Jcr4S00044.10	1761	230	38	26	48
Jcr4S00044.20	1563	4009	230	242	400
Jcr4S00044.30	517	61	13	5	1
Jcr4S00044.40	2504	118	18	52	41
Jcr4S00044.50	3410	84	23	97	18
Jcr4S00044.60	315	0	0	0	0
Jcr4S00044.70	1519	17	5	16	2
Jcr4S00045.10	2314	84	6	38	39
Jcr4S00045.100	429	0	0	0	0
Jcr4S00045.110	401	0	0	0	0
Jcr4S00045.120	426	0	0	0	0
Jcr4S00045.130	443	0	0	0	0
Jcr4S00045.140	1832	122	18	33	25
Jcr4S00045.150	2748	169	32	61	43
Jcr4S00045.160	4314	168	13	80	58
Jcr4S00045.170	3218	608	192	412	351
Jcr4S00045.180	3990	164	61	131	56
Jcr4S00045.190	4159	129	22	73	37
Jcr4S00045.20	1420	397	20	181	179
Jcr4S00045.200	953	203	32	499	109
Jcr4S00045.210	4295	170	43	105	81
Jcr4S00045.220	2728	241	44	58	42
Jcr4S00045.230	554	0	0	0	0
Jcr4S00045.240	4277	235	45	283	177
Jcr4S00045.250	3353	2519	416	138	505
Jcr4S00045.30	458	93	8	69	59
Jcr4S00045.40	3237	170	24	47	20
Jcr4S00045.50	3235	45	20	11	3
Jcr4S00045.60	2216	4684	784	2223	1471
Jcr4S00045.70	2376	134	23	49	18
Jcr4S00045.80	877	0	2	0	0
Jcr4S00045.90	6063	752	131	483	232
Jcr4S00046.10	1391	0	0	0	2
Jcr4S00046.100	2497	0	0	0	0
Jcr4S00046.110	518	0	0	0	0
Jcr4S00046.120	1058	0	0	0	0
Jcr4S00046.130	725	0	0	0	0
Jcr4S00046.20	4666	0	0	0	0
Jcr4S00046.30	367	36	5	11	21
Jcr4S00046.40	7770	142	58	79	72
Jcr4S00046.50	388	1	0	0	0
Jcr4S00046.60	18699	678	100	446	224
Jcr4S00046.70	1356	0	0	0	0
Jcr4S00046.80	978	0	0	0	0
Jcr4S00046.90	3879	294	76	240	83
Jcr4S00047.10	4116	106	15	84	42
Jcr4S00047.100	7335	1587	343	753	457
Jcr4S00047.110	1794	95	30	49	31
Jcr4S00047.120	1523	1198	219	330	1161
Jcr4S00047.130	5445	214	45	85	49
Jcr4S00047.140	2330	198	17	59	6
Jcr4S00047.150	5064	111	15	22	9
Jcr4S00047.160	1452	0	0	0	0
Jcr4S00047.20	2794	116	19	43	31
Jcr4S00047.30	5192	75	16	22	11
Jcr4S00047.40	3083	216	84	85	65
Jcr4S00047.50	587	719	140	159	131
Jcr4S00047.60	2314	541	67	24	65
Jcr4S00047.70	5012	271	36	113	53
Jcr4S00047.80	4095	17	8	15	2
Jcr4S00047.90	3695	26	1	5	4
Jcr4S00048.10	683	0	0	0	0
Jcr4S00048.20	303	0	0	0	0
Jcr4S00048.30	1381	0	0	0	0
Jcr4S00048.40	5304	454	30	86	55
Jcr4S00049.10	180	12	0	0	2
Jcr4S00049.100	7691	187	19	206	104
Jcr4S00049.110	7168	706	213	302	321
Jcr4S00049.120	7161	2436	634	1022	660
Jcr4S00049.130	1433	0	0	0	0
Jcr4S00049.140	773	29	12	17	12
Jcr4S00049.150	1599	57	0	53	22
Jcr4S00049.160	2738	97	12	5	8
Jcr4S00049.170	4814	180	31	169	56
Jcr4S00049.180	714	0	0	0	0
Jcr4S00049.190	3951	120	18	69	15
Jcr4S00049.20	4863	9	0	2	2
Jcr4S00049.200	12576	404	79	274	109
Jcr4S00049.210	416	4	1	0	0
Jcr4S00049.220	4963	107	6	66	32
Jcr4S00049.230	425	50	3	3	3
Jcr4S00049.240	980	254	70	129	78
Jcr4S00049.250	374	93	22	47	43
Jcr4S00049.260	1006	196	69	78	65
Jcr4S00049.270	1012	116	13	46	55
Jcr4S00049.280	2124	0	0	0	0
Jcr4S00049.290	260	0	0	0	0
Jcr4S00049.30	3411	358	56	135	49
Jcr4S00049.300	164	0	0	0	0
Jcr4S00049.310	972	0	0	1	0
Jcr4S00049.320	845	3	0	0	0
Jcr4S00049.330	3979	78	1	45	30
Jcr4S00049.340	506	3	2	1	0
Jcr4S00049.40	4882	2379	551	1983	725
Jcr4S00049.50	2485	597	49	80	135
Jcr4S00049.60	3606	308	45	68	49
Jcr4S00049.70	453	1	0	1	0
Jcr4S00049.80	1043	613	33	221	96
Jcr4S00049.90	3268	102	12	32	32
Jcr4S00050.10	3484	446	109	297	113
Jcr4S00050.100	4746	667	38	320	174
Jcr4S00050.110	1804	0	0	1	1
Jcr4S00050.120	5907	333	49	187	77
Jcr4S00050.130	571	168	4	30	31
Jcr4S00050.140	5458	8	1	11	0
Jcr4S00050.150	9972	31	0	99	17
Jcr4S00050.160	8522	0	3	206	16
Jcr4S00050.170	2592	621	150	124	21
Jcr4S00050.20	2126	33	0	28	8
Jcr4S00050.30	2180	16	3	9	5
Jcr4S00050.40	983	48	4	11	12
Jcr4S00050.50	1999	69	19	37	40
Jcr4S00050.60	2008	53	14	33	24
Jcr4S00050.70	2656	232	82	66	44
Jcr4S00050.80	608	2805	416	1795	1492
Jcr4S00050.90	3760	2	0	13	1
Jcr4S00051.10	3397	727	214	331	138
Jcr4S00051.100	5145	88	19	6	25
Jcr4S00051.110	4952	257	22	102	88
Jcr4S00051.120	2814	30	26	32	3
Jcr4S00051.130	1798	40	8	126	26
Jcr4S00051.140	428	74	15	66	18
Jcr4S00051.150	1412	106	23	3	8
Jcr4S00051.20	626	3	0	3	0
Jcr4S00051.30	2096	52	5	29	59
Jcr4S00051.40	4726	173	54	281	108
Jcr4S00051.50	3956	61	17	27	18
Jcr4S00051.60	2183	101	26	151	129
Jcr4S00051.70	317	28	9	0	2
Jcr4S00051.80	3593	77	23	24	28
Jcr4S00051.90	1514	77	11	735	272
Jcr4S00052.10	2084	0	0	0	0
Jcr4S00052.100	3123	152	42	27	7
Jcr4S00052.110	4322	299	55	125	112
Jcr4S00052.120	3782	742	156	196	138
Jcr4S00052.130	303	0	0	0	0
Jcr4S00052.140	614	639	102	24	160
Jcr4S00052.150	638	23	0	1	5
Jcr4S00052.160	1252	234	42	39	60
Jcr4S00052.170	3583	36	5	16	14
Jcr4S00052.180	862	10	3	28	5
Jcr4S00052.190	4980	1196	208	725	411
Jcr4S00052.20	1025	0	0	0	0
Jcr4S00052.200	1502	36	13	8	15
Jcr4S00052.210	2179	100	28	50	41
Jcr4S00052.30	1098	0	0	3	0
Jcr4S00052.40	8083	167	8	7	15
Jcr4S00052.50	1921	0	0	5	0
Jcr4S00052.60	1289	27	3	1	4
Jcr4S00052.70	5418	486	121	110	97
Jcr4S00052.80	2771	9	15	19	6
Jcr4S00052.90	3858	235	24	156	68
Jcr4S00053.10	15505	1765	339	787	484
Jcr4S00053.100	2167	3	0	12	10
Jcr4S00053.110	2468	533	78	222	142
Jcr4S00053.120	1857	550	197	134	62
Jcr4S00053.130	622	40	3	1	0
Jcr4S00053.140	1318	230	20	20	27
Jcr4S00053.150	1310	36	42	48	25
Jcr4S00053.160	1304	686	231	107	66
Jcr4S00053.170	8145	129	56	107	77
Jcr4S00053.180	92	9	12	43	20
Jcr4S00053.190	351	222	11	88	61
Jcr4S00053.20	191	12	1	2	6
Jcr4S00053.200	227	199	1	97	10
Jcr4S00053.210	1115	84	5	47	51
Jcr4S00053.220	3497	86	6	56	73
Jcr4S00053.230	3755	20	5	0	0
Jcr4S00053.240	2782	2039	564	288	576
Jcr4S00053.250	2245	18	1	2	17
Jcr4S00053.260	3056	142	14	69	20
Jcr4S00053.270	716	0	0	0	0
Jcr4S00053.280	4222	106	4	58	30
Jcr4S00053.290	2789	0	0	3	0
Jcr4S00053.30	3771	398	92	285	102
Jcr4S00053.300	2570	67	14	59	22
Jcr4S00053.310	836	43	6	6	19
Jcr4S00053.40	3752	165	22	117	47
Jcr4S00053.50	1217	27	5	37	18
Jcr4S00053.60	602	6	2	19	30
Jcr4S00053.70	431	0	0	0	1
Jcr4S00053.80	959	1	0	0	0
Jcr4S00053.90	5058	92	10	42	20
Jcr4S00054.10	1003	0	0	0	0
Jcr4S00054.20	3676	0	0	0	0
Jcr4S00055.10	245	0	0	0	0
Jcr4S00055.100	3735	0	1	3	0
Jcr4S00055.110	1571	28	4	64	64
Jcr4S00055.120	293	6	0	12	14
Jcr4S00055.20	4064	0	0	0	0
Jcr4S00055.30	203	1	0	0	0
Jcr4S00055.40	1348	1	1	12	13
Jcr4S00055.50	1850	63	27	45	14
Jcr4S00055.60	6323	115	13	59	23
Jcr4S00055.70	4579	4	0	0	3
Jcr4S00055.80	3584	605	92	162	236
Jcr4S00055.90	3093	725	102	633	182
Jcr4S00056.10	1415	179	12	282	20
Jcr4S00056.100	1539	52	1	2	0
Jcr4S00056.110	2302	325	60	343	120
Jcr4S00056.120	2618	154	12	42	15
Jcr4S00056.130	2786	36	12	190	45
Jcr4S00056.140	5859	641	148	329	98
Jcr4S00056.20	1393	187	26	164	80
Jcr4S00056.30	1833	131	40	132	138
Jcr4S00056.40	9493	319	68	85	60
Jcr4S00056.50	1224	712	96	508	715
Jcr4S00056.60	1302	3	0	0	0
Jcr4S00056.70	146	5	0	1	7
Jcr4S00056.80	217	0	0	1	0
Jcr4S00056.90	1466	1250	378	1349	424
Jcr4S00057.10	7755	368	77	155	88
Jcr4S00057.100	4142	3528	753	862	528
Jcr4S00057.110	1325	312	43	37	60
Jcr4S00057.120	6175	163	57	82	67
Jcr4S00057.130	863	532	99	351	349
Jcr4S00057.140	3174	328	76	23	202
Jcr4S00057.150	1529	18	1	27	5
Jcr4S00057.160	728	0	0	0	1
Jcr4S00057.170	754	5	0	4	1
Jcr4S00057.180	2323	713	86	438	227
Jcr4S00057.190	3441	186	30	73	34
Jcr4S00057.20	578	5	0	6	0
Jcr4S00057.200	1157	12	13	205	31
Jcr4S00057.210	6905	10	0	6	1
Jcr4S00057.220	3866	526	70	406	264
Jcr4S00057.230	1125	55	7	2	1
Jcr4S00057.240	8599	293	21	441	446
Jcr4S00057.250	1362	147	31	59	32
Jcr4S00057.260	2526	376	133	123	66
Jcr4S00057.270	314	0	0	0	0
Jcr4S00057.280	3536	334	37	70	104
Jcr4S00057.290	3515	261	56	20	48
Jcr4S00057.30	1265	776	119	476	483
Jcr4S00057.300	2135	129	10	67	48
Jcr4S00057.310	2412	6	0	5	0
Jcr4S00057.320	698	0	0	0	2
Jcr4S00057.330	2155	278	66	66	82
Jcr4S00057.340	5389	65	13	97	14
Jcr4S00057.40	3510	278	47	44	7
Jcr4S00057.50	2881	426	143	289	321
Jcr4S00057.60	2406	0	1	0	0
Jcr4S00057.70	3501	289	47	134	99
Jcr4S00057.80	3050	76	19	62	30
Jcr4S00057.90	3343	4029	720	4435	1176
Jcr4S00058.10	4469	316	85	144	124
Jcr4S00058.20	8037	495	114	2060	805
Jcr4S00058.30	6161	1092	193	1218	789
Jcr4S00058.40	4833	1	0	1	1
Jcr4S00058.50	1301	0	0	0	0
Jcr4S00058.60	3009	7	0	42	13
Jcr4S00058.70	3881	387	44	58	143
Jcr4S00059.10	3994	0	0	0	0
Jcr4S00059.100	3121	526	94	236	203
Jcr4S00059.110	1879	310	60	131	107
Jcr4S00059.120	530	35	36	4	26
Jcr4S00059.130	2702	111	13	85	81
Jcr4S00059.140	2231	368	33	101	50
Jcr4S00059.150	1056	50	5	11	3
Jcr4S00059.160	2158	76	22	3	24
Jcr4S00059.170	1179	10	5	3	8
Jcr4S00059.180	3434	189	25	141	106
Jcr4S00059.190	1839	838	161	542	275
Jcr4S00059.20	3805	26	4	1	0
Jcr4S00059.200	380	295	31	131	86
Jcr4S00059.210	338	121	29	85	64
Jcr4S00059.220	388	83	9	172	206
Jcr4S00059.230	2321	26	1	11	5
Jcr4S00059.240	1531	167	12	110	41
Jcr4S00059.250	1947	103	12	44	31
Jcr4S00059.260	7910	1880	352	1259	571
Jcr4S00059.30	2659	0	0	0	0
Jcr4S00059.40	2661	830	132	265	148
Jcr4S00059.50	6057	92	11	88	34
Jcr4S00059.60	4038	1330	288	883	355
Jcr4S00059.70	8027	932	137	319	102
Jcr4S00059.80	785	559	33	123	124
Jcr4S00059.90	1663	87	39	133	100
Jcr4S00060.10	2989	15	0	13	10
Jcr4S00060.100	9966	149	77	260	135
Jcr4S00060.110	1452	3	0	0	0
Jcr4S00060.20	343	11	0	4	3
Jcr4S00060.30	1422	12	1	3	0
Jcr4S00060.40	10535	599	82	326	234
Jcr4S00060.50	3628	524	134	216	129
Jcr4S00060.60	25801	2031	517	954	545
Jcr4S00060.70	1261	7	0	5	0
Jcr4S00060.80	1856	127	26	28	20
Jcr4S00060.90	1395	2	1	0	1
Jcr4S00061.10	3710	218	76	112	40
Jcr4S00061.100	3314	84	13	167	175
Jcr4S00061.110	1283	105	45	96	65
Jcr4S00061.120	9280	398	69	222	105
Jcr4S00061.130	6418	217	44	102	30
Jcr4S00061.140	3472	79	12	30	53
Jcr4S00061.150	2785	1	0	1	0
Jcr4S00061.160	3940	76	2	33	9
Jcr4S00061.170	3754	4	0	1	0
Jcr4S00061.180	3313	0	0	0	0
Jcr4S00061.20	4891	62	2	2	5
Jcr4S00061.30	1858	2	0	0	0
Jcr4S00061.40	1010	138	18	60	6
Jcr4S00061.50	527	39	12	0	0
Jcr4S00061.60	2382	40	51	15	4
Jcr4S00061.70	3667	158	14	77	35
Jcr4S00061.80	149	5	20	1	0
Jcr4S00061.90	1910	0	0	0	0
Jcr4S00062.10	2774	0	0	0	0
Jcr4S00062.100	2459	54	39	9	1
Jcr4S00062.110	4627	386	92	223	36
Jcr4S00062.120	4534	445	90	241	187
Jcr4S00062.130	4860	0	0	1	0
Jcr4S00062.140	2389	13	1	5	1
Jcr4S00062.150	2351	2	0	0	0
Jcr4S00062.160	1152	7	4	3	0
Jcr4S00062.170	1219	101	59	0	1
Jcr4S00062.180	1194	31	11	3	0
Jcr4S00062.20	12804	695	127	553	198
Jcr4S00062.30	2970	170	33	134	89
Jcr4S00062.40	1591	0	0	0	0
Jcr4S00062.50	1593	0	0	0	0
Jcr4S00062.60	2081	19	1	12	8
Jcr4S00062.70	927	155	73	588	335
Jcr4S00062.80	2185	39	22	93	7
Jcr4S00062.90	875	15	2	0	0
Jcr4S00063.10	2024	167	31	105	88
Jcr4S00063.100	1364	0	0	0	0
Jcr4S00063.110	1849	158	20	38	37
Jcr4S00063.120	2271	146	20	1326	113
Jcr4S00063.130	3645	1019	637	439	907
Jcr4S00063.140	3246	18	13	202	149
Jcr4S00063.150	1558	210	21	35	49
Jcr4S00063.160	671	0	0	1	1
Jcr4S00063.170	1208	0	0	0	0
Jcr4S00063.180	1675	30	3	3	5
Jcr4S00063.190	1232	0	0	3	0
Jcr4S00063.20	5183	768	153	140	190
Jcr4S00063.200	1429	103	9	57	43
Jcr4S00063.210	1688	1027	352	225	291
Jcr4S00063.220	2005	53	7	10	14
Jcr4S00063.30	4578	26	0	584	126
Jcr4S00063.40	8630	273	16	123	45
Jcr4S00063.50	4121	427	25	93	49
Jcr4S00063.60	1284	0	0	0	0
Jcr4S00063.70	3469	331	6	192	75
Jcr4S00063.80	465	12	0	778	21
Jcr4S00063.90	1371	0	0	0	0
Jcr4S00064.10	4001	114	17	178	156
Jcr4S00064.100	224	18	2	14	15
Jcr4S00064.110	5673	401	68	82	101
Jcr4S00064.120	762	0	0	0	0
Jcr4S00064.130	5768	71	9	5	4
Jcr4S00064.140	395	0	0	0	0
Jcr4S00064.150	2599	0	0	0	0
Jcr4S00064.20	5000	255	57	61	46
Jcr4S00064.30	4662	939	124	1668	610
Jcr4S00064.40	4483	168	28	124	58
Jcr4S00064.50	1876	1550	321	765	425
Jcr4S00064.60	1214	0	1	0	0
Jcr4S00064.70	1493	1	0	12	4
Jcr4S00064.80	738	49	3	15	25
Jcr4S00064.90	1141	434	92	65	93
Jcr4S00065.10	6509	372	36	216	67
Jcr4S00065.100	320	0	0	0	0
Jcr4S00065.110	1036	4	0	0	0
Jcr4S00065.120	734	1	0	0	0
Jcr4S00065.130	394	27	10	5	4
Jcr4S00065.140	641	115	30	87	259
Jcr4S00065.150	416	0	0	0	0
Jcr4S00065.160	386	391	105	967	1407
Jcr4S00065.170	3388	3	1	127	16
Jcr4S00065.180	8390	396	88	49	54
Jcr4S00065.190	1118	104	3	128	93
Jcr4S00065.20	290	0	0	0	0
Jcr4S00065.200	767	458	84	55	98
Jcr4S00065.210	2550	112	14	22	11
Jcr4S00065.220	609	64	19	0	14
Jcr4S00065.230	1040	29	9	11	17
Jcr4S00065.240	2981	139	29	218	98
Jcr4S00065.30	290	0	0	0	0
Jcr4S00065.40	281	0	0	0	0
Jcr4S00065.50	272	400	33	131	89
Jcr4S00065.60	4589	0	0	0	0
Jcr4S00065.70	320	56	23	5	6
Jcr4S00065.80	326	1	2	0	1
Jcr4S00065.90	320	0	0	13	20
Jcr4S00066.10	1905	0	0	0	0
Jcr4S00066.100	335	63	12	45	31
Jcr4S00066.110	4817	0	0	0	0
Jcr4S00066.120	2036	536	193	336	183
Jcr4S00066.130	350	0	0	0	1
Jcr4S00066.140	4340	1551	465	911	706
Jcr4S00066.150	1495	20	5	0	0
Jcr4S00066.160	2611	2712	292	840	543
Jcr4S00066.170	4611	233	61	103	33
Jcr4S00066.180	582	16	0	17	4
Jcr4S00066.190	734	14	10	6	9
Jcr4S00066.20	1340	97	1	172	94
Jcr4S00066.200	4317	122	22	52	71
Jcr4S00066.210	2508	794	200	87	118
Jcr4S00066.220	1140	1	0	0	0
Jcr4S00066.230	4498	98	15	183	24
Jcr4S00066.240	2178	20	0	2	0
Jcr4S00066.250	7249	1003	143	288	132
Jcr4S00066.260	1786	0	0	11	0
Jcr4S00066.270	726	13	3	16	7
Jcr4S00066.280	89	41	1	24	0
Jcr4S00066.290	5302	352	41	161	162
Jcr4S00066.30	2123	882	92	1212	608
Jcr4S00066.300	1647	34	9	26	12
Jcr4S00066.310	2202	60	2	15	11
Jcr4S00066.40	5405	358	108	178	91
Jcr4S00066.50	6902	1307	314	148	215
Jcr4S00066.60	4901	185	56	158	96
Jcr4S00066.70	3450	17	1	12	1
Jcr4S00066.80	2573	47	2	1	1
Jcr4S00066.90	1417	2	0	9	0
Jcr4S00067.10	778	0	0	0	0
Jcr4S00067.100	2453	15	5	5	9
Jcr4S00067.110	2680	32	5	7	9
Jcr4S00067.120	1124	1	0	0	0
Jcr4S00067.130	1086	122	69	34	23
Jcr4S00067.140	2950	0	1	1	2
Jcr4S00067.150	1402	0	0	0	0
Jcr4S00067.160	1975	0	0	0	0
Jcr4S00067.170	866	11	39	0	0
Jcr4S00067.180	16237	333	48	224	165
Jcr4S00067.190	560	17	0	21	2
Jcr4S00067.20	3199	273	104	31	41
Jcr4S00067.200	1842	1	0	2	0
Jcr4S00067.210	1791	128	13	42	29
Jcr4S00067.220	5388	705	48	578	319
Jcr4S00067.230	1811	112	1	12	18
Jcr4S00067.240	1414	0	0	0	0
Jcr4S00067.30	3354	15	0	3	0
Jcr4S00067.40	1265	45	1	9	16
Jcr4S00067.50	4102	123	28	73	27
Jcr4S00067.60	740	86	36	198	67
Jcr4S00067.70	3089	174	63	54	48
Jcr4S00067.80	1473	1143	365	133	502
Jcr4S00067.90	1810	79	5	37	33
Jcr4S00068.10	3391	1	0	0	0
Jcr4S00068.20	8588	5	0	7	0
Jcr4S00068.30	13636	144	10	35	33
Jcr4S00068.40	873	84	18	38	23
Jcr4S00069.10	4938	640	122	255	16
Jcr4S00070.10	1654	0	0	1	4
Jcr4S00070.100	815	23	20	8	8
Jcr4S00070.110	3000	254	48	84	50
Jcr4S00070.120	836	0	0	0	0
Jcr4S00070.130	2952	24	3	12	16
Jcr4S00070.140	2160	59	12	44	18
Jcr4S00070.150	2220	0	0	0	0
Jcr4S00070.20	2165	23	4	10	6
Jcr4S00070.30	3051	283	117	183	147
Jcr4S00070.40	4451	197	53	152	84
Jcr4S00070.50	2228	59	9	15	29
Jcr4S00070.60	1949	60	15	48	7
Jcr4S00070.70	2144	16	17	9	2
Jcr4S00070.80	3590	19	0	19	9
Jcr4S00070.90	5954	153	35	68	39
Jcr4S00071.10	163	0	0	0	0
Jcr4S00071.100	712	4	1	1	9
Jcr4S00071.110	528	0	0	0	0
Jcr4S00071.120	600	96	8	53	72
Jcr4S00071.130	3861	118	31	98	43
Jcr4S00071.140	2252	79	10	60	70
Jcr4S00071.150	173	22	0	28	5
Jcr4S00071.160	2309	346	30	86	64
Jcr4S00071.170	2115	192	51	96	62
Jcr4S00071.180	332	0	0	0	0
Jcr4S00071.190	1015	0	0	0	0
Jcr4S00071.20	7634	133	8	116	36
Jcr4S00071.200	5309	117	23	48	69
Jcr4S00071.210	1152	576	113	884	211
Jcr4S00071.220	737	646	158	183	139
Jcr4S00071.230	233	0	0	0	0
Jcr4S00071.240	762	0	0	0	0
Jcr4S00071.30	4978	85	34	79	23
Jcr4S00071.40	2205	19	3	15	39
Jcr4S00071.50	1464	27	6	11	36
Jcr4S00071.60	1023	0	0	2	3
Jcr4S00071.70	2555	29	0	4	3
Jcr4S00071.80	2078	416	51	175	87
Jcr4S00071.90	3940	184	20	191	109
Jcr4S00072.10	1519	125	31	27	53
Jcr4S00072.100	590	17	4	12	13
Jcr4S00072.110	10402	704	158	519	334
Jcr4S00072.120	396	52	1	39	43
Jcr4S00072.130	2996	0	0	0	0
Jcr4S00072.140	3074	80	17	184	67
Jcr4S00072.150	10965	609	77	1132	333
Jcr4S00072.20	1727	46	0	5	2
Jcr4S00072.30	1885	86	17	66	43
Jcr4S00072.40	2257	2	0	4	0
Jcr4S00072.50	1984	15	0	1	0
Jcr4S00072.60	1197	5	1	0	6
Jcr4S00072.70	1199	0	0	0	0
Jcr4S00072.80	1192	21	3	36	0
Jcr4S00072.90	1134	16	9	30	30
Jcr4S00073.10	2084	59	3	25	16
Jcr4S00073.100	2494	24	1	14	3
Jcr4S00073.110	2713	862	60	3094	2232
Jcr4S00073.120	2923	21	8	28	9
Jcr4S00073.130	3635	0	1	1	0
Jcr4S00073.140	3416	13	0	6	7
Jcr4S00073.150	413	0	0	0	0
Jcr4S00073.160	3262	157	31	141	64
Jcr4S00073.170	2448	172	13	318	68
Jcr4S00073.180	1427	0	0	3	1
Jcr4S00073.20	4895	118	16	94	32
Jcr4S00073.30	4450	360	68	99	34
Jcr4S00073.40	990	4	0	0	0
Jcr4S00073.50	2279	672	183	238	328
Jcr4S00073.60	242	0	1	1	11
Jcr4S00073.70	350	31	46	207	18
Jcr4S00073.80	6151	1019	190	1735	415
Jcr4S00073.90	5201	21	1	40	15
Jcr4S00074.10	257	0	0	0	0
Jcr4S00074.100	892	0	0	0	0
Jcr4S00074.110	1692	161	43	76	96
Jcr4S00074.120	9338	168	36	58	22
Jcr4S00074.130	484	1	0	3	1
Jcr4S00074.140	1573	309	26	86	138
Jcr4S00074.150	1541	89	7	18	80
Jcr4S00074.160	2719	5	0	3	3
Jcr4S00074.170	3551	260	17	3	18
Jcr4S00074.180	1573	210	4	41	19
Jcr4S00074.190	2254	45	24	45	37
Jcr4S00074.20	905	3	0	0	8
Jcr4S00074.30	2482	57	17	83	34
Jcr4S00074.40	4777	429	163	111	58
Jcr4S00074.50	3773	1127	177	316	208
Jcr4S00074.60	1316	55	2	12	16
Jcr4S00074.70	4374	275	134	57	77
Jcr4S00074.80	3203	458	40	439	195
Jcr4S00074.90	5398	238	5	119	62
Jcr4S00075.10	837	0	0	0	0
Jcr4S00075.100	10166	626	214	241	86
Jcr4S00075.110	8140	570	78	114	90
Jcr4S00075.120	4001	154	28	11	6
Jcr4S00075.130	5533	1431	299	891	449
Jcr4S00075.140	1432	0	0	1	0
Jcr4S00075.150	2704	0	0	0	0
Jcr4S00075.160	2827	0	0	0	0
Jcr4S00075.20	2283	260	20	96	81
Jcr4S00075.30	1602	13	1	42	21
Jcr4S00075.40	2667	44	50	32	18
Jcr4S00075.50	1447	472	115	295	249
Jcr4S00075.60	10382	485	89	62	53
Jcr4S00075.70	2758	58	41	33	20
Jcr4S00075.80	1315	5	1	0	0
Jcr4S00075.90	3651	90	13	94	35
Jcr4S00076.10	604	5	0	0	0
Jcr4S00076.20	1459	52	4	42	19
Jcr4S00076.30	257	73	11	67	12
Jcr4S00076.40	1519	0	0	0	0
Jcr4S00077.10	774	0	0	0	0
Jcr4S00077.100	2765	1	0	3	4
Jcr4S00077.110	3426	793	126	744	671
Jcr4S00077.120	8615	278	22	96	104
Jcr4S00077.130	2021	525	59	264	190
Jcr4S00077.140	1272	42	0	12	2
Jcr4S00077.150	2805	20	0	0	1
Jcr4S00077.160	3262	48	18	48	38
Jcr4S00077.170	5250	173	24	160	50
Jcr4S00077.180	197	3	0	0	7
Jcr4S00077.190	5191	403	35	118	39
Jcr4S00077.20	1621	1014	236	689	375
Jcr4S00077.200	2014	1	0	0	0
Jcr4S00077.210	2079	170	55	161	165
Jcr4S00077.30	4004	135	21	67	52
Jcr4S00077.40	2142	53	0	36	7
Jcr4S00077.50	536	5	1	0	0
Jcr4S00077.60	3098	6	0	2	1
Jcr4S00077.70	3265	78	21	43	56
Jcr4S00077.80	13678	296	56	258	87
Jcr4S00077.90	2649	38	22	63	39
Jcr4S00078.10	6583	3	2	291	1
Jcr4S00079.10	368	0	0	1	0
Jcr4S00079.100	4823	215	30	80	41
Jcr4S00079.110	2401	68	20	68	17
Jcr4S00079.120	2964	181	9	1467	765
Jcr4S00079.130	4269	247	42	333	195
Jcr4S00079.140	2213	576	137	306	559
Jcr4S00079.20	3716	156	23	16	45
Jcr4S00079.30	1046	28	2	66	2
Jcr4S00079.40	6610	572	80	217	88
Jcr4S00079.50	689	10	2	2	2
Jcr4S00079.60	749	18	8	82	83
Jcr4S00079.70	1329	32	27	7	3
Jcr4S00079.80	365	2	0	0	0
Jcr4S00079.90	7574	99	15	15	22
Jcr4S00080.10	625	0	0	1	0
Jcr4S00080.100	796	328	69	110	111
Jcr4S00080.110	308	267	43	44	188
Jcr4S00080.120	1211	423	13	73	52
Jcr4S00080.130	5654	29	2	13	6
Jcr4S00080.140	5034	0	0	0	0
Jcr4S00080.20	1746	0	0	0	0
Jcr4S00080.30	840	2	0	0	0
Jcr4S00080.40	918	46	5	55	26
Jcr4S00080.50	653	118	48	81	40
Jcr4S00080.60	5235	21	4	57	16
Jcr4S00080.70	3791	181	2	107	40
Jcr4S00080.80	11111	316	68	82	41
Jcr4S00080.90	1368	133	46	31	23
Jcr4S00081.10	3576	573	59	727	216
Jcr4S00081.20	3644	124	38	272	147
Jcr4S00081.30	2257	71	18	111	75
Jcr4S00081.40	2921	341	36	16	107
Jcr4S00081.50	5398	278	20	105	32
Jcr4S00081.60	203	0	0	0	0
Jcr4S00081.70	263	27	4	7	0
Jcr4S00082.10	1277	18	8	129	2
Jcr4S00082.100	8537	66	22	112	26
Jcr4S00082.20	4379	0	0	0	0
Jcr4S00082.30	3069	541	49	25	79
Jcr4S00082.40	2994	162	83	16	7
Jcr4S00082.50	1788	76	19	32	15
Jcr4S00082.60	2581	55	9	16	3
Jcr4S00082.70	1623	9	1	2	0
Jcr4S00082.80	1594	4	0	0	0
Jcr4S00082.90	2726	17	0	11	4
Jcr4S00083.10	506	0	0	0	0
Jcr4S00083.100	2332	479	79	140	353
Jcr4S00083.110	443	1447	293	639	978
Jcr4S00083.120	684	466	58	265	158
Jcr4S00083.130	6339	204	63	160	90
Jcr4S00083.140	1188	15	6	8	1
Jcr4S00083.150	1310	452	85	365	132
Jcr4S00083.160	2540	6	24	3	13
Jcr4S00083.170	2804	776	94	12	0
Jcr4S00083.180	2225	29	38	0	1
Jcr4S00083.20	629	63	0	7	0
Jcr4S00083.30	366	0	0	0	0
Jcr4S00083.40	4586	0	0	4	1
Jcr4S00083.50	3138	0	0	0	3
Jcr4S00083.60	2016	563	99	124	84
Jcr4S00083.70	2056	25	3	3	1
Jcr4S00083.80	810	53	30	185	45
Jcr4S00083.90	2300	73	12	36	18
Jcr4S00084.10	4803	94	14	42	33
Jcr4S00084.100	3246	289	85	356	115
Jcr4S00084.110	2255	738	99	767	402
Jcr4S00084.120	3035	1203	265	736	306
Jcr4S00084.130	9188	889	164	646	221
Jcr4S00084.140	1920	0	0	0	0
Jcr4S00084.150	2108	0	0	0	0
Jcr4S00084.160	4410	0	0	0	0
Jcr4S00084.170	3109	183	19	90	32
Jcr4S00084.180	2613	311	118	170	84
Jcr4S00084.190	1880	25	0	5	0
Jcr4S00084.20	1533	0	1	0	1
Jcr4S00084.200	2065	4	0	22	0
Jcr4S00084.210	2399	43	14	94	16
Jcr4S00084.30	149	28	1	2	8
Jcr4S00084.40	1681	179	6	56	54
Jcr4S00084.50	3121	92	34	64	36
Jcr4S00084.60	264	29	2	28	9
Jcr4S00084.70	2020	81	23	26	27
Jcr4S00084.80	3812	162	22	102	86
Jcr4S00084.90	4531	435	48	532	137
Jcr4S00085.10	3899	202	44	32	60
Jcr4S00085.20	862	19	0	1	1
Jcr4S00085.30	969	2	0	0	1
Jcr4S00085.40	2680	491	118	374	397
Jcr4S00085.50	689	31	6	0	1
Jcr4S00085.60	1653	1806	456	4333	690
Jcr4S00085.70	4966	126	20	6	5
Jcr4S00085.80	3231	0	0	0	0
Jcr4S00085.90	1125	0	0	0	0
Jcr4S00086.10	4559	0	0	0	0
Jcr4S00086.100	804	0	0	0	0
Jcr4S00086.110	2621	3460	694	2101	1245
Jcr4S00086.20	2154	0	0	0	0
Jcr4S00086.30	506	96	16	113	69
Jcr4S00086.40	245	9	3	27	23
Jcr4S00086.50	702	63	4	55	18
Jcr4S00086.60	1285	296	60	141	26
Jcr4S00086.70	639	103	5	19	17
Jcr4S00086.80	868	20	5	10	0
Jcr4S00086.90	3034	108	31	44	18
Jcr4S00087.10	3904	2059	354	776	396
Jcr4S00087.100	2876	838	161	709	344
Jcr4S00087.110	3492	12635	1522	3959	1940
Jcr4S00087.120	2416	183	23	84	86
Jcr4S00087.130	1700	171	56	7	17
Jcr4S00087.140	1450	131	16	142	129
Jcr4S00087.150	2765	118	21	56	25
Jcr4S00087.160	3589	540	15	288	88
Jcr4S00087.170	377	32	9	32	17
Jcr4S00087.180	3372	289	29	222	56
Jcr4S00087.190	995	221	63	116	118
Jcr4S00087.20	4456	427	53	988	1200
Jcr4S00087.200	1217	1369	108	1201	556
Jcr4S00087.210	1801	627	87	602	355
Jcr4S00087.220	1528	2	0	0	0
Jcr4S00087.30	4648	318	35	361	246
Jcr4S00087.40	1861	0	0	0	1
Jcr4S00087.50	2564	202	25	184	148
Jcr4S00087.60	581	25	18	13	4
Jcr4S00087.70	644	72	24	31	35
Jcr4S00087.80	197	472	147	258	367
Jcr4S00087.90	3783	624	41	147	242
Jcr4S00088.10	1058	261	24	38	27
Jcr4S00088.20	3100	19	4	237	28
Jcr4S00089.10	1910	412	42	441	331
Jcr4S00089.100	3080	80	3	74	22
Jcr4S00089.110	447	14	9	10	4
Jcr4S00089.120	1011	17	26	4	4
Jcr4S00089.130	1770	265	11	93	4
Jcr4S00089.140	4695	862	116	662	335
Jcr4S00089.150	4155	871	223	5958	400
Jcr4S00089.160	908	60	31	33	13
Jcr4S00089.170	2648	36	0	1971	914
Jcr4S00089.180	26348	271	37	207	120
Jcr4S00089.20	2201	15	10	7	15
Jcr4S00089.30	2475	215	50	200	138
Jcr4S00089.40	934	22	1	18	27
Jcr4S00089.50	300	9	0	16	14
Jcr4S00089.60	3711	113	19	153	64
Jcr4S00089.70	2243	251	23	55	46
Jcr4S00089.80	4242	212	23	93	92
Jcr4S00089.90	2532	1611	385	657	303
Jcr4S00090.10	4160	0	0	0	0
Jcr4S00090.100	2020	11	0	12	2
Jcr4S00090.110	5905	368	88	162	64
Jcr4S00090.120	1055	227	52	15	15
Jcr4S00090.130	1685	9	8	3	1
Jcr4S00090.20	809	1220	335	129	129
Jcr4S00090.30	2082	161	11	20	23
Jcr4S00090.40	4712	3	0	8	0
Jcr4S00090.50	2251	110	67	33	13
Jcr4S00090.60	1057	0	0	0	0
Jcr4S00090.70	3123	180	39	11	5
Jcr4S00090.80	3755	75	40	74	63
Jcr4S00090.90	3739	1276	272	1141	650
Jcr4S00091.10	542	0	0	0	0
Jcr4S00091.100	1423	10	9	15	8
Jcr4S00091.110	3980	314	38	45	34
Jcr4S00091.120	2559	408	29	284	69
Jcr4S00091.130	371	10	18	0	3
Jcr4S00091.140	320	171	27	123	27
Jcr4S00091.150	948	46	7	27	4
Jcr4S00091.160	356	13	3	17	6
Jcr4S00091.170	2829	231	16	12	11
Jcr4S00091.180	6287	388	77	57	35
Jcr4S00091.190	2704	479	84	187	193
Jcr4S00091.20	1042	9	0	8	4
Jcr4S00091.200	1791	11	2	2	4
Jcr4S00091.30	1328	672	61	282	270
Jcr4S00091.40	1751	38	3	35	42
Jcr4S00091.50	1295	330	65	204	121
Jcr4S00091.60	945	1838	240	60	135
Jcr4S00091.70	686	4	0	3	1
Jcr4S00091.80	1622	29	3	22	3
Jcr4S00091.90	4791	112	19	109	52
Jcr4S00092.10	1431	313	41	204	72
Jcr4S00092.100	5336	64	27	45	30
Jcr4S00092.110	8548	110	31	81	41
Jcr4S00092.120	6896	509	102	443	156
Jcr4S00092.130	2252	339	89	17	112
Jcr4S00092.140	3144	87	5	33	34
Jcr4S00092.150	2524	142	33	135	111
Jcr4S00092.160	1058	70	19	95	63
Jcr4S00092.170	815	80	19	128	73
Jcr4S00092.180	4836	81	22	0	6
Jcr4S00092.20	2772	0	0	0	0
Jcr4S00092.30	7016	70	5	18	23
Jcr4S00092.40	1337	141	21	39	22
Jcr4S00092.50	2200	0	0	0	2
Jcr4S00092.60	1616	210	39	130	50
Jcr4S00092.70	1141	1	0	0	1
Jcr4S00092.80	1563	21	6	0	0
Jcr4S00092.90	2244	319	70	79	45
Jcr4S00093.10	1986	0	0	0	0
Jcr4S00093.100	5671	273	21	22	9
Jcr4S00093.110	6535	20772	6281	12217	4506
Jcr4S00093.120	1816	0	0	0	0
Jcr4S00093.130	1963	1	0	0	0
Jcr4S00093.140	2062	52	9	0	17
Jcr4S00093.150	4104	84	17	60	40
Jcr4S00093.160	2535	0	0	0	0
Jcr4S00093.170	2738	4	3	2	1
Jcr4S00093.180	4170	49	23	184	31
Jcr4S00093.20	1473	31	24	7	0
Jcr4S00093.30	2904	542	216	444	200
Jcr4S00093.40	1254	1	0	0	0
Jcr4S00093.50	4103	234	48	135	77
Jcr4S00093.60	1583	7	0	0	0
Jcr4S00093.70	9002	437	98	264	139
Jcr4S00093.80	1364	158	36	71	24
Jcr4S00093.90	2621	505	59	276	199
Jcr4S00094.10	6047	97	41	27	11
Jcr4S00094.100	1128	26	1	1	2
Jcr4S00094.110	1205	177	43	48	26
Jcr4S00094.120	3882	339	78	104	66
Jcr4S00094.130	1718	54	3	19	2
Jcr4S00094.140	1347	43	0	19	8
Jcr4S00094.150	3711	723	128	193	192
Jcr4S00094.160	2289	1870	548	1468	961
Jcr4S00094.170	725	198	40	139	156
Jcr4S00094.180	764	0	0	0	0
Jcr4S00094.190	4528	161	35	96	28
Jcr4S00094.20	1769	247	136	134	75
Jcr4S00094.200	1617	175	48	955	391
Jcr4S00094.210	119	39	63	36	133
Jcr4S00094.30	2735	11	0	1	1
Jcr4S00094.40	2297	31	1	16	15
Jcr4S00094.50	2683	101	36	72	29
Jcr4S00094.60	1718	15	0	11	5
Jcr4S00094.70	4200	233	45	159	57
Jcr4S00094.80	1311	2	0	0	0
Jcr4S00094.90	5209	1075	211	483	315
Jcr4S00095.10	522	0	0	0	0
Jcr4S00095.100	308	416	159	120	116
Jcr4S00095.110	966	1	0	0	0
Jcr4S00095.120	3656	647	109	825	479
Jcr4S00095.130	1731	488	64	133	74
Jcr4S00095.20	341	8	2	2	0
Jcr4S00095.30	6795	81	7	31	8
Jcr4S00095.40	2050	102	6	54	25
Jcr4S00095.50	5325	320	59	59	19
Jcr4S00095.60	2100	67	26	20	4
Jcr4S00095.70	3540	30	10	36	20
Jcr4S00095.80	3074	237	37	92	41
Jcr4S00095.90	179	0	0	0	0
Jcr4S00096.10	708	0	0	0	0
Jcr4S00096.100	1223	14	1	41	3
Jcr4S00096.110	1151	4	1	0	0
Jcr4S00096.120	3572	28	22	0	0
Jcr4S00096.130	508	1	0	0	0
Jcr4S00096.140	1153	1	0	0	0
Jcr4S00096.150	887	5096	962	10051	2452
Jcr4S00096.160	3100	457	77	98	228
Jcr4S00096.170	2579	659	217	495	594
Jcr4S00096.180	942	3	0	0	1
Jcr4S00096.190	2538	339	46	111	92
Jcr4S00096.20	1778	0	0	0	0
Jcr4S00096.200	284	68	10	36	88
Jcr4S00096.210	3705	2532	276	70	80
Jcr4S00096.220	1456	34	18	6	4
Jcr4S00096.230	2738	80	8	65	26
Jcr4S00096.240	5578	66	5	62	2
Jcr4S00096.250	6505	936	301	746	225
Jcr4S00096.30	2630	528	65	46	102
Jcr4S00096.40	2357	518	161	37	129
Jcr4S00096.50	4321	112	5	52	69
Jcr4S00096.60	3069	196	26	5	3
Jcr4S00096.70	5611	659	56	153	90
Jcr4S00096.80	1606	0	1	0	0
Jcr4S00096.90	1119	58	21	14	19
Jcr4S00097.10	3654	1	0	8	9
Jcr4S00097.100	1166	246	16	50	56
Jcr4S00097.110	2118	160	25	53	112
Jcr4S00097.120	2985	7017	1629	1159	2184
Jcr4S00097.130	2154	327	65	93	73
Jcr4S00097.20	7411	221	72	44	45
Jcr4S00097.30	461	1	0	0	0
Jcr4S00097.40	2715	406	35	129	115
Jcr4S00097.50	1085	45	1	0	20
Jcr4S00097.60	4306	122	6	93	64
Jcr4S00097.70	3404	106	2	0	8
Jcr4S00097.80	3605	113	30	60	43
Jcr4S00097.90	1751	7	0	4	1
Jcr4S00098.10	308	19	0	15	5
Jcr4S00098.100	2882	9	0	3	0
Jcr4S00098.110	2491	51	12	5	4
Jcr4S00098.120	2968	54	23	20	22
Jcr4S00098.130	2118	464	86	10	1
Jcr4S00098.140	919	12	0	0	0
Jcr4S00098.150	470	1	0	1	0
Jcr4S00098.160	1909	127	43	77	29
Jcr4S00098.170	1861	12	0	39	2
Jcr4S00098.180	1863	0	0	0	0
Jcr4S00098.190	2852	148	39	122	83
Jcr4S00098.20	4649	103	6	35	35
Jcr4S00098.200	2468	106	13	44	5
Jcr4S00098.210	2022	17	0	2	0
Jcr4S00098.220	1355	46	16	11	2
Jcr4S00098.230	2559	55	18	12	17
Jcr4S00098.240	1920	61	2	8	1
Jcr4S00098.250	4963	0	0	6	1
Jcr4S00098.260	362	2	4	56	0
Jcr4S00098.270	506	4	13	0	0
Jcr4S00098.280	3990	146	9	9	2
Jcr4S00098.290	1510	495	300	25	56
Jcr4S00098.30	2942	135	39	122	43
Jcr4S00098.300	1591	951	187	96	126
Jcr4S00098.40	773	163	55	29	40
Jcr4S00098.50	2131	185	45	70	65
Jcr4S00098.60	1262	24	3	18	11
Jcr4S00098.70	146	0	0	0	0
Jcr4S00098.80	2788	267	20	150	148
Jcr4S00098.90	128	36	8	32	33
Jcr4S00099.10	518	9	0	2	1
Jcr4S00099.20	3436	158	33	72	37
Jcr4S00099.30	4838	397	110	127	78
Jcr4S00099.40	1215	4	0	0	0
Jcr4S00099.50	701	133	20	23	36
Jcr4S00099.60	645	1	0	0	0
Jcr4S00099.70	5907	624	116	324	224
Jcr4S00099.80	3871	103	57	50	56
Jcr4S00100.10	8001	215	44	117	72
Jcr4S00100.100	1538	2	0	0	0
Jcr4S00100.110	3207	10	10	1	5
Jcr4S00100.120	974	25	4	0	4
Jcr4S00100.130	212	0	0	0	0
Jcr4S00100.140	3077	6518	1594	1737	2154
Jcr4S00100.150	4089	181	22	71	50
Jcr4S00100.160	6868	167	29	146	37
Jcr4S00100.170	2407	11	0	11	0
Jcr4S00100.180	5637	698	106	625	238
Jcr4S00100.190	1217	102	9	117	20
Jcr4S00100.20	1483	30	1	17	3
Jcr4S00100.200	1970	1	1	0	0
Jcr4S00100.210	2314	613	55	3111	1368
Jcr4S00100.220	6012	198	72	96	36
Jcr4S00100.230	2164	9	0	2	1
Jcr4S00100.30	4834	312	45	572	377
Jcr4S00100.40	5841	293	120	125	54
Jcr4S00100.50	1721	30	13	20	3
Jcr4S00100.60	3359	1027	174	355	194
Jcr4S00100.70	5376	30	13	14	9
Jcr4S00100.80	1303	18	1	4	2
Jcr4S00100.90	1593	178	9	310	27
Jcr4S00101.10	6220	0	0	0	0
Jcr4S00101.100	575	21	0	102	17
Jcr4S00101.110	1445	6	6	174	17
Jcr4S00101.120	2768	14	0	0	2
Jcr4S00101.130	2042	3	0	0	0
Jcr4S00101.140	2794	0	0	0	0
Jcr4S00101.150	4740	173	38	86	24
Jcr4S00101.160	1724	273	88	116	102
Jcr4S00101.170	1121	11	0	0	1
Jcr4S00101.20	4314	4343	843	12916	8505
Jcr4S00101.30	2101	402	68	38	101
Jcr4S00101.40	1222	14	1	0	0
Jcr4S00101.50	3807	354	82	360	213
Jcr4S00101.60	9484	257	30	183	35
Jcr4S00101.70	683	0	0	0	0
Jcr4S00101.80	611	0	0	0	0
Jcr4S00101.90	719	39	1	34	17
Jcr4S00102.10	9957	513	110	290	152
Jcr4S00102.100	19500	189	31	327	82
Jcr4S00102.110	4198	352	47	564	260
Jcr4S00102.20	11369	292	91	367	186
Jcr4S00102.30	660	5	0	29	2
Jcr4S00102.40	242	2	0	25	2
Jcr4S00102.50	1174	40	4	25	13
Jcr4S00102.60	1162	25	3	17	10
Jcr4S00102.70	1070	0	0	0	0
Jcr4S00102.80	1277	109	24	43	17
Jcr4S00102.90	4074	2	1	0	1
Jcr4S00103.10	3968	160	27	161	102
Jcr4S00103.100	3426	103	2	22	13
Jcr4S00103.110	1440	4	0	0	0
Jcr4S00103.120	3588	1496	199	110	289
Jcr4S00103.130	4631	12	0	0	1
Jcr4S00103.140	2024	1656	406	267	259
Jcr4S00103.150	2330	12	12	19	2
Jcr4S00103.20	2065	17	4	237	99
Jcr4S00103.30	728	6	2	0	6
Jcr4S00103.40	974	159	34	590	165
Jcr4S00103.50	847	20	5	4	18
Jcr4S00103.60	1040	189	134	50	85
Jcr4S00103.70	2994	258	66	7	3
Jcr4S00103.80	1223	386	17	202	80
Jcr4S00103.90	2418	68	10	82	32
Jcr4S00104.10	893	0	0	0	0
Jcr4S00104.20	3926	1	0	0	0
Jcr4S00104.30	1103	0	0	0	0
Jcr4S00104.40	5090	0	0	0	0
Jcr4S00104.50	1149	0	0	0	0
Jcr4S00105.10	6445	156	33	56	22
Jcr4S00105.100	4400	234	4	31	45
Jcr4S00105.110	414	0	0	0	0
Jcr4S00105.120	1715	7	17	4	11
Jcr4S00105.130	2789	218	50	626	128
Jcr4S00105.140	224	0	0	203	388
Jcr4S00105.150	3189	619	94	412	190
Jcr4S00105.160	1287	10	7	1195	576
Jcr4S00105.170	3855	46	22	467	217
Jcr4S00105.180	1264	1	0	0	0
Jcr4S00105.190	823	8	0	7	8
Jcr4S00105.20	1813	7	7	0	1
Jcr4S00105.200	2588	179	47	129	35
Jcr4S00105.210	6920	194	38	60	49
Jcr4S00105.220	602	1	0	0	2
Jcr4S00105.230	5513	1	1	5	10
Jcr4S00105.30	1950	136	24	71	52
Jcr4S00105.40	3056	168	22	54	33
Jcr4S00105.50	4946	80	13	89	37
Jcr4S00105.60	752	19	5	161	27
Jcr4S00105.70	3414	162	27	107	71
Jcr4S00105.80	512	10	0	0	0
Jcr4S00105.90	4756	15	1	6	0
Jcr4S00106.10	1104	0	0	0	0
Jcr4S00106.100	3853	69	0	3	10
Jcr4S00106.110	6908	108	26	128	95
Jcr4S00106.120	2727	161	66	158	88
Jcr4S00106.130	2187	823	266	1732	395
Jcr4S00106.140	6036	1363	250	1332	661
Jcr4S00106.20	3864	122	12	105	49
Jcr4S00106.30	5532	253	75	65	39
Jcr4S00106.40	6869	607	178	184	154
Jcr4S00106.50	18855	2478	513	2118	1301
Jcr4S00106.60	5572	308	36	32	92
Jcr4S00106.70	695	127	64	32	34
Jcr4S00106.80	2095	961	212	373	350
Jcr4S00106.90	3018	351	40	30	44
Jcr4S00107.10	2853	0	0	3	0
Jcr4S00107.20	3836	0	0	0	0
Jcr4S00107.30	3864	54	26	47	13
Jcr4S00108.10	1637	2	0	0	0
Jcr4S00108.100	1058	0	0	0	0
Jcr4S00108.110	576	8	1	3	0
Jcr4S00108.120	1333	1	2	1	6
Jcr4S00108.130	1290	43	6	1	0
Jcr4S00108.140	897	12	5	15	8
Jcr4S00108.150	1142	25	1	7	0
[truncated: 55,440 more rows]

## Sheet: Expression analysis
Gene expression analysis by edgeR. Expression analysis calculated by edgeR with generalized linear model (GLM). Comparison was made between waterlogging and non-stress samples. Analysis included genes with at least 1 count per million in at least two library samples.
logFC = log2 fold change, logCPM = average log2 count per million over all the libraries, LR = Likelihood ratio test on edgeR GLM results, Pvalues = Negative binomial pvalues, FDR = corrected pvalues by Benjamini and Hochberg method, CPM = count per million.
	edgeR/GLM					CPM
geneID	logFC	logCPM	LR	PValue	FDR	None-stress_rep1	None-stress_rep2	Waterlogging_rep1	Waterlogging_rep2	Functional bin name	Description
Jcr4S00001.10	-0.407348	2.87409	0.163887	0.685603	0.874202	13.614	2.26862	5.05505	7.57595	C1-metabolism.tetrahydrofolate synthase	(at5g41480 : 526.0) Encodes a dihydrofolate synthetase based on yeast complementation experiments. This protein is involved in folate biosynthesis.; GLOBULAR ARREST1 (GLA1); FUNCTIONS IN: dihydrofolate synthase activity; INVOLVED IN: one-carbon metabolic process, embryo development ending in seed dormancy; LOCATED IN: mitochondrial matrix; EXPRESSED IN: 22 plant structures; EXPRESSED DURING: 13 g…
Jcr4S00001.100	-1.00818	4.95892	2.24686	0.133886	0.400987	47.2665	35.5418	16.2294	25.2532	signalling.receptor kinases.leucine rich repeat III	(at4g23740 : 639.0) Leucine-rich repeat protein kinase family protein; FUNCTIONS IN: protein serine/threonine kinase activity, kinase activity, ATP binding; INVOLVED IN: transmembrane receptor protein tyrosine kinase signaling pathway, protein amino acid phosphorylation; LOCATED IN: plasma membrane; EXPRESSED IN: 22 plant structures; EXPRESSED DURING: 13 growth stages; CONTAINS InterPro DOMAIN/s:…
Jcr4S00001.110	0.801294	2.89841	0.643492	0.422449	0.722692	4.89491	6.04966	6.38532	12.6266	not assigned.no ontology	(at1g79740 : 996.0) hAT transposon superfamily; FUNCTIONS IN: protein dimerization activity, DNA binding; INVOLVED IN: biological_process unknown; LOCATED IN: cellular_component unknown; CONTAINS InterPro DOMAIN/s: HAT dimerisation (InterPro:IPR008906), Zinc finger, BED-type predicted (InterPro:IPR003656), Protein of unknown function DUF659 (InterPro:IPR007021); BEST Arabidopsis thaliana protein …
Jcr4S00001.120	0.817434	4.23429	1.06195	0.302772	0.617532	21.5682	4.53725	17.5596	30.7247	not assigned.unknown	(at5g53330 : 212.0) Ubiquitin-associated/translation elongation factor EF1B protein; CONTAINS InterPro DOMAIN/s: Ubiquitin-associated/translation elongation factor EF1B, N-terminal, eukaryote (InterPro:IPR015940); Has 30201 Blast hits to 17322 proteins in 780 species: Archae - 12; Bacteria - 1396; Metazoa - 17338; Fungi - 3422; Plants - 5037; Viruses - 0; Other Eukaryotes - 2996 (source: NCBI BLi…
Jcr4S00001.130	0.201385	5.81992	0.10403	0.747047	0.902677	39.3123	66.5463	75.5596	45.0348	protein.postranslational modification	(at5g53340 : 454.0) Galactosyltransferase family protein; FUNCTIONS IN: transferase activity, transferring hexosyl groups, transferase activity, transferring glycosyl groups; INVOLVED IN: protein amino acid glycosylation; LOCATED IN: membrane; EXPRESSED IN: 23 plant structures; EXPRESSED DURING: 14 growth stages; CONTAINS InterPro DOMAIN/s: Glycosyl transferase, family 31 (InterPro:IPR002659); BE…
Jcr4S00001.140	2.64176	6.67449	9.96414	0.00159619	0.0200069	46.0428	9.0745	322.193	29.8829	transport.ABC transporters and multidrug resistance systems	(at3g59140 : 1971.0) member of MRP subfamily; multidrug resistance-associated protein 14 (MRP14); FUNCTIONS IN: ATPase activity, coupled to transmembrane movement of substances; INVOLVED IN: transport, transmembrane transport; LOCATED IN: plasma membrane; EXPRESSED IN: 17 plant structures; EXPRESSED DURING: 9 growth stages; CONTAINS InterPro DOMAIN/s: ATPase, AAA+ type, core (InterPro:IPR003593),…
Jcr4S00001.160	1.60819	2.37771	1.91399	0.166521	0.452777	4.43601	0	10.6422	5.05064	not assigned.unknown	(at5g52950 : 392.0) unknown protein; Has 30201 Blast hits to 17322 proteins in 780 species: Archae - 12; Bacteria - 1396; Metazoa - 17338; Fungi - 3422; Plants - 5037; Viruses - 0; Other Eukaryotes - 2996 (source: NCBI BLink). & (loc_os01g12250.1 : 121.0) no description available & (reliability: 784.0) & (original description: no original description)
Jcr4S00001.170	1.04314	2.45644	0.938792	0.332589	0.64647	3.97712	3.02483	5.58716	9.2595	not assigned.no ontology.tetratricopeptide repeat (TPR)	(at3g49142 : 678.0) Tetratricopeptide repeat (TPR)-like superfamily protein; CONTAINS InterPro DOMAIN/s: Pentatricopeptide repeat (InterPro:IPR002885); BEST Arabidopsis thaliana protein match is: Tetratricopeptide repeat (TPR)-like superfamily protein (TAIR:AT4G33990.1). & (loc_os03g13830.1 : 583.0) no description available & (q76c99|rf1_orysa : 86.7) Rf1 protein, mitochondrial precursor (PPR pro…
Jcr4S00001.180	-0.759235	3.29192	0.4717	0.492206	0.770483	9.17796	15.8804	14.367	0	stress.biotic.PR-proteins	(p29060|chia_tobac : 357.0) Acidic endochitinase precursor (EC 3.2.1.14) - Nicotiana tabacum (Common tobacco) & (loc_os01g64110.1 : 348.0) no description available & (at5g24090 : 324.0) Chitinase A (class III) expressed exclusively under environmental stress conditions.; chitinase A (CHIA); FUNCTIONS IN: cation binding, hydrolase activity, hydrolyzing O-glycosyl compounds, catalytic activity; INV…
Jcr4S00001.190	-1.33771	3.97546	1.72687	0.188811	0.484552	5.04788	41.5914	16.4954	1.26266	stress.biotic.PR-proteins	(p23472|chly_hevbr : 472.0) Hevamine-A precursor [Includes: Chitinase (EC 3.2.1.14); Lysozyme (EC 3.2.1.17)] - Hevea brasiliensis (Para rubber tree) & (at5g24090 : 430.0) Chitinase A (class III) expressed exclusively under environmental stress conditions.; chitinase A (CHIA); FUNCTIONS IN: cation binding, hydrolase activity, hydrolyzing O-glycosyl compounds, catalytic activity; INVOLVED IN: respo…
Jcr4S00001.20	-0.390548	4.77063	0.301393	0.58301	0.826821	18.5089	44.6163	20.4862	26.9367	not assigned.unknown	(at5g53220 : 150.0) unknown protein; FUNCTIONS IN: molecular_function unknown; INVOLVED IN: biological_process unknown; LOCATED IN: cellular_component unknown; EXPRESSED IN: 23 plant structures; EXPRESSED DURING: 13 growth stages; Has 30201 Blast hits to 17322 proteins in 780 species: Archae - 12; Bacteria - 1396; Metazoa - 17338; Fungi - 3422; Plants - 5037; Viruses - 0; Other Eukaryotes - 2996 …
Jcr4S00001.200	-0.883698	7.6337	2.40697	0.120796	0.379754	231.591	284.334	134.624	144.785	glycolysis.plastid branch.pyruvate kinase (PK)	(at5g52920 : 957.0) encodes a dominant chloroplast pyruvate kinase beta subunit. Important for seed oil biosynthesis. Ubiquitously expressed, with significantly increased expression in maturing seeds. The mutant plant has wrinkled seeds, with a 50-70% reduction in seed fatty acid content.; plastidic pyruvate kinase beta subunit 1 (PKP-BETA1); FUNCTIONS IN: pyruvate kinase activity; INVOLVED IN: r…
Jcr4S00001.210	-2.10313	2.73683	3.92168	0.0476672	0.213723	10.5547	11.3431	2.12844	2.9462	not assigned.no ontology	(loc_os05g11980.1 : 429.0) no description available & (at5g52910 : 426.0) homolog of Drosophila timeless; TIMELESS (ATIM); CONTAINS InterPro DOMAIN/s: Timeless C-terminal (InterPro:IPR007725), Timeless protein (InterPro:IPR006906); Has 1807 Blast hits to 1807 proteins in 277 species: Archae - 0; Bacteria - 0; Metazoa - 736; Fungi - 347; Plants - 385; Viruses - 0; Other Eukaryotes - 339 (source: N…
Jcr4S00001.220	2.43999	1.36601	3.0868	0.0789298	0.295021	0.76483	0.756208	7.18349	1.26266	stress.biotic.PR-proteins	(loc_os08g42840.1 : 384.0) no description available & (at2g34930 : 329.0) disease resistance family protein / LRR family protein; INVOLVED IN: signal transduction, defense response to fungus, defense response; LOCATED IN: cell wall; EXPRESSED IN: 10 plant structures; EXPRESSED DURING: 7 growth stages; CONTAINS InterPro DOMAIN/s: Leucine-rich repeat-containing N-terminal domain, type 2 (InterPro:I…
Jcr4S00001.230	0.227417	4.25486	0.0964902	0.756083	0.907133	19.7326	15.1242	23.4128	17.6772	not assigned.unknown	(original description: no original description)
Jcr4S00001.260	0.844239	2.81339	0.630611	0.427131	0.725347	2.90635	7.56208	5.85321	12.2057	not assigned.unknown	(at5g52900 : 122.0) unknown protein; Has 30201 Blast hits to 17322 proteins in 780 species: Archae - 12; Bacteria - 1396; Metazoa - 17338; Fungi - 3422; Plants - 5037; Viruses - 0; Other Eukaryotes - 2996 (source: NCBI BLink). & (reliability: 244.0) & (original description: no original description)
Jcr4S00001.270	0.33148	2.79949	0.107079	0.743495	0.901869	7.49533	4.53725	11.9725	3.36709	transport.metabolite transporters at the mitochondrial membrane	(at5g24030 : 606.0) Encodes a protein with ten predicted transmembrane helices. The SLAH3 protein has similarity to the SLAC1 protein involved in ion homeostasis in guard cells. Although it is not expressed in guard cells, it can complement an slac1-2 mutant suggesting that it performs a similar function. SLAH3:GFP localizes to the plasma membrane.; SLAC1 homologue 3 (SLAH3); FUNCTIONS IN: transp…
Jcr4S00001.40	-0.224937	2.80029	0.051047	0.821251	0.940789	11.3195	3.02483	6.91743	5.89241	transport.metabolite transporters at the mitochondrial membrane	(at4g27940 : 523.0) manganese tracking factor for mitochondrial SOD2 (MTM1); FUNCTIONS IN: binding; INVOLVED IN: transport, mitochondrial transport, transmembrane transport; LOCATED IN: mitochondrial inner membrane, membrane; EXPRESSED IN: 19 plant structures; EXPRESSED DURING: 9 growth stages; CONTAINS InterPro DOMAIN/s: Mitochondrial substrate carrier (InterPro:IPR001993), Mitochondrial substra…
Jcr4S00001.60	-1.1174	3.3098	1.46002	0.226927	0.533842	12.3902	15.1242	9.04587	3.36709	cell.division.plastid	(at5g53280 : 274.0) An integral outer envelope membrane protein (as its homolog PDV2), component of the plastid division machinery. Similar to ARC5, PDV1 localized to a discontinuous ring at the division site in wild-type plants. PDV1 and PDV2 are required for localization of ARC5 at the chloroplast division site. Topological analysis showed that the large N-terminal region of PDV1 upstream of th…
Jcr4S00001.70	-0.245893	1.58314	0.0415862	0.838411	0.947963	5.20084	0.756208	2.92661	2.52532	RNA.regulation of transcription.AP2/EREBP, APETALA2/Ethylene-responsive element binding protein family	(at4g27950 : 165.0) encodes a member of the ERF (ethylene response factor) subfamily B-5 of ERF/AP2 transcription factor family. The protein contains one AP2 domain. There are 7 members in this subfamily.; cytokinin response factor 4 (CRF4); CONTAINS InterPro DOMAIN/s: DNA-binding, integrase-type (InterPro:IPR016177), Pathogenesis-related transcriptional factor/ERF, DNA-binding (InterPro:IPR00147…
Jcr4S00001.80	0.858181	8.60014	2.19324	0.138617	0.409178	257.748	294.165	475.706	524.424	protein.degradation.ubiquitin.E2	(at4g27960 : 291.0) ubiquitin conjugating enzyme; ubiquitin conjugating enzyme 9 (UBC9); FUNCTIONS IN: ubiquitin-protein ligase activity; INVOLVED IN: ubiquitin-dependent protein catabolic process; LOCATED IN: endomembrane system; EXPRESSED IN: male gametophyte, pollen tube; EXPRESSED DURING: L mature pollen stage, M germinated pollen stage; CONTAINS InterPro DOMAIN/s: Ubiquitin-conjugating enzym…
Jcr4S00001.90	1.04361	4.9303	2.37159	0.123561	0.384554	25.3924	13.6117	44.1651	37.8798	cell.organisation.cytoskeleton.Myosin	(at5g53310 : 224.0) myosin heavy chain-related; FUNCTIONS IN: motor activity; INVOLVED IN: biological_process unknown; LOCATED IN: plasma membrane; EXPRESSED IN: 25 plant structures; EXPRESSED DURING: 15 growth stages; CONTAINS InterPro DOMAIN/s: Myosin tail 2 (InterPro:IPR010926); Has 30201 Blast hits to 17322 proteins in 780 species: Archae - 12; Bacteria - 1396; Metazoa - 17338; Fungi - 3422; …
Jcr4S00002.10	0.764195	5.624	1.45465	0.227783	0.534797	44.3601	27.9797	76.3578	47.5601	RNA.regulation of transcription.Chromatin Remodeling Factors	(at2g33610 : 317.0) Homologous to yeast SWI3 & RSC8, components of the SWI/SNF and RSC chromatin remodeling complexes. Interacts with BSH, AtSWI3A, SWI3C and FCA. Expressed ubiquitously.; switch subunit 3 (SWI3B); FUNCTIONS IN: DNA binding; INVOLVED IN: chromatin remodeling; LOCATED IN: SWI/SNF complex, nucleus; EXPRESSED IN: 19 plant structures; EXPRESSED DURING: 10 growth stages; CONTAINS Inter…
Jcr4S00002.100	-1.19386	6.65715	2.9114	0.0879557	0.314992	122.679	158.804	15.9633	107.326	cell.division	(at1g20930 : 553.0) Cyclin-dependent kinase, expressed in flowers and suspension cell culture, expression peaks during M phase in synchronized cultures. Required for proper organization of the shoot apical meristem and for hormone signaling. Expressed in the shoot apical meristem. Involved in regulation of the G2/M transition of the mitotic cell cycle.; cyclin-dependent kinase B2;2 (CDKB2;2); CON…
Jcr4S00002.110	0.601728	3.42981	0.436761	0.50869	0.780703	5.50678	12.0993	9.57798	16.4146	signalling.light	(at4g38180 : 766.0) FAR1-related sequence 5 (FRS5); FUNCTIONS IN: zinc ion binding; INVOLVED IN: response to red or far red light; LOCATED IN: cellular_component unknown; EXPRESSED IN: 22 plant structures; EXPRESSED DURING: 13 growth stages; CONTAINS InterPro DOMAIN/s: MULE transposase, conserved domain (InterPro:IPR018289), Transcription factor, FAR1-related (InterPro:IPR004330), Zinc finger, PM…
Jcr4S00002.120	1.64294	9.29796	7.30302	0.00688387	0.0574536	316.181	294.165	1054.91	851.874	glycolysis.cytosolic branch.pyrophosphate-fructose-6-P phosphotransferase	(q41140|pfpa_ricco : 1143.0) Pyrophosphate--fructose 6-phosphate 1-phosphotransferase alpha subunit (EC 2.7.1.90) (PFP) (6-phosphofructokinase, pyrophosphate dependent) (Pyrophosphate-dependent 6-phosphofructose-1-kinase) (PPi-PFK) - Ricinus communis (Castor bean) & (loc_os02g48360.1 : 1036.0) no description available & (at1g76550 : 1033.0) Phosphofructokinase family protein; CONTAINS InterPro DO…
Jcr4S00002.130	1.63114	7.17633	6.67779	0.00976214	0.0732513	98.969	40.8352	306.229	130.896	RNA.regulation of transcription.bZIP transcription factor family	(loc_os06g41770.1 : 102.0) no description available & (at1g42990 : 92.4) AtbZIP60 consists of a bZIP DNA binding domain followed by a putative transmembrane domain. GFP fusions containing the first 260 amino acids (AtbZIP60deltaC) are nuclear-localized. AtbZIP60 is upregulated by the addition of tunicamycin (ER stress response inductor), DTT (inhibitor of disulfide bond formation) and azetin-2-ca…
Jcr4S00002.140	0.470462	5.94596	0.55993	0.454289	0.743622	68.9877	33.2731	88.3303	54.7152	RNA.processing.splicing	(at1g27650 : 329.0) U2 auxiliary factor small subunit. The atU2AF35a protein and its homolog, atU2AF35b, contain most of the conserved domains of hsU2AF35, including the psiRRM, one RS domain, two zinc fingers, and the two regions for interacting with U2AF large subunit. Both proteins lack the stretch of glycines present in human U2AF35. The sequences are overall 83% identical, and each Arabidops…
Jcr4S00002.150	-1.25704	5.0467	3.40702	0.0649197	0.260307	47.2665	46.1287	12.7706	26.5158	not assigned.no ontology	(at2g33560 : 442.0) Encodes BUBR1. May have the spindle assembly checkpoint protein functions conserved from yeast to humans.; BUB1-related (BUB1: budding uninhibited by benzymidazol 1) (BUBR1); FUNCTIONS IN: molecular_function unknown; INVOLVED IN: mitotic cell cycle spindle assembly checkpoint; LOCATED IN: chromocenter, kinetochore; EXPRESSED IN: 13 plant structures; EXPRESSED DURING: 6 growth …
Jcr4S00002.160	1.33936	6.86065	5.25014	0.021945	0.128554	57.0563	74.8646	163.89	168.775	not assigned.no ontology	(at1g76560 : 109.0) CP12 domain-containing protein 3 (CP12-3); FUNCTIONS IN: molecular_function unknown; INVOLVED IN: negative regulation of reductive pentose-phosphate cycle; LOCATED IN: chloroplast; EXPRESSED IN: 20 plant structures; EXPRESSED DURING: 13 growth stages; CONTAINS InterPro DOMAIN/s: Protein of unknown function CP12 (InterPro:IPR003823); BEST Arabidopsis thaliana protein match is: …
Jcr4S00002.170	0.400924	8.10431	0.494009	0.482144	0.762545	221.954	252.573	348	278.206	DNA.synthesis/chromatin structure	(at1g20960 : 3501.0) embryo defective 1507 (emb1507); FUNCTIONS IN: in 6 functions; INVOLVED IN: embryo development ending in seed dormancy; EXPRESSED IN: 24 plant structures; EXPRESSED DURING: 13 growth stages; CONTAINS InterPro DOMAIN/s: ATPase, AAA+ type, core (InterPro:IPR003593), DNA/RNA helicase, DEAD/DEAH box type, N-terminal (InterPro:IPR011545), Sec63 domain (InterPro:IPR004179), Sec63 d…
Jcr4S00002.180	2.07843	2.1314	2.95936	0.0853817	0.309622	2.75339	0	9.57798	4.62975	PS.lightreaction.photosystem II.LHC-II	(at1g76570 : 499.0) Chlorophyll A-B binding family protein; FUNCTIONS IN: chlorophyll binding; INVOLVED IN: response to blue light, response to far red light, photosynthesis; LOCATED IN: light-harvesting complex, chloroplast, membrane; EXPRESSED IN: 28 plant structures; EXPRESSED DURING: 13 growth stages; CONTAINS InterPro DOMAIN/s: Chlorophyll A-B binding protein (InterPro:IPR001344); BEST Arabi…
Jcr4S00002.190	0.36643	7.48875	0.366568	0.544881	0.804021	133.539	180.734	107.22	297.567	not assigned.unknown	(original description: no original description)
Jcr4S00002.20	4.27306	5.14284	29.2808	6.26121e-08	4.2251e-06	2.75339	4.53725	79.5505	53.4526	secondary metabolism.phenylpropanoids	(gnl|cdd|36715 : 350.0) no description available & (at1g76470 : 327.0) NAD(P)-binding Rossmann-fold superfamily protein; FUNCTIONS IN: coenzyme binding, binding, cinnamoyl-CoA reductase activity, catalytic activity; INVOLVED IN: lignin biosynthetic process, cellular metabolic process, metabolic process; LOCATED IN: endomembrane system; EXPRESSED IN: leaf whorl, sepal, male gametophyte, flower, st…
Jcr4S00002.200	0.664384	7.25595	1.33813	0.247364	0.558945	133.08	102.844	231.468	143.101	development.squamosa promoter binding like (SPL)	(at1g20980 : 863.0) Encodes a nuclear plant-specific protein with features characteristic of a transcriptional regulator, including a nuclear localization signal sequence, a plant-specific DNA binding domain (the SBP box), and a protein interaction motif (ankyrin repeats). It unctions as a transcriptional regulator that plays a role not only in sensitivity to FB1, but also in the development of n…
Jcr4S00002.220	-0.52434	2.31975	0.230409	0.631221	0.850191	7.03644	4.53725	2.3945	5.89241	not assigned.no ontology.DC1 domain containing protein	(at1g20990 : 228.0) Cysteine/Histidine-rich C1 domain family protein; LOCATED IN: chloroplast; CONTAINS InterPro DOMAIN/s: DC1 (InterPro:IPR004146), C1-like (InterPro:IPR011424); BEST Arabidopsis thaliana protein match is: Cysteine/Histidine-rich C1 domain family protein (TAIR:AT2G16050.1); Has 1603 Blast hits to 716 proteins in 35 species: Archae - 0; Bacteria - 2; Metazoa - 20; Fungi - 0; Plant…
Jcr4S00002.230	-1.35244	6.77932	3.84202	0.0499834	0.220697	171.169	144.436	16.7615	107.326	not assigned.unknown	(at2g33570 : 722.0) Domain of unknown function (DUF23); CONTAINS InterPro DOMAIN/s: Protein of unknown function DUF23 (InterPro:IPR008166); BEST Arabidopsis thaliana protein match is: Domain of unknown function (DUF23) (TAIR:AT5G44670.1); Has 195 Blast hits to 195 proteins in 24 species: Archae - 2; Bacteria - 7; Metazoa - 43; Fungi - 0; Plants - 139; Viruses - 0; Other Eukaryotes - 4 (source: NC…
Jcr4S00002.240	1.81647	5.69573	7.9999	0.00467799	0.0435762	17.5911	28.7359	84.0734	76.6013	RNA.regulation of transcription.unclassified	(at1g21000 : 364.0) PLATZ transcription factor family protein; FUNCTIONS IN: binding; INVOLVED IN: biological_process unknown; EXPRESSED IN: 21 plant structures; EXPRESSED DURING: 10 growth stages; CONTAINS InterPro DOMAIN/s: Protein of unknown function DUF597 (InterPro:IPR006734); BEST Arabidopsis thaliana protein match is: PLATZ transcription factor family protein (TAIR:AT1G76590.1); Has 30201 …
Jcr4S00002.250	4.77932	3.89945	19.2749	1.13182e-05	0.000370396	0.76483	1.51242	48.422	7.99684	not assigned.unknown	(at1g76600 : 153.0) unknown protein; FUNCTIONS IN: molecular_function unknown; INVOLVED IN: N-terminal protein myristoylation; LOCATED IN: nucleolus, nucleus; EXPRESSED IN: 24 plant structures; EXPRESSED DURING: 15 growth stages; BEST Arabidopsis thaliana protein match is: unknown protein (TAIR:AT1G21010.1); Has 220 Blast hits to 220 proteins in 14 species: Archae - 0; Bacteria - 0; Metazoa - 0; …
Jcr4S00002.260	1.39301	5.6227	3.81582	0.0507708	0.223099	34.7233	18.9052	26.6055	116.586	not assigned.unknown	(at1g76610 : 169.0) Protein of unknown function, DUF617; CONTAINS InterPro DOMAIN/s: Protein of unknown function DUF617, plant (InterPro:IPR006460); BEST Arabidopsis thaliana protein match is: Protein of unknown function, DUF617 (TAIR:AT1G21050.1); Has 256 Blast hits to 256 proteins in 14 species: Archae - 0; Bacteria - 0; Metazoa - 0; Fungi - 0; Plants - 256; Viruses - 0; Other Eukaryotes - 0 (s…
Jcr4S00002.270	1.48651	4.82094	4.14831	0.0416761	0.195522	18.5089	10.5869	22.6147	61.0285	not assigned.unknown	(at1g76620 : 307.0) Protein of unknown function, DUF547; FUNCTIONS IN: molecular_function unknown; INVOLVED IN: biological_process unknown; LOCATED IN: chloroplast; EXPRESSED IN: 22 plant structures; EXPRESSED DURING: 13 growth stages; CONTAINS InterPro DOMAIN/s: Protein of unknown function DUF547 (InterPro:IPR006869); BEST Arabidopsis thaliana protein match is: Protein of unknown function, DUF54…
Jcr4S00002.280	0.424158	6.40454	0.513457	0.473646	0.756669	87.1906	56.7156	107.752	86.2817	not assigned.no ontology.tetratricopeptide repeat (TPR)	(at1g76630 : 1156.0) Tetratricopeptide repeat (TPR)-like superfamily protein; FUNCTIONS IN: binding; INVOLVED IN: biological_process unknown; LOCATED IN: cellular_component unknown; EXPRESSED IN: 15 plant structures; EXPRESSED DURING: 6 growth stages; CONTAINS InterPro DOMAIN/s: Tetratricopeptide TPR-1 (InterPro:IPR001440), Tetratricopeptide-like helical (InterPro:IPR011990), Tetratricopeptide re…
Jcr4S00002.290	0.95409	5.62747	1.76672	0.183789	0.47779	56.5974	9.0745	86.2018	44.1931	signalling.receptor kinases.lysine motif	(at2g33580 : 587.0) Protein kinase superfamily protein; FUNCTIONS IN: kinase activity; INVOLVED IN: protein amino acid phosphorylation, cell wall macromolecule catabolic process; LOCATED IN: plasma membrane; EXPRESSED IN: 21 plant structures; EXPRESSED DURING: 13 growth stages; CONTAINS InterPro DOMAIN/s: Peptidoglycan-binding lysin domain (InterPro:IPR018392), Protein kinase, catalytic domain (I…
Jcr4S00002.30	0.108708	4.89723	0.0264149	0.870891	0.959916	27.2279	30.2483	36.4495	25.2532	secondary metabolism.phenylpropanoids	(at2g33590 : 405.0) NAD(P)-binding Rossmann-fold superfamily protein; FUNCTIONS IN: coenzyme binding, binding, cinnamoyl-CoA reductase activity, catalytic activity; INVOLVED IN: response to cadmium ion, lignin biosynthetic process; LOCATED IN: cellular_component unknown; EXPRESSED IN: 23 plant structures; EXPRESSED DURING: 13 growth stages; CONTAINS InterPro DOMAIN/s: NAD-dependent epimerase/dehy…
Jcr4S00002.300	0.530851	2.93212	0.26427	0.607202	0.8386	10.8606	0.756208	12.5046	5.47152	not assigned.unknown	(at5g42370 : 607.0) Calcineurin-like metallo-phosphoesterase superfamily protein; FUNCTIONS IN: molecular_function unknown; INVOLVED IN: biological_process unknown; LOCATED IN: endomembrane system; EXPRESSED IN: 22 plant structures; EXPRESSED DURING: 13 growth stages; CONTAINS InterPro DOMAIN/s: Alkaline phosphatase D-related (InterPro:IPR018946). & (loc_os02g37910.1 : 571.0) no description avail…
Jcr4S00002.310	-0.350565	5.00809	0.270161	0.603224	0.836798	38.7004	33.2731	17.2936	39.5633	not assigned.unknown	(at1g21065 : 228.0) unknown protein; INVOLVED IN: biological_process unknown; LOCATED IN: chloroplast; EXPRESSED IN: 22 plant structures; EXPRESSED DURING: 13 growth stages; CONTAINS InterPro DOMAIN/s: Uncharacterised protein family UPF0047 (InterPro:IPR001602); Has 3800 Blast hits to 3784 proteins in 1137 species: Archae - 215; Bacteria - 2154; Metazoa - 42; Fungi - 99; Plants - 99; Viruses - 0;…
Jcr4S00002.320	6.26797	6.22585	55.4481	9.59572e-14	3.63177e-11	2.75339	0	196.615	98.4874	signalling.calcium	(at1g76650 : 135.0) calmodulin-like 38 (CML38); CONTAINS InterPro DOMAIN/s: EF-Hand 1, calcium-binding site (InterPro:IPR018247), EF-HAND 2 (InterPro:IPR018249), EF-hand-like domain (InterPro:IPR011992), Calcium-binding EF-hand (InterPro:IPR002048); BEST Arabidopsis thaliana protein match is: Calcium-binding EF-hand family protein (TAIR:AT1G76640.1). & (gnl|cdd|35250 : 125.0) no description avail…
Jcr4S00002.330	0.299519	6.0718	0.239877	0.624295	0.847112	78.0127	41.5914	71.0367	77.4431	not assigned.unknown	(at1g76660 : 417.0) FUNCTIONS IN: molecular_function unknown; INVOLVED IN: biological_process unknown; LOCATED IN: plasma membrane; EXPRESSED IN: 22 plant structures; EXPRESSED DURING: 13 growth stages; BEST Arabidopsis thaliana protein match is: hydroxyproline-rich glycoprotein family protein (TAIR:AT5G52430.1); Has 353 Blast hits to 231 proteins in 60 species: Archae - 0; Bacteria - 6; Metazoa …
Jcr4S00002.340	0.349476	5.89147	0.336569	0.561817	0.81307	52.1614	52.1783	71.0367	61.8703	RNA.regulation of transcription.SET-domain transcriptional regulator family	(at5g42400 : 324.0) Encodes ATXR7 (ARABIDOPSIS TRITHORAX-RELATED7), required for histone H3-K4 methylation and for transcriptional activation of Flowering Locus C.; SET domain protein 25 (SDG25); CONTAINS InterPro DOMAIN/s: SET domain (InterPro:IPR001214), GYF (InterPro:IPR003169); BEST Arabidopsis thaliana protein match is: homologue of trithorax (TAIR:AT2G31650.1); Has 5838 Blast hits to 5683 p…
Jcr4S00002.350	-1.09336	6.7194	3.44622	0.0633967	0.256563	172.24	114.187	69.7064	64.8165	cell wall.cellulose synthesis.cellulose synthase	(loc_os03g62090.1 : 1748.0) no description available & (at5g64740 : 1520.0) Encodes a cellulose synthase isomer. CESA6 mutants have cellulose defect in the primary cell wall. Multiple lines of evidence suggest that CESA6, along with CESA1 and CESA3 are present in the same plasma membrane complex for cellulose biosynthesis. CESA2 and CESA5 are related to CESA6, having partially redundant roles. As…
Jcr4S00002.360	0.415993	6.38631	0.500816	0.479142	0.760078	76.483	66.5463	86.4679	104.801	not assigned.unknown	(at5g25070 : 365.0) unknown protein; FUNCTIONS IN: molecular_function unknown; INVOLVED IN: biological_process unknown; LOCATED IN: cellular_component unknown; EXPRESSED IN: 23 plant structures; EXPRESSED DURING: 13 growth stages; Has 1807 Blast hits to 1807 proteins in 277 species: Archae - 0; Bacteria - 0; Metazoa - 736; Fungi - 347; Plants - 385; Viruses - 0; Other Eukaryotes - 339 (source: NC…
Jcr4S00002.380	-0.137382	5.93661	0.0485754	0.825561	0.942406	87.8025	39.3228	60.6605	55.9779	transport.sugars	(at1g76670 : 508.0) Nucleotide-sugar transporter family protein; CONTAINS InterPro DOMAIN/s: Protein of unknown function DUF250 (InterPro:IPR004853); BEST Arabidopsis thaliana protein match is: Nucleotide-sugar transporter family protein (TAIR:AT1G21070.1); Has 1975 Blast hits to 1967 proteins in 210 species: Archae - 0; Bacteria - 20; Metazoa - 359; Fungi - 295; Plants - 1101; Viruses - 0; Other…
Jcr4S00002.390	0.22692	7.10033	0.142262	0.706043	0.883178	175.911	75.6208	191.826	103.959	stress.abiotic.heat	(at1g21080 : 510.0) DNAJ heat shock N-terminal domain-containing protein; FUNCTIONS IN: unfolded protein binding, heat shock protein binding; INVOLVED IN: protein folding; LOCATED IN: cellular_component unknown; EXPRESSED IN: 23 plant structures; EXPRESSED DURING: 15 growth stages; CONTAINS InterPro DOMAIN/s: Molecular chaperone, heat shock protein, Hsp40, DnaJ (InterPro:IPR015609), Heat shock pr…
Jcr4S00002.40	-1.02857	7.74207	3.10042	0.0782719	0.293372	367.271	206.445	135.688	146.048	secondary metabolism.isoprenoids.mevalonate pathway.HMG-CoA reductase	(p29057|hmdh1_hevbr : 959.0) 3-hydroxy-3-methylglutaryl-coenzyme A reductase 1 (EC 1.1.1.34) (HMG-CoA reductase 1) - Hevea brasiliensis (Para rubber tree) & (at1g76490 : 873.0) Encodes a 3-hydroxy-3-methylglutaryl coenzyme A reductase, which is involved in melavonate biosynthesis and performs the first committed step in isoprenoid biosynthesis. Expression is activated in dark in leaf tissue but n…
Jcr4S00002.410	-0.256763	5.59919	0.153264	0.695436	0.877612	36.2529	70.3273	28.4679	60.1867	not assigned.unknown	(at4g30720 : 845.0) Encodes a putative oxidoreductase/electron carrier detected in the chloroplast stroma that is essential to ensure a correct electron flow through the photosynthetic chain and, hence, photosynthesis efficiency and normal growth. Mutations in the Col-0 allele result in pale green pigmentation and defective growth.; FAD/NAD(P)-binding oxidoreductase family protein; FUNCTIONS IN: …
Jcr4S00002.420	0.315468	3.88504	0.148515	0.699959	0.88013	20.0385	5.29346	21.2844	11.3639	not assigned.unknown	(gnl|cdd|68069 : 246.0) no description available & (loc_os09g25500.1 : 238.0) no description available & (at4g30710 : 215.0) Family of unknown function (DUF566) ; CONTAINS InterPro DOMAIN/s: Protein of unknown function DUF566 (InterPro:IPR007573); BEST Arabidopsis thaliana protein match is: Family of unknown function (DUF566) (TAIR:AT2G24070.2); Has 35333 Blast hits to 34131 proteins in 2444 spec…
Jcr4S00002.430	-0.678946	0.986576	0.287589	0.59177	0.831468	2.60042	2.26862	2.12844	0.841773	not assigned.no ontology.pentatricopeptide (PPR) repeat-containing protein	(at4g30700 : 1029.0) Pentatricopeptide repeat (PPR) superfamily protein; CONTAINS InterPro DOMAIN/s: Pentatricopeptide repeat (InterPro:IPR002885); BEST Arabidopsis thaliana protein match is: Tetratricopeptide repeat (TPR)-like superfamily protein (TAIR:AT4G33990.1); Has 41014 Blast hits to 14356 proteins in 276 species: Archae - 0; Bacteria - 8; Metazoa - 149; Fungi - 107; Plants - 40176; Viruse…
Jcr4S00002.440	-2.35763	8.95155	11.1061	0.000860427	0.0124007	854.162	803.093	52.1468	271.472	cell wall.cellulose synthesis.cellulose synthase	(at5g17420 : 1834.0) Encodes a xylem-specific cellulose synthase that is phosphorylated on one or more serine residues (on either S185 or one of S180 or S181).; IRREGULAR XYLEM 3 (IRX3); FUNCTIONS IN: cellulose synthase activity; INVOLVED IN: cellulose biosynthetic process, plant-type cell wall biogenesis, secondary cell wall biogenesis, rhamnogalacturonan I side chain metabolic process; LOCATED …
Jcr4S00002.450	-0.262724	4.27449	0.124754	0.723935	0.89237	19.7326	22.6862	12.2385	23.1487	protein.synthesis.initiation	(at2g24060 : 214.0) Translation initiation factor 3 protein; FUNCTIONS IN: translation initiation factor activity; INVOLVED IN: translational initiation; LOCATED IN: chloroplast; EXPRESSED IN: 22 plant structures; EXPRESSED DURING: 13 growth stages; CONTAINS InterPro DOMAIN/s: Translation initiation factor 3, N-terminal (InterPro:IPR019814), Translation initiation factor 3, conserved site (InterP…
Jcr4S00002.470	1.03002	8.85395	3.00119	0.0832033	0.304828	366.354	241.23	644.651	597.659	protein.synthesis.initiation	(at5g57870 : 862.0) Encodes a putative eukaryotic translation initiation factor.; eukaryotic translation Initiation Factor isoform 4G1 (eIFiso4G1); FUNCTIONS IN: RNA binding, binding, translation initiation factor activity; INVOLVED IN: translational initiation, translation, RNA metabolic process; LOCATED IN: nucleus, cytoplasm; EXPRESSED IN: 25 plant structures; EXPRESSED DURING: 15 growth stage…
Jcr4S00002.50	0.635621	2.88274	0.383428	0.535774	0.797448	9.94279	0.756208	9.57798	8.41773	not assigned.unknown	(at2g33585 : 145.0) unknown protein; Has 31 Blast hits to 31 proteins in 12 species: Archae - 0; Bacteria - 0; Metazoa - 0; Fungi - 0; Plants - 31; Viruses - 0; Other Eukaryotes - 0 (source: NCBI BLink). & (loc_os08g40190.1 : 121.0) no description available & (reliability: 290.0) & (original description: /short)
Jcr4S00002.500	-4.52441	3.03666	12.7885	0.000348761	0.00628565	7.34237	25.7111	0.53211	0.841773	not assigned.unknown	no hits & (original description: /short)
Jcr4S00002.60	1.55097	6.1574	6.05496	0.0138673	0.0941979	46.6546	24.9549	130.101	82.4937	RNA.regulation of transcription.putative transcription regulator	(at1g76500 : 118.0) Encodes an AT hook domain containing protein. Identified in a screen of activation tagged lines that suppress the long-hypocotyl phenotype of a weak phyB allele. Affects cell elongation in the hypocotyl and leaves.Acts redundantly with ESC to modulate hypocotyl growth inhibition in response to light; SUPPRESSOR OF PHYB-4#3 (SOB3); FUNCTIONS IN: DNA binding; INVOLVED IN: photom…
Jcr4S00002.70	0.334317	5.82746	0.29753	0.585435	0.828062	40.536	60.4966	57.2018	69.4462	RNA.regulation of transcription.AT-rich interaction domain containing transcription factor family	(at1g76510 : 431.0) ARID/BRIGHT DNA-binding domain-containing protein; FUNCTIONS IN: sequence-specific DNA binding transcription factor activity; INVOLVED IN: regulation of transcription; LOCATED IN: intracellular; EXPRESSED IN: 24 plant structures; EXPRESSED DURING: 14 growth stages; CONTAINS InterPro DOMAIN/s: Heat shock protein Hsp20 (InterPro:IPR002068), HSP20-like chaperone (InterPro:IPR0089…
Jcr4S00002.80	0.740516	6.89877	1.55367	0.212594	0.51564	111.206	66.5463	188.899	109.43	RNA.processing.RNA helicase	(at1g20920 : 1107.0) P-loop containing nucleoside triphosphate hydrolases superfamily protein; FUNCTIONS IN: helicase activity, ATP-dependent helicase activity, ATP binding, nucleic acid binding; EXPRESSED IN: 25 plant structures; EXPRESSED DURING: 14 growth stages; CONTAINS InterPro DOMAIN/s: RNA helicase, DEAD-box type, Q motif (InterPro:IPR014014), DNA/RNA helicase, DEAD/DEAH box type, N-termi…
Jcr4S00002.90	5.56934	3.82908	18.2564	1.93077e-05	0.000579563	0.152966	1.51242	51.3486	2.9462	transport.misc	(at1g20925 : 433.0) Auxin efflux carrier family protein; FUNCTIONS IN: auxin:hydrogen symporter activity; INVOLVED IN: auxin polar transport, transmembrane transport; LOCATED IN: integral to membrane; CONTAINS InterPro DOMAIN/s: Auxin efflux carrier (InterPro:IPR004776); BEST Arabidopsis thaliana protein match is: Auxin efflux carrier family protein (TAIR:AT1G76520.2); Has 641 Blast hits to 607 p…
Jcr4S00003.110	-1.79154	-0.369068	1.28979	0.256086	0.568695	1.07076	1.51242	0.266055	0.420886	not assigned.unknown	(at1g50450 : 527.0) Saccharopine dehydrogenase ; FUNCTIONS IN: binding, catalytic activity; INVOLVED IN: metabolic process; LOCATED IN: chloroplast; EXPRESSED IN: 21 plant structures; EXPRESSED DURING: 13 growth stages; CONTAINS InterPro DOMAIN/s: Saccharopine dehydrogenase / Homospermidine synthase (InterPro:IPR005097), NAD(P)-binding domain (InterPro:IPR016040); Has 1549 Blast hits to 1547 prot…
Jcr4S00003.130	-0.42994	5.79008	0.478661	0.489029	0.768173	58.586	68.8149	32.7248	61.8703	protein.folding	(at5g12430 : 727.0) Heat shock protein DnaJ with tetratricopeptide repeat; FUNCTIONS IN: heat shock protein binding, binding; INVOLVED IN: protein folding; LOCATED IN: chloroplast; EXPRESSED IN: 24 plant structures; EXPRESSED DURING: 15 growth stages; CONTAINS InterPro DOMAIN/s: Tetratricopeptide TPR-1 (InterPro:IPR001440), Tetratricopeptide-like helical (InterPro:IPR011990), Heat shock protein D…
Jcr4S00003.140	2.82523	2.10019	3.73192	0.0533821	0.230845	1.68263	0	14.8991	0	misc.beta 1,3 glucan hydrolases.glucan endo-1,3-beta-glucosidase	(gnl|cdd|84700 : 321.0) no description available & (p52407|e13b_hevbr : 296.0) Glucan endo-1,3-beta-glucosidase, basic vacuolar isoform precursor (EC 3.2.1.39) ((1->3)-beta-glucan endohydrolase) ((1->3)-beta-glucanase) (Beta-1,3-endoglucanase) [Contains: Glucan endo-1,3-beta-glucosidase minor form 3; Glucan endo-1 & (at4g16260 : 270.0) Glycosyl hydrolase superfamily protein; FUNCTIONS IN: cation …
Jcr4S00003.150	-0.353974	4.04417	0.18992	0.662983	0.863122	30.4402	5.29346	15.4312	13.4684	RNA.regulation of transcription.unclassified	(at3g21100 : 192.0) RNA-binding (RRM/RBD/RNP motifs) family protein; FUNCTIONS IN: RNA binding, nucleotide binding, nucleic acid binding; INVOLVED IN: biological_process unknown; LOCATED IN: cellular_component unknown; EXPRESSED IN: shoot apex, embryo, leaf whorl, flower, seed; EXPRESSED DURING: F mature embryo stage, petal differentiation and expansion stage, E expanded cotyledon stage, D bilate…
Jcr4S00003.160	-2.69474	2.49391	5.04768	0.0246589	0.138801	15.6025	3.02483	0.53211	2.52532	RNA.regulation of transcription.unclassified	(at5g12440 : 147.0) CCCH-type zinc fingerfamily protein with RNA-binding domain; FUNCTIONS IN: nucleotide binding, zinc ion binding, nucleic acid binding; INVOLVED IN: biological_process unknown; EXPRESSED IN: 21 plant structures; EXPRESSED DURING: 13 growth stages; CONTAINS InterPro DOMAIN/s: Zinc finger, CCCH-type (InterPro:IPR000571), RNA recognition motif, RNP-1 (InterPro:IPR000504), Nucleoti…
Jcr4S00003.170	-1.1836	5.9922	3.6781	0.0551318	0.235371	101.569	74.8646	30.0642	47.981	RNA.regulation of transcription.unclassified	(loc_os03g21140.1 : 335.0) no description available & (at5g12440 : 299.0) CCCH-type zinc fingerfamily protein with RNA-binding domain; FUNCTIONS IN: nucleotide binding, zinc ion binding, nucleic acid binding; INVOLVED IN: biological_process unknown; EXPRESSED IN: 21 plant structures; EXPRESSED DURING: 13 growth stages; CONTAINS InterPro DOMAIN/s: Zinc finger, CCCH-type (InterPro:IPR000571), RNA r…
Jcr4S00003.190	0.635012	8.30059	1.24092	0.265294	0.579144	241.38	252.573	395.358	371.643	RNA.RNA binding	(at1g51510 : 242.0) This gene is predicted to encode a protein involved in the exon junction complex. Though there is a predicted RNA binding motif, in the Drosophila ortholog (33% identity), this motif mediates interactions with Mago and is not available for RNA binding. The Arabidopsis Y14 protein appears to be predominantly nucleolar, but there is also some evidence for its presence in the cyt…
Jcr4S00003.20	0.458025	5.98646	0.562542	0.453238	0.742747	68.0699	37.8104	68.1101	78.7057	protein.synthesis.initiation	(at2g13540 : 1008.0) Encodes a nuclear cap-binding protein that forms a heterodimeric complex with CBP20 and is involved in ABA signaling and flowering. Mutants are early flowering and exhibit hypersensitive response to ABA in germination inhibition.Loss of ABH1 function results in abnormal processing of mRNAs for several important floral regulators (FLC, CO, FLM). Analysis of loss of function mu…
Jcr4S00003.200	-1.80395	4.55074	5.84665	0.0156067	0.102456	43.9012	28.7359	14.367	6.31329	not assigned.unknown	(original description: no original description)
Jcr4S00003.210	-0.234841	-0.211633	0.0228286	0.879904	0.962355	1.52966	0	0	1.68355	RNA.transcription	(q8w0w3|tf2b_orysa : 526.0) Transcription initiation factor IIB (General transcription factor TFIIB) - Oryza sativa (Rice) & (loc_os09g36440.1 : 526.0) no description available & (at3g10330 : 511.0) Cyclin-like family protein; FUNCTIONS IN: RNA polymerase II transcription factor activity, transcription regulator activity, zinc ion binding, translation initiation factor activity; INVOLVED IN: tran…
Jcr4S00003.220	-1.32943	0.323946	0.710835	0.399167	0.70364	0.458898	3.78104	0.266055	1.26266	transport.ABC transporters and multidrug resistance systems	(at3g21090 : 971.0) ABC-2 type transporter family protein; FUNCTIONS IN: ATPase activity, coupled to transmembrane movement of substances; INVOLVED IN: response to karrikin; LOCATED IN: membrane; EXPRESSED IN: 7 plant structures; EXPRESSED DURING: 6 growth stages; CONTAINS InterPro DOMAIN/s: ATPase, AAA+ type, core (InterPro:IPR003593), ABC transporter-like (InterPro:IPR003439), ABC-2 type transp…
Jcr4S00003.240	2.65616	0.726966	3.35681	0.0669277	0.265039	0.611864	0	3.99083	1.68355	not assigned.no ontology	(at1g51450 : 144.0) Nuclear protein required for early embryogenesis.; TRAUCO (TRO); FUNCTIONS IN: transcription regulator activity; INVOLVED IN: histone methylation, embryo development; LOCATED IN: nucleus; EXPRESSED IN: 28 plant structures; EXPRESSED DURING: 14 growth stages; CONTAINS InterPro DOMAIN/s: SPla/RYanodine receptor subgroup (InterPro:IPR018355), B302 (SPRY)-like (InterPro:IPR001870)…
Jcr4S00003.250	-0.634238	4.16932	0.711409	0.398977	0.703465	17.897	26.4673	13.5688	14.731	not assigned.no ontology	(at1g51450 : 165.0) Nuclear protein required for early embryogenesis.; TRAUCO (TRO); FUNCTIONS IN: transcription regulator activity; INVOLVED IN: histone methylation, embryo development; LOCATED IN: nucleus; EXPRESSED IN: 28 plant structures; EXPRESSED DURING: 14 growth stages; CONTAINS InterPro DOMAIN/s: SPla/RYanodine receptor subgroup (InterPro:IPR018355), B302 (SPRY)-like (InterPro:IPR001870)…
Jcr4S00003.260	0.839897	5.38969	1.42522	0.232546	0.540827	38.8534	20.4176	84.8716	22.307	Co-factor and vitamine metabolism	(at3g21070 : 661.0) Encodes a protein with NAD(H) kinase activity.; NAD kinase 1 (NADK1); FUNCTIONS IN: NAD+ kinase activity, NADH kinase activity; INVOLVED IN: NADP biosynthetic process, response to virus, response to hydrogen peroxide, pyridine nucleotide biosynthetic process, response to ionizing radiation; LOCATED IN: cellular_component unknown; EXPRESSED IN: 14 plant structures; EXPRESSED DU…
Jcr4S00003.280	-0.635097	6.80043	1.20726	0.271875	0.585913	150.671	120.237	71.3028	103.538	not assigned.unknown	(at5g12470 : 439.0) Protein of unknown function (DUF3411); FUNCTIONS IN: molecular_function unknown; INVOLVED IN: biological_process unknown; LOCATED IN: mitochondrion, chloroplast, plastid, chloroplast inner membrane, chloroplast envelope; EXPRESSED IN: 24 plant structures; EXPRESSED DURING: 14 growth stages; CONTAINS InterPro DOMAIN/s: Protein of unknown function DUF3411 (InterPro:IPR021825); B…
Jcr4S00003.30	0.811033	6.99304	2.02644	0.154582	0.433518	86.7317	98.307	168.945	155.307	RNA.regulation of transcription.PHD finger transcription factor	(at5g12400 : 1056.0) DNA binding;zinc ion binding;DNA binding; FUNCTIONS IN: DNA binding, zinc ion binding; INVOLVED IN: regulation of transcription, DNA-dependent; LOCATED IN: nucleus; EXPRESSED IN: 18 plant structures; EXPRESSED DURING: 9 growth stages; CONTAINS InterPro DOMAIN/s: AT hook, DNA-binding motif (InterPro:IPR017956), DDT domain (InterPro:IPR004022), Zinc finger, PHD-type, conserved …
Jcr4S00003.300	-0.67377	7.2321	1.12001	0.289916	0.603277	194.267	175.44	188.101	43.3513	misc.alcohol dehydrogenases.cinnamyl alcohol dehydrogenase	(at1g51410 : 480.0) similar to Eucalyptus gunnii alcohol dehydrogenase of unknown physiological function (GI:1143445), apple tree, PIR:T16995; NOT a cinnamyl-alcohol dehydrogenase; NAD(P)-binding Rossmann-fold superfamily protein; FUNCTIONS IN: alcohol dehydrogenase (NAD) activity; INVOLVED IN: cellular metabolic process, metabolic process; LOCATED IN: cellular_component unknown; EXPRESSED IN: 6 …
Jcr4S00003.320	-1.04837	3.09892	1.19224	0.274879	0.588468	11.1665	12.0993	3.72477	7.57595	cell.organisation.cytoskeleton.Myosin	(at1g51405 : 215.0) myosin-related; Has 11803 Blast hits to 7804 proteins in 640 species: Archae - 183; Bacteria - 701; Metazoa - 7055; Fungi - 867; Plants - 542; Viruses - 4; Other Eukaryotes - 2451 (source: NCBI BLink). & (loc_os03g11770.1 : 85.5) no description available & (reliability: 430.0) & (original description: no original description)
Jcr4S00003.330	0.929284	8.60591	2.53907	0.11106	0.362333	241.839	294.921	442.45	579.14	protein.synthesis.ribosomal protein.eukaryotic.40S subunit.S2	(at2g41840 : 316.0) Ribosomal protein S5 family protein; FUNCTIONS IN: structural constituent of ribosome; INVOLVED IN: translation; LOCATED IN: cytosolic small ribosomal subunit, cytosolic ribosome, nucleolus, membrane; EXPRESSED IN: 26 plant structures; EXPRESSED DURING: 13 growth stages; CONTAINS InterPro DOMAIN/s: Ribosomal protein S5, eukaryotic/archaeal (InterPro:IPR005711), Ribosomal prote…
Jcr4S00003.340	1.00448	9.15628	2.79979	0.0942769	0.328231	380.885	378.104	878.514	644.377	protein.synthesis.ribosomal protein.eukaryotic.40S subunit.S2	(loc_os03g59310.1 : 410.0) no description available & (at3g57490 : 402.0) Ribosomal protein S5 family protein; FUNCTIONS IN: structural constituent of ribosome; INVOLVED IN: translation; LOCATED IN: cytosolic small ribosomal subunit, ribosome, intracellular, membrane; EXPRESSED IN: 24 plant structures; EXPRESSED DURING: 13 growth stages; CONTAINS InterPro DOMAIN/s: Ribosomal protein S5, eukaryoti…
Jcr4S00003.350	-1.4233	1.73484	1.40818	0.235359	0.544471	5.81271	3.78104	2.66055	0.841773	not assigned.unknown	no hits & (original description: no original description)
Jcr4S00003.360	1.45072	7.62138	5.86101	0.0154799	0.101854	96.0626	114.944	391.101	184.769	S-assimilation.sulfite redox	(at5g04590 : 1052.0) A.thaliana gene encoding sulfite reductase.; sulfite reductase (SIR); FUNCTIONS IN: sulfite reductase activity, sulfite reductase (ferredoxin) activity, copper ion binding; INVOLVED IN: sulfate reduction, response to salt stress, response to cold; LOCATED IN: in 7 components; EXPRESSED IN: 25 plant structures; EXPRESSED DURING: 15 growth stages; CONTAINS InterPro DOMAIN/s: Su…
Jcr4S00003.370	0.8641	5.84288	2.02409	0.154822	0.433979	41.1479	40.079	71.8349	76.1804	signalling.calcium	(at5g19450 : 860.0) calcium-dependent protein kinase (CDPK19) mRNA, complete; calcium-dependent protein kinase 19 (CDPK19); FUNCTIONS IN: in 6 functions; INVOLVED IN: protein amino acid phosphorylation; LOCATED IN: plasma membrane; EXPRESSED IN: 24 plant structures; EXPRESSED DURING: 13 growth stages; CONTAINS InterPro DOMAIN/s: Protein kinase, ATP binding site (InterPro:IPR017441), EF-Hand 1, ca…
Jcr4S00003.380	0.4444	5.95177	0.528262	0.467338	0.752457	44.0542	61.2528	61.4587	81.2311	not assigned.no ontology	(at3g20920 : 365.0) translocation protein-related; FUNCTIONS IN: protein transporter activity; INVOLVED IN: protein transport; LOCATED IN: plasma membrane, membrane; EXPRESSED IN: 25 plant structures; EXPRESSED DURING: 15 growth stages; CONTAINS InterPro DOMAIN/s: Translocation protein Sec62 (InterPro:IPR004728); Has 35333 Blast hits to 34131 proteins in 2444 species: Archae - 798; Bacteria - 224…
Jcr4S00003.390	-0.587415	5.20788	0.706092	0.400744	0.704885	53.5381	34.7856	46.5596	12.2057	RNA.regulation of transcription.CCAAT box binding factor family, HAP2	(at5g12840 : 195.0) Encodes a subunit of CCAAT-binding complex, binds to CCAAT box motif present in some plant promoter sequences. One of three members of this class (HAP2A, HAP2B, HAP2C), it is expressed in vegetative and reproductive tissues.; "nuclear factor Y, subunit A1" (NF-YA1); CONTAINS InterPro DOMAIN/s: CCAAT-binding transcription factor, subunit B (InterPro:IPR001289), CCAAT-binding fa…
Jcr4S00003.40	-0.267758	4.95209	0.160884	0.688343	0.875452	29.5224	38.5666	33.789	22.307	tetrapyrrole synthesis.magnesium chelatase	(o24133|chld_tobac : 1016.0) Magnesium-chelatase subunit chlD, chloroplast precursor (EC 6.6.1.1) (Mg-protoporphyrin IX chelatase) (Mg-chelatase subunit D) - Nicotiana tabacum (Common tobacco) & (at1g08520 : 995.0) Encodes the CHLD subunit of the Mg-chelatase enzyme involved in chlorophyll biosynthesis. Lines carrying recessive mutations of this locus are white and seedling lethal.; ALBINA 1 (ALB…
Jcr4S00003.400	-3.2902	2.4427	6.37885	0.0115488	0.0830364	3.67118	17.3928	0.798165	1.26266	not assigned.unknown	no hits & (original description: no original description)
Jcr4S00003.410	1.13412	5.77973	3.37806	0.0660699	0.262981	33.1936	35.5418	64.1193	86.7026	RNA.RNA binding	(at3g20890 : 327.0) RNA-binding (RRM/RBD/RNP motifs) family protein; FUNCTIONS IN: RNA binding, nucleotide binding, nucleic acid binding; INVOLVED IN: biological_process unknown; LOCATED IN: cellular_component unknown; CONTAINS InterPro DOMAIN/s: RNA recognition motif, RNP-1 (InterPro:IPR000504), Nucleotide-binding, alpha-beta plait (InterPro:IPR012677); BEST Arabidopsis thaliana protein match is…
Jcr4S00003.420	0.990118	3.58865	0.815573	0.366478	0.67621	8.41313	7.56208	31.6605	0	not assigned.unknown	(at5g19855 : 232.0) Chaperonin-like RbcX protein; FUNCTIONS IN: molecular_function unknown; INVOLVED IN: biological_process unknown; LOCATED IN: chloroplast; EXPRESSED IN: 22 plant structures; EXPRESSED DURING: 13 growth stages; CONTAINS InterPro DOMAIN/s: Chaperonin-like RbcX (InterPro:IPR003435); Has 30201 Blast hits to 17322 proteins in 780 species: Archae - 12; Bacteria - 1396; Metazoa - 1733…
Jcr4S00003.430	0.759281	4.83296	0.968853	0.324966	0.639158	37.0178	3.78104	36.4495	35.3544	not assigned.no ontology.armadillo/beta-catenin repeat family protein	(at1g51350 : 710.0) ARM repeat superfamily protein; FUNCTIONS IN: binding; INVOLVED IN: biological_process unknown; LOCATED IN: chloroplast thylakoid lumen; EXPRESSED IN: 23 plant structures; EXPRESSED DURING: 15 growth stages; CONTAINS InterPro DOMAIN/s: HEAT (InterPro:IPR000357), Armadillo-like helical (InterPro:IPR011989), Armadillo (InterPro:IPR000225), Armadillo-type fold (InterPro:IPR016024…
Jcr4S00003.440	-2.44544	1.51147	3.32731	0.0681382	0.268148	6.42457	3.02483	1.59633	0	RNA.regulation of transcription.C3H zinc finger family	(at5g12850 : 489.0) CCCH-type zinc finger protein with ARM repeat domain; CONTAINS InterPro DOMAIN/s: Zinc finger, CCCH-type (InterPro:IPR000571), Ankyrin repeat-containing domain (InterPro:IPR020683), Ankyrin repeat (InterPro:IPR002110); BEST Arabidopsis thaliana protein match is: CCCH-type zinc finger protein with ARM repeat domain (TAIR:AT2G41900.1); Has 1807 Blast hits to 1807 proteins in 277…
Jcr4S00003.460	-1.60782	4.69968	4.528	0.0333446	0.168906	32.8877	46.1287	5.85321	20.2025	transport.misc	(at1g51340 : 323.0) MATE efflux family protein; FUNCTIONS IN: antiporter activity, drug transmembrane transporter activity; INVOLVED IN: drug transmembrane transport, transmembrane transport; LOCATED IN: membrane; EXPRESSED IN: 22 plant structures; EXPRESSED DURING: 12 growth stages; CONTAINS InterPro DOMAIN/s: Multi antimicrobial extrusion protein MatE (InterPro:IPR002528); BEST Arabidopsis thal…
Jcr4S00003.50	0.714346	4.39908	0.940715	0.332094	0.645934	18.6619	12.8555	18.0917	34.5127	development.unspecified	(at3g20070 : 138.0) Encodes a plant-specific protein of unknown function. Mutant embryos contain at most four small cells. The endosperm nucleoli are enlarged. Gene is expressed in siliques based on EST information.; TITAN9 (TTN9); FUNCTIONS IN: molecular_function unknown; INVOLVED IN: embryo development ending in seed dormancy, endosperm development; LOCATED IN: cellular_component unknown; EXPRE…
Jcr4S00003.60	-1.2	6.52283	3.2349	0.0720848	0.278881	139.658	116.456	20.2202	91.7532	protein.degradation.ubiquitin.E2	(at1g50490 : 285.0) Encodes one of two ubiquitin-conjugating enzymes belonging to the E2-C gene family (the other being UBC19). Transcript is always found in diving cells, but also in other non-dividing cells.; ubiquitin-conjugating enzyme 20 (UBC20); CONTAINS InterPro DOMAIN/s: Ubiquitin-conjugating enzyme/RWD-like (InterPro:IPR016135), Ubiquitin-conjugating enzyme E2 H10 (InterPro:IPR015582), U…
Jcr4S00003.70	0.564716	4.1601	0.554815	0.456357	0.744791	11.7784	17.3928	17.8257	24.8323	not assigned.no ontology	(at5g12410 : 362.0) THUMP domain-containing protein; FUNCTIONS IN: molecular_function unknown; INVOLVED IN: biological_process unknown; LOCATED IN: cellular_component unknown; EXPRESSED IN: 23 plant structures; EXPRESSED DURING: 13 growth stages; CONTAINS InterPro DOMAIN/s: THUMP (InterPro:IPR004114); Has 30201 Blast hits to 17322 proteins in 780 species: Archae - 12; Bacteria - 1396; Metazoa - 1…
Jcr4S00003.80	0.852509	3.69016	0.98875	0.320048	0.633774	13.7669	3.78104	11.9725	21.4652	major CHO metabolism.degradation.sucrose.hexokinase	(at1g50460 : 605.0) hexokinase-like 1 (HKL1); FUNCTIONS IN: hexokinase activity, ATP binding; INVOLVED IN: response to salt stress, response to cold, response to osmotic stress; LOCATED IN: mitochondrion, plastid; EXPRESSED IN: 26 plant structures; EXPRESSED DURING: 13 growth stages; CONTAINS InterPro DOMAIN/s: Hexokinase, N-terminal (InterPro:IPR022672), Hexokinase, C-terminal (InterPro:IPR02267…
Jcr4S00003.90	-2.6792	2.67068	4.71541	0.0298935	0.15695	4.43601	18.9052	2.92661	0.420886	stress.biotic.PR-proteins	(at5g17680 : 629.0) disease resistance protein (TIR-NBS-LRR class), putative; FUNCTIONS IN: transmembrane receptor activity, ATP binding; INVOLVED IN: signal transduction, defense response, apoptosis, innate immune response; LOCATED IN: intrinsic to membrane; EXPRESSED IN: 14 plant structures; EXPRESSED DURING: 6 growth stages; CONTAINS InterPro DOMAIN/s: Leucine-rich repeat, typical subtype (Int…
Jcr4S00004.10	-0.091217	6.49755	0.0192606	0.889622	0.965124	67.7639	119.481	35.6514	139.734	not assigned.unknown	(at1g20225 : 244.0) Thioredoxin superfamily protein; FUNCTIONS IN: molecular_function unknown; INVOLVED IN: biological_process unknown; LOCATED IN: vacuole; CONTAINS InterPro DOMAIN/s: Thioredoxin-like fold (InterPro:IPR012336); BEST Arabidopsis thaliana protein match is: Thioredoxin superfamily protein (TAIR:AT1G76020.1); Has 208 Blast hits to 204 proteins in 76 species: Archae - 0; Bacteria - 1…
Jcr4S00004.100	-0.162783	8.22642	0.0773488	0.780923	0.921192	253.159	380.373	215.239	350.177	hormone metabolism.brassinosteroid.synthesis-degradation.sterols.SMT2	(at1g20330 : 698.0) Encodes a sterol-C24-methyltransferases involved in sterol biosynthesis. Mutants display altered sterol composition, serrated petals and sepals and altered cotyledon vascular patterning as well as ectopic endoreduplication. This suggests that suppression of endoreduplication is important for petal morphogenesis and that normal sterol composition is required for this suppressio…
Jcr4S00004.120	-0.706575	3.02823	0.509227	0.475474	0.757715	7.80127	12.8555	3.72477	8.83861	not assigned.unknown	(at2g16980 : 333.0) Major facilitator superfamily protein; FUNCTIONS IN: tetracycline transporter activity; INVOLVED IN: response to antibiotic, tetracycline transport, transmembrane transport; LOCATED IN: endomembrane system, integral to membrane; EXPRESSED IN: 6 plant structures; EXPRESSED DURING: L mature pollen stage, 4 anthesis; CONTAINS InterPro DOMAIN/s: Tetracycline resistance protein, Te…
Jcr4S00004.130	4.6014	4.62856	27.3678	1.68205e-07	9.63305e-06	2.90635	0	60.3945	34.5127	lipid metabolism.lipid degradation.lysophospholipases.phospholipase D	(loc_os09g37100.1 : 1025.0) no description available & (at4g35790 : 985.0) Encodes a protein with phospholipase D activity. Involved in phospolipase metabolism. Mutants are affected in hydrogen peroxide mediated cell death.; ARABIDOPSIS THALIANA PHOSPHOLIPASE D DELTA (ATPLDDELTA); FUNCTIONS IN: phospholipase D activity; INVOLVED IN: response to water deprivation, response to cold, hyperosmotic sa…
Jcr4S00004.140	0.760268	2.9624	0.532055	0.465744	0.751353	9.33093	1.51242	16.4954	2.9462	PS.lightreaction.other electron carrier (ox/red).plastocyanin	(p00289|plas_spiol : 191.0) Plastocyanin, chloroplast precursor - Spinacia oleracea (Spinach) & (at1g20340 : 184.0) recombination and DNA-damage resistance protein (DRT112) One of two Arabidopsis plastocyanin genes. Predominant form, expressed 10x higher than PETE1. PETE2 is thought to be post-transcriptionally regulated via copper accumulation and is involved in copper homeostasis.; DNA-DAMAGE-R…
Jcr4S00004.150	0.287062	6.34982	0.230064	0.631477	0.850206	93.7682	52.1783	99.2385	79.9684	RNA.regulation of transcription.unclassified	(at5g27280 : 206.0) Zim17-type zinc finger protein; FUNCTIONS IN: molecular_function unknown; INVOLVED IN: biological_process unknown; LOCATED IN: chloroplast; EXPRESSED IN: 22 plant structures; EXPRESSED DURING: 13 growth stages; CONTAINS InterPro DOMAIN/s: Zinc finger, Zim17-type (InterPro:IPR007853); BEST Arabidopsis thaliana protein match is: Zim17-type zinc finger protein (TAIR:AT1G68730.1);…
Jcr4S00004.160	3.7383	2.60138	8.44978	0.00365088	0.0364123	1.22373	0	19.422	2.9462	not assigned.unknown	(original description: no original description)
Jcr4S00004.20	-0.567193	5.69404	0.663299	0.415398	0.71697	96.3686	25.7111	22.6147	61.0285	protein.degradation.ubiquitin.E3.RING	(at5g42200 : 139.0) RING/U-box superfamily protein; CONTAINS InterPro DOMAIN/s: Zinc finger, RING-type (InterPro:IPR001841), Zinc finger, C3HC4 RING-type (InterPro:IPR018957); BEST Arabidopsis thaliana protein match is: RING/U-box superfamily protein (TAIR:AT1G49220.1); Has 1807 Blast hits to 1807 proteins in 277 species: Archae - 0; Bacteria - 0; Metazoa - 736; Fungi - 347; Plants - 385; Viruses…
Jcr4S00004.210	1.18853	6.35446	3.45186	0.0631807	0.25604	57.6682	41.5914	57.7339	170.038	signalling.receptor kinases.leucine rich repeat IV	(at5g51560 : 786.0) Leucine-rich repeat protein kinase family protein; FUNCTIONS IN: protein serine/threonine kinase activity, protein kinase activity, ATP binding; INVOLVED IN: transmembrane receptor protein tyrosine kinase signaling pathway, protein amino acid phosphorylation; LOCATED IN: endomembrane system; EXPRESSED IN: 21 plant structures; EXPRESSED DURING: 14 growth stages; CONTAINS InterP…
Jcr4S00004.220	0.135469	6.60314	0.0553148	0.81406	0.93749	90.097	95.2822	103.761	99.75	protein.synthesis.ribosomal protein.eukaryotic.40S subunit.S13	(p62302|rs13_soybn : 251.0) 40S ribosomal protein S13 - Glycine max (Soybean) & (at4g00100 : 241.0) Encodes a cytoplasmic ribosomal protein S13 homologue involved in early leaf development; ribosomal protein S13A (RPS13A); FUNCTIONS IN: structural constituent of ribosome; INVOLVED IN: translation, trichome morphogenesis, leaf morphogenesis, cytokinesis by cell plate formation; LOCATED IN: cytosol…
Jcr4S00004.230	-0.297118	4.25684	0.163967	0.685531	0.874173	21.7212	20.4176	20.7523	13.4684	transport.unspecified anions	(at5g62290 : 266.0) nucleotide-sensitive chloride conductance regulator (ICln) family protein; FUNCTIONS IN: ion channel activity; INVOLVED IN: cell volume homeostasis, chloride transport; LOCATED IN: cellular_component unknown; EXPRESSED IN: 22 plant structures; EXPRESSED DURING: 13 growth stages; CONTAINS InterPro DOMAIN/s: Nucleotide-sensitive chloride conductance regulator (InterPro:IPR003521…
Jcr4S00004.240	0.286796	7.53261	0.257134	0.612096	0.841459	193.808	139.142	203.266	203.709	protein.synthesis.ribosomal protein.eukaryotic.40S subunit.S20	(at5g62300 : 118.0) Ribosomal protein S10p/S20e family protein; FUNCTIONS IN: structural constituent of ribosome, RNA binding; INVOLVED IN: translation; LOCATED IN: cytosolic small ribosomal subunit, small ribosomal subunit; EXPRESSED IN: leaf; CONTAINS InterPro DOMAIN/s: Ribosomal protein S10, conserved site (InterPro:IPR018268), Ribosomal protein S10, eukaryotic/archaeal (InterPro:IPR005729), R…
Jcr4S00004.250	-1.34032	5.48126	3.85131	0.0497073	0.219869	67.611	60.4966	12.2385	38.7215	cell wall.precursor synthesis.GAE	(at1g02000 : 559.0) UDP-D-glucuronate 4-epimerase; UDP-D-glucuronate 4-epimerase 2 (GAE2); FUNCTIONS IN: UDP-glucuronate 4-epimerase activity, catalytic activity; INVOLVED IN: cellular metabolic process, carbohydrate metabolic process, nucleotide-sugar metabolic process, metabolic process; LOCATED IN: cellular_component unknown; EXPRESSED IN: 25 plant structures; EXPRESSED DURING: 15 growth stage…
Jcr4S00004.260	-1.31057	9.48576	4.31642	0.0377462	0.18298	866.552	1178.17	262.33	561.883	not assigned.no ontology	(at5g51550 : 477.0) EXORDIUM like 3 (EXL3); CONTAINS InterPro DOMAIN/s: Phosphate-induced protein 1 (InterPro:IPR006766); BEST Arabidopsis thaliana protein match is: EXORDIUM like 5 (TAIR:AT2G17230.1); Has 398 Blast hits to 397 proteins in 23 species: Archae - 0; Bacteria - 2; Metazoa - 0; Fungi - 0; Plants - 396; Viruses - 0; Other Eukaryotes - 0 (source: NCBI BLink). & (gnl|cdd|68252 : 365.0) n…
Jcr4S00004.270	0.352244	3.40511	0.152869	0.695809	0.877701	14.6847	3.02483	10.3761	13.4684	PS.lightreaction.photosystem II.PSII polypeptide subunits	(at5g51545 : 137.0) Encodes LPA2 (low psii accumulation2), an intrinsic thylakoid membrane protein required for efficient assembly of Photosystem II.; low psii accumulation2 (LPA2); INVOLVED IN: photosystem II assembly; LOCATED IN: chloroplast, thylakoid membrane; EXPRESSED IN: 22 plant structures; EXPRESSED DURING: 13 growth stages; Has 38 Blast hits to 38 proteins in 19 species: Archae - 0; Bac…
Jcr4S00004.280	-0.583325	4.51665	0.616356	0.432405	0.729615	16.0614	40.079	22.3486	14.3101	DNA.repair	(at4g25290 : 762.0) DNA photolyases;DNA photolyases; FUNCTIONS IN: DNA photolyase activity; INVOLVED IN: DNA repair; CONTAINS InterPro DOMAIN/s: Rossmann-like alpha/beta/alpha sandwich fold (InterPro:IPR014729), DNA photolyase, N-terminal (InterPro:IPR006050), Alpha/beta hydrolase fold-1 (InterPro:IPR000073); BEST Arabidopsis thaliana protein match is: alpha/beta-Hydrolases superfamily protein (T…
Jcr4S00004.290	0.275143	4.31801	0.113467	0.736231	0.898495	31.664	3.02483	21.0183	22.7279	protein.degradation	(at5g51540 : 1042.0) Zincin-like metalloproteases family protein; FUNCTIONS IN: metalloendopeptidase activity; INVOLVED IN: proteolysis; LOCATED IN: chloroplast thylakoid membrane, chloroplast; CONTAINS InterPro DOMAIN/s: Peptidase M3A/M3B, thimet/oligopeptidase F (InterPro:IPR001567); BEST Arabidopsis thaliana protein match is: Zincin-like metalloproteases family protein (TAIR:AT1G67690.1); Has …
Jcr4S00004.30	-0.852004	4.78141	1.45747	0.227333	0.534191	38.8534	31.7607	11.7064	27.7785	not assigned.no ontology.DC1 domain containing protein	(loc_os01g58194.1 : 377.0) no description available & (at1g60420 : 296.0) Reduce transmission through pollen.; DC1 domain-containing protein; FUNCTIONS IN: oxidoreductase activity, antioxidant activity; INVOLVED IN: response to cadmium ion, pollen tube growth, pollen tube guidance; LOCATED IN: cellular_component unknown; EXPRESSED IN: 25 plant structures; EXPRESSED DURING: 15 growth stages; CONTA…
Jcr4S00004.320	0.772368	2.71062	0.557512	0.455265	0.743821	6.88347	2.26862	6.11927	10.5222	not assigned.no ontology.pentatricopeptide (PPR) repeat-containing protein	(at4g25270 : 650.0) Tetratricopeptide repeat (TPR)-like superfamily protein; INVOLVED IN: biological_process unknown; LOCATED IN: chloroplast; EXPRESSED IN: 21 plant structures; EXPRESSED DURING: 13 growth stages; CONTAINS InterPro DOMAIN/s: Pentatricopeptide repeat (InterPro:IPR002885); BEST Arabidopsis thaliana protein match is: Tetratricopeptide repeat (TPR)-like superfamily protein (TAIR:AT3G…
Jcr4S00004.330	0.477496	7.01483	0.62134	0.43055	0.728338	112.43	103.6	80.3486	220.965	misc.invertase/pectin methylesterase inhibitor family protein	(p17407|21kd_dauca : 192.0) 21 kDa protein precursor (1.2 protein) - Daucus carota (Carrot) & (at5g62350 : 189.0) Plant invertase/pectin methylesterase inhibitor superfamily protein; FUNCTIONS IN: enzyme inhibitor activity, pectinesterase inhibitor activity, pectinesterase activity; INVOLVED IN: response to salt stress; LOCATED IN: endomembrane system; EXPRESSED IN: 22 plant structures; EXPRESSED…
Jcr4S00004.350	2.94093	2.42223	4.76837	0.0289873	0.154003	1.98856	0	1.33028	18.0981	misc.invertase/pectin methylesterase inhibitor family protein	(at5g62360 : 130.0) Plant invertase/pectin methylesterase inhibitor superfamily protein; FUNCTIONS IN: enzyme inhibitor activity, pectinesterase inhibitor activity, pectinesterase activity; INVOLVED IN: biological_process unknown; LOCATED IN: cellular_component unknown; EXPRESSED IN: 22 plant structures; EXPRESSED DURING: 13 growth stages; CONTAINS InterPro DOMAIN/s: Pectinesterase inhibitor (Int…
Jcr4S00004.360	1.53239	3.07706	2.03616	0.153597	0.432286	5.35381	3.02483	2.66055	22.7279	misc.invertase/pectin methylesterase inhibitor family protein	(at5g62360 : 139.0) Plant invertase/pectin methylesterase inhibitor superfamily protein; FUNCTIONS IN: enzyme inhibitor activity, pectinesterase inhibitor activity, pectinesterase activity; INVOLVED IN: biological_process unknown; LOCATED IN: cellular_component unknown; EXPRESSED IN: 22 plant structures; EXPRESSED DURING: 13 growth stages; CONTAINS InterPro DOMAIN/s: Pectinesterase inhibitor (Int…
Jcr4S00004.370	1.68929	3.81032	3.87572	0.0489893	0.218082	9.48389	3.02483	14.1009	29.0412	not assigned.unknown	(at5g51510 : 115.0) unknown protein; CONTAINS InterPro DOMAIN/s: Protein of unknown function DUF1352 (InterPro:IPR009787); Has 30201 Blast hits to 17322 proteins in 780 species: Archae - 12; Bacteria - 1396; Metazoa - 17338; Fungi - 3422; Plants - 5037; Viruses - 0; Other Eukaryotes - 2996 (source: NCBI BLink). & (gnl|cdd|39257 : 92.7) no description available & (loc_os10g36480.1 : 86.7) no descr…
Jcr4S00004.390	-4.58579	1.32612	7.61966	0.00577352	0.0507052	2.29449	8.31829	0	0.420886	cell wall.pectin*esterases.misc	(at5g51500 : 600.0) Plant invertase/pectin methylesterase inhibitor superfamily; FUNCTIONS IN: enzyme inhibitor activity, pectinesterase activity; INVOLVED IN: cell wall modification; LOCATED IN: endomembrane system, cell wall, plant-type cell wall; EXPRESSED IN: sperm cell, flower, root; EXPRESSED DURING: 4 anthesis; CONTAINS InterPro DOMAIN/s: Pectinesterase, active site (InterPro:IPR018040), P…
Jcr4S00004.40	-0.503127	2.9877	0.275743	0.599505	0.835362	11.4724	6.80587	4.78899	8.41773	signalling.calcium	(at1g76040 : 622.0) member of Calcium Dependent Protein Kinase; calcium-dependent protein kinase 29 (CPK29); FUNCTIONS IN: in 6 functions; INVOLVED IN: protein amino acid phosphorylation; LOCATED IN: nucleus, plasma membrane, cytoplasm; EXPRESSED IN: 23 plant structures; EXPRESSED DURING: 13 growth stages; CONTAINS InterPro DOMAIN/s: Protein kinase, ATP binding site (InterPro:IPR017441), EF-Hand …
Jcr4S00004.400	0.701207	5.24916	0.982617	0.321554	0.635073	19.2737	39.3228	71.3028	22.307	cell wall.pectin*esterases.misc	(at2g45220 : 565.0) Plant invertase/pectin methylesterase inhibitor superfamily; FUNCTIONS IN: enzyme inhibitor activity, pectinesterase activity; INVOLVED IN: cell wall modification; LOCATED IN: membrane, plant-type cell wall; EXPRESSED IN: 9 plant structures; EXPRESSED DURING: 4 anthesis, C globular stage, petal differentiation and expansion stage; CONTAINS InterPro DOMAIN/s: Carbohydrate-bindi…
Jcr4S00004.410	2.12003	3.70109	4.8476	0.0276846	0.149238	5.65974	3.78104	5.58716	37.038	not assigned.unknown	no hits & (original description: /pseudo/partial)
Jcr4S00004.420	-2.56466	5.49059	13.8681	0.000196099	0.00394237	65.1635	89.9887	9.04587	17.2563	misc.oxidases - copper, flavone etc	(at4g25240 : 845.0) Encodes GPI-anchored SKU5-like protein.; SKU5 similar 1 (SKS1); FUNCTIONS IN: oxidoreductase activity, copper ion binding; INVOLVED IN: oxidation reduction; LOCATED IN: anchored to plasma membrane, plasma membrane, anchored to membrane; EXPRESSED IN: 14 plant structures; EXPRESSED DURING: 6 growth stages; CONTAINS InterPro DOMAIN/s: Multicopper oxidase, type 3 (InterPro:IPR011…
Jcr4S00004.430	0.95887	3.84616	1.18395	0.276554	0.589688	12.2373	6.80587	32.9908	4.62975	major CHO metabolism.degradation.sucrose.invertases.vacuolar	(p80065|invb_dauca : 780.0) Beta-fructofuranosidase, soluble isoenzyme I precursor (EC 3.2.1.26) (Sucrose hydrolase) (Invertase) (Saccharase) - Daucus carota (Carrot) & (at1g12240 : 682.0) ATBETAFRUCT4; FUNCTIONS IN: hydrolase activity, hydrolyzing O-glycosyl compounds, beta-fructofuranosidase activity; INVOLVED IN: sucrose catabolic process, using beta-fructofuranosidase, carbohydrate metabolic …
Jcr4S00004.440	1.83877	5.07585	6.18978	0.012849	0.08984	14.2258	15.1242	83.5413	21.0443	minor CHO metabolism.trehalose.TPP	(at5g51460 : 535.0) homologous to the C-terminal part of microbial trehalose-6-phosphate phosphatases; ATTPPA; FUNCTIONS IN: trehalose-phosphatase activity; INVOLVED IN: trehalose biosynthetic process; LOCATED IN: chloroplast; EXPRESSED IN: 23 plant structures; EXPRESSED DURING: 16 growth stages; CONTAINS InterPro DOMAIN/s: HAD-superfamily hydrolase, subfamily IIB (InterPro:IPR006379), Trehalose-…
Jcr4S00004.450	0.890035	9.31045	1.99436	0.157886	0.439128	431.823	458.262	445.908	1203.31	signalling.calcium	(at5g62390 : 313.0) A member of Arabidopsis BAG (Bcl-2-associated athanogene) proteins, plant homologs of mammalian regulators of apoptosis. Plant BAG proteins are multi-functional and remarkably similar to their animal counterparts, as they regulate apoptotic-like processes ranging from pathogen attack, to abiotic stress, to plant development. Localized to the ER. Necessary for the proper mainte…
Jcr4S00004.60	-0.184622	6.65774	0.102402	0.748966	0.903668	106.77	108.138	93.1193	95.9621	transport.p- and v-ATPases.H+-transporting two-sector ATPase.subunit B	(q43432|vatb1_goshi : 945.0) Vacuolar ATP synthase subunit B isoform 1 (EC 3.6.3.14) (V-ATPase B subunit 1) (Vacuolar proton pump B subunit 1) - Gossypium hirsutum (Upland cotton) & (at4g38510 : 938.0) ATPase, V1 complex, subunit B protein; FUNCTIONS IN: hydrogen ion transporting ATP synthase activity, rotational mechanism, hydrolase activity, acting on acid anhydrides, catalyzing transmembrane m…
Jcr4S00004.70	3.95846	7.88067	33.7877	6.14675e-09	5.75349e-07	39.0063	16.6366	572.816	312.719	misc.oxidases - copper, flavone etc	(at1g20270 : 455.0) 2-oxoglutarate (2OG) and Fe(II)-dependent oxygenase superfamily protein; FUNCTIONS IN: oxidoreductase activity, acting on paired donors, with incorporation or reduction of molecular oxygen, 2-oxoglutarate as one donor, and incorporation of one atom each of oxygen into both donors, oxidoreductase activity, oxidoreductase activity, acting on paired donors, with incorporation or …
Jcr4S00004.80	0.578674	3.95597	0.521211	0.470325	0.754291	10.7076	14.368	26.3394	10.5222	not assigned.unknown	(at1g76070 : 123.0) unknown protein; FUNCTIONS IN: molecular_function unknown; INVOLVED IN: biological_process unknown; LOCATED IN: plasma membrane; EXPRESSED IN: 8 plant structures; EXPRESSED DURING: LP.04 four leaves visible, 4 anthesis, petal differentiation and expansion stage; BEST Arabidopsis thaliana protein match is: unknown protein (TAIR:AT1G20310.1); Has 66 Blast hits to 66 proteins in …
Jcr4S00004.90	1.61878	2.67351	2.02145	0.15509	0.434383	5.50678	0	15.4312	3.78798	redox.thioredoxin	(at1g76080 : 396.0) Encodes a thioredoxin localized in chloroplast stroma. Known as CDSP32 (CHLOROPLASTIC DROUGHT-INDUCED STRESS PROTEIN OF 32 KD).; chloroplastic drought-induced stress protein of 32 kD (CDSP32); INVOLVED IN: cell redox homeostasis; LOCATED IN: chloroplast stroma, chloroplast, chloroplast envelope; EXPRESSED IN: 23 plant structures; EXPRESSED DURING: 14 growth stages; CONTAINS In…
Jcr4S00005.10	-0.0937465	7.33898	0.0278442	0.867476	0.958844	172.393	161.828	178.523	134.684	protein.synthesis.initiation	(q40467|if414_tobac : 794.0) Eukaryotic initiation factor 4A-14 (EC 3.6.1.-) (ATP-dependent RNA helicase eIF4A-14) (eIF-4A-14) - Nicotiana tabacum (Common tobacco) & (loc_os06g48750.2 : 791.0) no description available & (at3g13920 : 762.0) eukaryotic translation initiation factor 4A-1; eukaryotic translation initiation factor 4A1 (EIF4A1); CONTAINS InterPro DOMAIN/s: DNA/RNA helicase, DEAD/DEAH b…
Jcr4S00005.100	-0.27239	3.7467	0.113597	0.736085	0.898433	18.9678	9.8307	11.7064	12.6266	stress.biotic.PR-proteins.NPR	(at1g64280 : 509.0) This gene is a key regulator of the salicylic acid (SA)-mediated systemic acquired resistance (SAR) pathway. It is similar to the transcription factor inhibitor I kappa B, and contains ankyrin repeats. It confers resistance to the pathogens Pseudomonas syringae and Peronospora parasitica in a dosage-dependent fashion. Although transgenic Arabidopsis plants overexpressing NPR1 …
Jcr4S00005.110	1.06532	1.09167	0.632004	0.426621	0.724951	2.29449	0	1.33028	4.62975	stress.abiotic.heat	(at2g26150 : 246.0) member of Heat Stress Transcription Factor (Hsf) family. Involved in response to misfolded protein accumulation in the cytosol. Regulated by alternative splicing and non-sense-mediated decay.; heat shock transcription factor A2 (HSFA2); FUNCTIONS IN: DNA binding, transcription activator activity, sequence-specific DNA binding transcription factor activity; INVOLVED IN: in 7 pr…
Jcr4S00005.120	-1.72864	5.85306	5.6246	0.0177102	0.111675	60.2686	118.725	8.24771	45.8766	misc.acid and other phosphatases	(at1g72880 : 379.0) Survival protein SurE-like phosphatase/nucleotidase; FUNCTIONS IN: hydrolase activity, acid phosphatase activity; INVOLVED IN: biological_process unknown; LOCATED IN: cellular_component unknown; CONTAINS InterPro DOMAIN/s: Survival protein SurE-like phosphatase/nucleotidase (InterPro:IPR002828); BEST Arabidopsis thaliana protein match is: Survival protein SurE-like phosphatase…
Jcr4S00005.130	-0.0957946	3.49361	0.0117045	0.913847	0.973073	7.95423	15.8804	14.1009	7.57595	RNA.regulation of transcription.unclassified	(at5g56930 : 142.0) embryo defective 1789 (emb1789); FUNCTIONS IN: zinc ion binding, nucleic acid binding; INVOLVED IN: embryo development ending in seed dormancy; CONTAINS InterPro DOMAIN/s: Zinc finger, CCCH-type (InterPro:IPR000571); Has 4013 Blast hits to 1845 proteins in 273 species: Archae - 0; Bacteria - 114; Metazoa - 1017; Fungi - 647; Plants - 283; Viruses - 3; Other Eukaryotes - 1949 (…
Jcr4S00005.140	0.206259	5.33143	0.0799854	0.777317	0.919641	63.3279	9.8307	32.9908	53.4526	protein.synthesis.ribosomal protein.prokaryotic.unknown organellar.30S subunit.S16	(at5g56940 : 190.0) Ribosomal protein S16 family protein; FUNCTIONS IN: structural constituent of ribosome; INVOLVED IN: translation, ribosome biogenesis; LOCATED IN: mitochondrion, ribosome, plastid; EXPRESSED IN: 22 plant structures; EXPRESSED DURING: 13 growth stages; CONTAINS InterPro DOMAIN/s: Ribosomal protein S16 (InterPro:IPR000307); BEST Arabidopsis thaliana protein match is: small subun…
Jcr4S00005.150	0.332434	8.17822	0.340137	0.55975	0.811817	270.597	241.987	319.532	326.187	DNA.synthesis/chromatin structure	(at5g56950 : 425.0) Encodes a member of a small gene family of proteins with similarity to nucleosome assembly proteins.May function in nucleotide excision repair. Loss of function mutations have no obvious visible phenotypes but do seem to affect transcription of NER related genes.; nucleosome assembly protein 1;3 (NAP1;3); CONTAINS InterPro DOMAIN/s: Nucleosome assembly protein (NAP) (InterPro:…
Jcr4S00005.160	-0.258314	3.26799	0.0783805	0.779504	0.920891	9.78982	11.3431	12.7706	4.62975	DNA.synthesis/chromatin structure	(at2g19490 : 427.0) recA DNA recombination family protein; FUNCTIONS IN: in 6 functions; INVOLVED IN: DNA repair, SOS response, DNA recombination, DNA metabolic process; CONTAINS InterPro DOMAIN/s: DNA recombination/repair protein RecA/RadB, ATP-binding domain (InterPro:IPR020588), ATPase, AAA+ type, core (InterPro:IPR003593), DNA recombination/repair protein RecA, conserved site (InterPro:IPR020…
Jcr4S00005.170	0.582686	-0.0298896	0.15607	0.692801	0.876925	1.22373	0	1.86239	0.420886	stress.biotic	(at4g26090 : 831.0) Encodes a plasma membrane protein with leucine-rich repeat, leucine zipper, and P loop domains that confers resistance to Pseudomonas syringae infection by interacting with the avirulence gene avrRpt2. RPS2 protein interacts directly with plasma membrane associated protein RIN4 and this interaction is disrupted by avrRpt2.; RESISTANT TO P. SYRINGAE 2 (RPS2); CONTAINS InterPro …
Jcr4S00005.180	1.34601	4.31763	3.32774	0.0681205	0.268139	13.614	8.31829	29.7982	27.3576	protein.postranslational modification	(at5g57035 : 807.0) U-box domain-containing protein kinase family protein; FUNCTIONS IN: ubiquitin-protein ligase activity, protein serine/threonine kinase activity, protein kinase activity, kinase activity, ATP binding; INVOLVED IN: protein amino acid phosphorylation, protein ubiquitination, response to stress; LOCATED IN: ubiquitin ligase complex; CONTAINS InterPro DOMAIN/s: UspA (InterPro:IPR0…
Jcr4S00005.190	-0.406138	1.65778	0.111025	0.73898	0.90001	2.29449	5.29346	2.12844	3.36709	Biodegradation of Xenobiotics.lactoylglutathione lyase	(at5g57040 : 258.0) Lactoylglutathione lyase / glyoxalase I family protein; FUNCTIONS IN: catalytic activity; INVOLVED IN: metabolic process; LOCATED IN: chloroplast; EXPRESSED IN: 23 plant structures; EXPRESSED DURING: 15 growth stages; CONTAINS InterPro DOMAIN/s: Glyoxalase/bleomycin resistance protein/dioxygenase (InterPro:IPR004360); BEST Arabidopsis thaliana protein match is: Lactoylglutathi…
Jcr4S00005.20	0.439912	4.84591	0.424127	0.514885	0.784782	29.9813	18.149	38.3119	27.7785	lipid metabolism.TAG synthesis	(at2g19450 : 239.0) Encodes Acyl-CoA:diacylglycerol acyltransferase (DGAT) catalyzes the final step of the triacylglycerol synthesis pathway. An insertion mutation in the TAG1 gene results in altered lipid phenotype. Role in senescence and seed development.; TRIACYLGLYCEROL BIOSYNTHESIS DEFECT 1 (TAG1); CONTAINS InterPro DOMAIN/s: Membrane bound O-acyl transferase, MBOAT (InterPro:IPR004299); Has…
Jcr4S00005.200	2.44079	3.20627	5.12702	0.0235561	0.135047	4.89491	0	26.0734	5.05064	not assigned.unknown	(at5g12010 : 617.0) unknown protein; INVOLVED IN: response to salt stress; LOCATED IN: chloroplast, plasma membrane, membrane; EXPRESSED IN: 23 plant structures; EXPRESSED DURING: 13 growth stages; BEST Arabidopsis thaliana protein match is: unknown protein (TAIR:AT4G29780.1); Has 1807 Blast hits to 1807 proteins in 277 species: Archae - 0; Bacteria - 0; Metazoa - 736; Fungi - 347; Plants - 385; …
Jcr4S00005.210	0.611373	6.34754	1.00802	0.315377	0.629409	88.2614	39.3228	99.2385	97.6456	protein.postranslational modification	(loc_os01g09200.1 : 709.0) no description available & (at4g33080 : 691.0) AGC (cAMP-dependent, cGMP-dependent and protein kinase C) kinase family protein; FUNCTIONS IN: kinase activity; INVOLVED IN: protein amino acid phosphorylation; LOCATED IN: cellular_component unknown; EXPRESSED IN: 22 plant structures; EXPRESSED DURING: 13 growth stages; CONTAINS InterPro DOMAIN/s: Protein kinase, ATP bindi…
Jcr4S00005.220	0.828069	6.13079	1.8864	0.169609	0.457419	56.5974	43.8601	95.7798	83.3355	not assigned.unknown	(at2g19390 : 949.0) unknown protein; BEST Arabidopsis thaliana protein match is: unknown protein (TAIR:AT4G29790.1); Has 203 Blast hits to 188 proteins in 60 species: Archae - 0; Bacteria - 11; Metazoa - 24; Fungi - 34; Plants - 93; Viruses - 0; Other Eukaryotes - 41 (source: NCBI BLink). & (loc_os05g28300.1 : 453.0) no description available & (reliability: 1898.0) & (original description: no ori…
Jcr4S00005.230	0.892511	1.85042	0.536379	0.463937	0.750351	3.82415	0.756208	7.98165	1.26266	hormone metabolism.abscisic acid.signal transduction	(at1g72770 : 432.0) mutant has ABA hypersensitive inhibition of seed germination; Protein Phosphatase 2C; regulates the activation of the Snf1-related kinase OST1 by abscisic acid.; homology to ABI1 (HAB1); FUNCTIONS IN: protein serine/threonine phosphatase activity; INVOLVED IN: protein amino acid dephosphorylation; LOCATED IN: protein serine/threonine phosphatase complex; EXPRESSED IN: 22 plant…
Jcr4S00005.240	1.22237	6.38411	3.99644	0.0455965	0.207539	66.5402	32.5169	109.349	124.582	protein.postranslational modification.kinase	(at4g29810 : 544.0) encodes a MAP kinase kinase 2 that regulates MPK6 and MPK4 in response to cold and salt stresses. Co-expression with MEKK1 in protoplasts activated MKK2 activity, suggesting that MEKK1 may be a regulator of MKK2.; MAP kinase kinase 2 (MKK2); FUNCTIONS IN: MAP kinase kinase activity, kinase activity; INVOLVED IN: cold acclimation, MAPKKK cascade, response to salt stress, respon…
Jcr4S00005.250	0.498801	3.58631	0.345275	0.5568	0.81092	8.71906	11.3431	17.0275	10.943	not assigned.unknown	(at4g26060 : 149.0) Ribosomal protein L18ae family; BEST Arabidopsis thaliana protein match is: unknown protein (TAIR:AT5G57060.1); Has 82 Blast hits to 82 proteins in 12 species: Archae - 0; Bacteria - 0; Metazoa - 0; Fungi - 0; Plants - 82; Viruses - 0; Other Eukaryotes - 0 (source: NCBI BLink). & (loc_os01g08814.1 : 91.7) no description available & (reliability: 298.0) & (original description:…
Jcr4S00005.260	1.11075	5.52619	2.82358	0.0928888	0.32526	37.7826	19.6614	44.1651	82.0728	RNA.regulation of transcription.C2H2 zinc finger family	(loc_os01g40110.1 : 193.0) no description available & (at2g19385 : 183.0) zinc ion binding; FUNCTIONS IN: zinc ion binding; INVOLVED IN: biological_process unknown; LOCATED IN: intracellular; EXPRESSED IN: 22 plant structures; EXPRESSED DURING: 13 growth stages; CONTAINS InterPro DOMAIN/s: Zinc finger, C2H2-like (InterPro:IPR015880), Zinc finger, C2H2, LYAR-type (InterPro:IPR014898); BEST Arabido…
Jcr4S00005.270	-1.89295	4.3826	6.37842	0.0115516	0.0830364	33.4996	32.5169	6.91743	10.943	not assigned.no ontology.hydroxyproline rich proteins	(at5g57070 : 103.0) hydroxyproline-rich glycoprotein family protein; BEST Arabidopsis thaliana protein match is: hydroxyproline-rich glycoprotein family protein (TAIR:AT1G72790.1); Has 43553 Blast hits to 23221 proteins in 1113 species: Archae - 87; Bacteria - 4345; Metazoa - 18926; Fungi - 6211; Plants - 7264; Viruses - 1427; Other Eukaryotes - 5293 (source: NCBI BLink). & (reliability: 206.0) &…
Jcr4S00005.280	0.41686	5.6349	0.449296	0.502669	0.777181	35.6411	49.9097	55.8716	57.6614	signalling.G-proteins	(at4g29830 : 475.0) The protein is composed of repeats of WD motif which is involved in protein complex formation. The gene is involved in flower timing and flower development. This gene is predicted to encode a protein with a DWD motif. It can bind to DDB1a in Y2H assays, and DDB1b in co-IP assays, and may be involved in the formation of a CUL4-based E3 ubiquitin ligase. Loss of gene function le…
Jcr4S00005.30	1.27437	1.25587	0.968617	0.325025	0.639158	2.29449	0	4.25688	2.52532	lipid metabolism.TAG synthesis	(at2g19450 : 191.0) Encodes Acyl-CoA:diacylglycerol acyltransferase (DGAT) catalyzes the final step of the triacylglycerol synthesis pathway. An insertion mutation in the TAG1 gene results in altered lipid phenotype. Role in senescence and seed development.; TRIACYLGLYCEROL BIOSYNTHESIS DEFECT 1 (TAG1); CONTAINS InterPro DOMAIN/s: Membrane bound O-acyl transferase, MBOAT (InterPro:IPR004299); Has…
Jcr4S00005.300	1.28816	6.21713	4.41967	0.0355269	0.176658	38.2415	48.3973	90.4587	120.373	amino acid metabolism.synthesis.aspartate family.threonine.threonine synthase	(at4g29840 : 796.0) threonine synthase; METHIONINE OVER-ACCUMULATOR 2 (MTO2); FUNCTIONS IN: threonine synthase activity; INVOLVED IN: threonine biosynthetic process, metabolic process, cellular amino acid metabolic process; LOCATED IN: chloroplast; EXPRESSED IN: 24 plant structures; EXPRESSED DURING: 16 growth stages; CONTAINS InterPro DOMAIN/s: Threonine synthase (InterPro:IPR004450), Pyridoxal …
Jcr4S00005.310	-0.813866	8.04093	1.99892	0.157412	0.438457	271.821	400.79	214.174	167.934	cell.organisation.cytoskeleton.Myosin.Class XI	(at5g20490 : 2222.0) Encodes a member of the type XI myosin protein family involved in root hair growth, trichome development, and organelle trafficking. This gene appears to be expressed at low levels throughout the plant.; XIK; FUNCTIONS IN: motor activity; INVOLVED IN: in 11 processes; LOCATED IN: myosin complex; EXPRESSED IN: stem, fruit, flower, root, leaf; EXPRESSED DURING: seedling growth;…
Jcr4S00005.320	-0.741674	4.71388	1.14751	0.284071	0.597231	28.4517	37.8104	17.5596	21.8861	not assigned.unknown	(at5g35460 : 569.0) unknown protein; CONTAINS InterPro DOMAIN/s: Protein of unknown function DUF2838 (InterPro:IPR021261); Has 1807 Blast hits to 1807 proteins in 277 species: Archae - 0; Bacteria - 0; Metazoa - 736; Fungi - 347; Plants - 385; Viruses - 0; Other Eukaryotes - 339 (source: NCBI BLink). & (loc_os01g40280.1 : 512.0) no description available & (gnl|cdd|38106 : 417.0) no description av…
Jcr4S00005.330	0.720972	6.39919	1.47829	0.224043	0.530235	52.3144	75.6208	105.89	103.959	not assigned.unknown	(at5g20610 : 721.0) unknown protein; BEST Arabidopsis thaliana protein match is: unknown protein (TAIR:AT5G26160.1); Has 918 Blast hits to 759 proteins in 180 species: Archae - 6; Bacteria - 105; Metazoa - 264; Fungi - 89; Plants - 167; Viruses - 5; Other Eukaryotes - 282 (source: NCBI BLink). & (loc_os01g51640.1 : 582.0) no description available & (reliability: 1442.0) & (original description: n…
Jcr4S00005.340	1.40758	3.75528	2.14141	0.14337	0.418001	5.20084	9.8307	35.6514	2.9462	secondary metabolism.phenylpropanoids.lignin biosynthesis.PAL	(p25872|pal1_tobac : 835.0) Phenylalanine ammonia-lyase (EC 4.3.1.5) - Nicotiana tabacum (Common tobacco) & (at3g10340 : 833.0) Encodes PAL4, a putative a phenylalanine ammonia-lyase. Arabidopsis has four PALs: AT2G37040 (PAL1), AT3G53260 (PAL2), AT5G04230 (PAL3) and AT3G10340 (PAL4).; phenylalanine ammonia-lyase 4 (PAL4); FUNCTIONS IN: ammonia-lyase activity, catalytic activity; INVOLVED IN: L-p…
Jcr4S00005.350	-0.424648	4.66829	0.359592	0.548733	0.806061	26.1572	32.5169	29.7982	13.4684	RNA.regulation of transcription.Alfin-like	(at5g20510 : 321.0) AL5 encodes a member of the Alfin-Like family of nuclear-localized PhD domain containing homeodomain proteins. Binds to H3K4 di or trimethylated DNA.; alfin-like 5 (AL5); CONTAINS InterPro DOMAIN/s: Zinc finger, PHD-type, conserved site (InterPro:IPR019786), Protein of unknown function DUF3594 (InterPro:IPR021998), Zinc finger, PHD-type (InterPro:IPR001965), Zinc finger, FYVE/…
Jcr4S00005.360	-0.0903057	4.8185	0.0176159	0.894411	0.966794	23.2508	35.5418	29.7982	24.8323	development.unspecified	(at5g20520 : 538.0) Encodes a Bem46-like protein. WAV2 negatively regulates root bending when roots alter their growth direction. Its not involved in sensing environmental stimuli (e.g. gravity, light, water, touch).; WAVY GROWTH 2 (WAV2); FUNCTIONS IN: serine-type peptidase activity; INVOLVED IN: root development; LOCATED IN: organelle inner membrane, endoplasmic reticulum, plasma membrane; EXPR…
Jcr4S00005.40	-0.852073	3.45618	0.870035	0.350946	0.663117	9.33093	19.6614	5.3211	10.5222	not assigned.unknown	(at5g11970 : 86.7) Protein of unknown function (DUF3511); FUNCTIONS IN: molecular_function unknown; INVOLVED IN: biological_process unknown; LOCATED IN: plasma membrane; EXPRESSED IN: 22 plant structures; EXPRESSED DURING: 13 growth stages; CONTAINS InterPro DOMAIN/s: Protein of unknown function DUF3511 (InterPro:IPR021899); BEST Arabidopsis thaliana protein match is: Protein of unknown function …
Jcr4S00005.50	0.447774	7.98896	0.622404	0.430155	0.72819	239.545	189.808	290.798	295.462	protein.postranslational modification	(loc_os01g51200.1 : 634.0) no description available & (at4g26100 : 582.0) Encodes a member of the casein kinase 1 protein family that is expressed in punctate particles at the cell periphery suggesting possible plasmodesmatal localization.; casein kinase 1 (CK1); FUNCTIONS IN: protein serine/threonine kinase activity, protein kinase activity, kinase activity, ATP binding; INVOLVED IN: protein ami…
Jcr4S00005.60	1.29277	3.4022	2.09427	0.147852	0.423234	6.7305	5.29346	11.9725	18.0981	protein.postranslational modification	(loc_os01g51200.2 : 85.5) no description available & (at2g19470 : 82.0) casein kinase I-like 5 (ckl5); FUNCTIONS IN: protein serine/threonine kinase activity, protein kinase activity, kinase activity, ATP binding; INVOLVED IN: protein amino acid phosphorylation; LOCATED IN: cytoplasm; EXPRESSED IN: 24 plant structures; EXPRESSED DURING: 13 growth stages; CONTAINS InterPro DOMAIN/s: Protein kinase…
Jcr4S00005.80	5.94377	6.07288	31.3963	2.10385e-08	1.64251e-06	3.36525	0	251.156	13.4684	signalling.calcium	(at5g57010 : 534.0) calmodulin-binding family protein; CONTAINS InterPro DOMAIN/s: IQ calmodulin-binding region (InterPro:IPR000048); BEST Arabidopsis thaliana protein match is: calmodulin-binding family protein (TAIR:AT4G33050.3); Has 390 Blast hits to 271 proteins in 57 species: Archae - 0; Bacteria - 20; Metazoa - 0; Fungi - 100; Plants - 264; Viruses - 0; Other Eukaryotes - 6 (source: NCBI BL…
Jcr4S00005.90	-0.821772	3.43536	0.8411	0.359082	0.669195	20.0385	6.80587	4.78899	10.943	not assigned.unknown	no hits & (original description: /pseudo/partial)
Jcr4S00006.10	0.946709	3.88413	1.27328	0.259153	0.572497	15.4496	3.78104	12.2385	26.9367	not assigned.no ontology	(at5g42470 : 353.0) CONTAINS InterPro DOMAIN/s: Brain/reproductive organ-expressed protein (InterPro:IPR010358); Has 35333 Blast hits to 34131 proteins in 2444 species: Archae - 798; Bacteria - 22429; Metazoa - 974; Fungi - 991; Plants - 531; Viruses - 0; Other Eukaryotes - 9610 (source: NCBI BLink). & (loc_os06g50170.1 : 292.0) no description available & (reliability: 706.0) & (original descript…
Jcr4S00006.100	0.172059	3.26591	0.0339495	0.853814	0.953705	14.2258	3.02483	7.44954	13.0475	stress.biotic	(at4g24180 : 324.0) Root-specific expression activated in response to rhizobacteria and ACC. Role in induced systemic resistance.; THAUMATIN-LIKE PROTEIN 1 (TLP1); FUNCTIONS IN: molecular_function unknown; INVOLVED IN: response to ethylene stimulus, response to other organism, induced systemic resistance, response to bacterium; LOCATED IN: endomembrane system; EXPRESSED IN: root vascular system; …
Jcr4S00006.110	-1.4124	8.13953	5.87042	0.0153973	0.101464	376.143	444.65	131.963	176.351	stress.abiotic.heat	(p35016|enpl_catro : 1188.0) Endoplasmin homolog precursor (GRP94 homolog) - Catharanthus roseus (Rosy periwinkle) (Madagascar periwinkle) & (at4g24190 : 1125.0) encodes an ortholog of GRP94, an ER-resident HSP90-like protein and is involved in regulation of meristem size and organization. Single and double mutant analyses suggest that SHD may be required for the correct folding and/or complex fo…
Jcr4S00006.120	0.868	3.9426	1.21067	0.271199	0.58512	13.0021	8.31829	15.4312	24.4114	not assigned.unknown	(at1g75810 : 84.3) unknown protein; FUNCTIONS IN: molecular_function unknown; INVOLVED IN: biological_process unknown; LOCATED IN: endomembrane system; EXPRESSED IN: 24 plant structures; EXPRESSED DURING: 15 growth stages; Has 13 Blast hits to 13 proteins in 5 species: Archae - 0; Bacteria - 0; Metazoa - 0; Fungi - 0; Plants - 13; Viruses - 0; Other Eukaryotes - 0 (source: NCBI BLink). & (reliabi…
Jcr4S00006.130	2.16087	9.77875	11.6386	0.000645972	0.00994374	318.322	323.657	1119.83	1750.89	cell.organisation	(at5g64920 : 201.0) Encodes a RING-H2 protein that interacts with the RING finger domain of COP1. CIP8 exhibits a strong interaction with the E2 ubiquitin conjugating enzyme AtUBC8 through its N-terminal domain and promotes ubiquitination in an E2-dependent fashion in vitro. It is possible that the AtUBC8-CIP8 module might interact with COP1 in vivo, thereby participating in proteasome-mediated d…
Jcr4S00006.140	1.46606	6.52081	5.76051	0.0163903	0.105922	63.9398	32.5169	150.853	118.69	not assigned.unknown	(at4g24200 : 206.0) Transcription elongation factor (TFIIS) family protein; CONTAINS InterPro DOMAIN/s: Transcription factor IIS, N-terminal (InterPro:IPR017923); Has 1174 Blast hits to 562 proteins in 174 species: Archae - 0; Bacteria - 342; Metazoa - 163; Fungi - 176; Plants - 109; Viruses - 0; Other Eukaryotes - 384 (source: NCBI BLink). & (loc_os06g42490.1 : 109.0) no description available & …
Jcr4S00006.150	0.135428	3.47775	0.0230542	0.879316	0.962114	13.9199	6.80587	5.85321	17.6772	cell.organisation	(at1g20060 : 426.0) ATP binding microtubule motor family protein; FUNCTIONS IN: microtubule motor activity, ATP binding; INVOLVED IN: microtubule-based movement; LOCATED IN: chloroplast; CONTAINS InterPro DOMAIN/s: Kinesin, motor region, conserved site (InterPro:IPR019821), Kinesin, motor domain (InterPro:IPR001752); BEST Arabidopsis thaliana protein match is: P-loop containing nucleoside triphos…
Jcr4S00006.160	0.182552	4.95082	0.0733686	0.786494	0.924818	21.5682	37.0542	36.1835	29.462	signalling.receptor kinases.leucine rich repeat XI	(at1g75820 : 1236.0) Putative receptor kinase with an extracellular leucine-rich domain. Controls shoot and floral meristem size, and contributes to establish and maintain floral meristem identity. Negatively regulated by KAPP (kinase-associated protein phosphatase). CLV3 peptide binds directly CLV1 ectodomain.; CLAVATA 1 (CLV1); CONTAINS InterPro DOMAIN/s: Serine/threonine-protein kinase domain …
Jcr4S00006.170	-1.25966	6.10823	4.03013	0.0446945	0.20461	124.208	69.5711	32.1927	49.2437	not assigned.no ontology.C2 domain-containing protein	(at1g20080 : 712.0) SYTB; FUNCTIONS IN: molecular_function unknown; INVOLVED IN: biological_process unknown; LOCATED IN: endomembrane system; EXPRESSED IN: 6 plant structures; EXPRESSED DURING: L mature pollen stage, M germinated pollen stage, 4 anthesis, petal differentiation and expansion stage; CONTAINS InterPro DOMAIN/s: C2 membrane targeting protein (InterPro:IPR018029), C2 calcium/lipid-bin…
Jcr4S00006.180	-1.91231	4.34646	6.11863	0.0133764	0.092158	23.2508	42.3476	7.18349	10.1013	not assigned.unknown	no hits & (original description: no original description)
Jcr4S00006.190	1.79633	0.663519	1.60847	0.204707	0.506452	1.07076	0	1.33028	3.78798	transport.ABC transporters and multidrug resistance systems	(at1g27940 : 1550.0) P-glycoprotein 13 (PGP13); FUNCTIONS IN: ATPase activity, coupled to transmembrane movement of substances; INVOLVED IN: transport, transmembrane transport; LOCATED IN: integral to membrane; EXPRESSED IN: 9 plant structures; EXPRESSED DURING: 4 anthesis, petal differentiation and expansion stage; CONTAINS InterPro DOMAIN/s: ATPase, AAA+ type, core (InterPro:IPR003593), ABC tra…
Jcr4S00006.20	-1.52028	2.27185	1.72268	0.189349	0.485216	5.65974	9.0745	1.33028	3.78798	not assigned.no ontology	(loc_os01g12930.1 : 608.0) no description available & (at3g06880 : 197.0) Transducin/WD40 repeat-like superfamily protein; FUNCTIONS IN: binding, nucleotide binding; LOCATED IN: cellular_component unknown; CONTAINS InterPro DOMAIN/s: WD40 repeat 2 (InterPro:IPR019782), WD40 repeat, conserved site (InterPro:IPR019775), WD40 repeat (InterPro:IPR001680), WD40 repeat-like-containing domain (InterPro:…
Jcr4S00006.200	-2.03505	5.96935	9.64289	0.00190086	0.0228234	71.741	131.58	17.5596	31.9874	signalling.G-proteins	(at3g51290 : 279.0) FUNCTIONS IN: GTP binding; INVOLVED IN: protein transport, small GTPase mediated signal transduction; LOCATED IN: intracellular; EXPRESSED IN: 17 plant structures; EXPRESSED DURING: 11 growth stages; CONTAINS InterPro DOMAIN/s: Protein of unknown function DUF630 (InterPro:IPR006868), Protein of unknown function DUF632 (InterPro:IPR006867), Ras (InterPro:IPR013753), Ras small G…
Jcr4S00006.210	0.990498	5.89374	2.61483	0.105869	0.352559	33.8055	46.1287	75.8257	82.0728	protein.targeting.secretory pathway.vacuole	(at1g75850 : 880.0) VPS35 homolog B (VPS35B); CONTAINS InterPro DOMAIN/s: Vacuolar protein sorting-associated protein 35 (InterPro:IPR005378); BEST Arabidopsis thaliana protein match is: VPS35 homolog A (TAIR:AT2G17790.1); Has 618 Blast hits to 508 proteins in 209 species: Archae - 0; Bacteria - 1; Metazoa - 191; Fungi - 219; Plants - 72; Viruses - 0; Other Eukaryotes - 135 (source: NCBI BLink). …
Jcr4S00006.220	4.02709	4.95937	20.1923	7.0034e-06	0.000247321	4.89491	1.51242	101.899	14.731	protein.postranslational modification.kinase.receptor like cytoplasmatic kinase VI	(gnl|cdd|36401 : 176.0) no description available & (loc_os03g13820.1 : 161.0) no description available & (at1g77280 : 152.0) Protein kinase protein with adenine nucleotide alpha hydrolases-like domain; FUNCTIONS IN: protein serine/threonine kinase activity, protein kinase activity, kinase activity, ATP binding; INVOLVED IN: protein amino acid phosphorylation, response to stress; LOCATED IN: cellu…
Jcr4S00006.230	-0.405193	4.17661	0.298299	0.584951	0.828062	22.1801	18.9052	15.1651	15.9937	RNA.regulation of transcription.MYB domain transcription factor family	(at5g03780 : 85.1) Encodes a protein whose sequence is similar to human telomere proteins. This belongs to TRFL family 2, which do not show DNA binding in vitro.; TRF-like 10 (TRFL10); FUNCTIONS IN: DNA binding; INVOLVED IN: response to salicylic acid stimulus; EXPRESSED IN: 14 plant structures; EXPRESSED DURING: 7 growth stages; CONTAINS InterPro DOMAIN/s: SANT, DNA-binding (InterPro:IPR001005),…
Jcr4S00006.240	1.40755	4.74145	3.24516	0.0716345	0.277648	19.4267	9.0745	64.6514	12.6266	not assigned.unknown	no hits & (original description: no original description)
Jcr4S00006.250	0.294644	5.52206	0.218108	0.640486	0.854469	43.7483	38.5666	42.8349	58.5032	not assigned.no ontology	(at1g48790 : 395.0) associated molecule with the SH3 domain of STAM 1 (AMSH1); CONTAINS InterPro DOMAIN/s: Mov34/MPN/PAD-1 (InterPro:IPR000555); BEST Arabidopsis thaliana protein match is: associated molecule with the SH3 domain of STAM 3 (TAIR:AT4G16144.1); Has 1172 Blast hits to 1019 proteins in 227 species: Archae - 0; Bacteria - 0; Metazoa - 476; Fungi - 293; Plants - 278; Viruses - 0; Other …
Jcr4S00006.260	0.428466	2.69886	0.167767	0.682104	0.872238	3.82415	7.56208	10.1101	4.62975	not assigned.no ontology	(at1g48790 : 133.0) associated molecule with the SH3 domain of STAM 1 (AMSH1); CONTAINS InterPro DOMAIN/s: Mov34/MPN/PAD-1 (InterPro:IPR000555); BEST Arabidopsis thaliana protein match is: associated molecule with the SH3 domain of STAM 3 (TAIR:AT4G16144.1); Has 1172 Blast hits to 1019 proteins in 227 species: Archae - 0; Bacteria - 0; Metazoa - 476; Fungi - 293; Plants - 278; Viruses - 0; Other …
Jcr4S00006.270	0.914098	0.638398	0.331963	0.564505	0.81456	0.76483	1.51242	0	4.20886	not assigned.unknown	(at1g48780 : 95.5) unknown protein; BEST Arabidopsis thaliana protein match is: unknown protein (TAIR:AT3G18300.1); Has 89 Blast hits to 89 proteins in 11 species: Archae - 0; Bacteria - 2; Metazoa - 0; Fungi - 0; Plants - 86; Viruses - 0; Other Eukaryotes - 1 (source: NCBI BLink). & (reliability: 191.0) & (original description: no original description)
Jcr4S00006.30	1.54872	9.05889	6.16421	0.0130361	0.0906528	339.89	202.664	576.275	1013.49	cell.cycle.peptidylprolyl isomerase	(gnl|cdd|29397 : 286.0) no description available & (q39613|cyph_catro : 270.0) Peptidyl-prolyl cis-trans isomerase (EC 5.2.1.8) (PPIase) (Rotamase) (Cyclophilin) (Cyclosporin A-binding protein) - Catharanthus roseus (Rosy periwinkle) (Madagascar periwinkle) & (gnl|cdd|36083 : 255.0) no description available & (at2g21130 : 252.0) Cyclophilin-like peptidyl-prolyl cis-trans isomerase family protein;…
Jcr4S00006.40	3.19025	5.48816	15.9245	6.59207e-05	0.00162354	13.461	3.02483	129.569	31.9874	not assigned.unknown	(at1g30755 : 551.0) Protein of unknown function (DUF668); CONTAINS InterPro DOMAIN/s: Protein of unknown function DUF668 (InterPro:IPR007700), Protein of unknown function DUF3475 (InterPro:IPR021864); BEST Arabidopsis thaliana protein match is: Protein of unknown function (DUF668) (TAIR:AT1G34320.1); Has 465 Blast hits to 399 proteins in 71 species: Archae - 2; Bacteria - 14; Metazoa - 66; Fungi …
Jcr4S00006.60	3.56351	3.57542	11.3875	0.000739407	0.0110445	2.44746	0.756208	38.0459	5.47152	stress.abiotic.heat	(at2g17880 : 94.7) Chaperone DnaJ-domain superfamily protein; FUNCTIONS IN: heat shock protein binding; INVOLVED IN: protein folding; LOCATED IN: chloroplast; EXPRESSED IN: 18 plant structures; EXPRESSED DURING: 11 growth stages; CONTAINS InterPro DOMAIN/s: Molecular chaperone, heat shock protein, Hsp40, DnaJ (InterPro:IPR015609), Heat shock protein DnaJ, N-terminal (InterPro:IPR001623); BEST Ara…
Jcr4S00006.70	-2.64416	1.88598	4.23339	0.0396362	0.188449	7.49533	5.29346	1.86239	0	PS.lightreaction.other electron carrier (ox/red).ferredoxin reductase	(at1g20020 : 598.0) Encodes a leaf-type ferredoxin:NADP(H) oxidoreductase. It is present in both chloroplast stroma and thylakoid membranes but is more abundant in the stroma; LEAF FNR 2 (ATLFNR2); FUNCTIONS IN: oxidoreductase activity, poly(U) RNA binding, NADPH dehydrogenase activity; INVOLVED IN: oxidation reduction, defense response to fungus, incompatible interaction, defense response to bac…
Jcr4S00006.80	0.323303	2.95484	0.108914	0.741384	0.901394	9.48389	3.78104	5.58716	11.7848	not assigned.unknown	(loc_os04g24410.1 : 192.0) no description available & (at4g24175 : 180.0) unknown protein; CONTAINS InterPro DOMAIN/s: Uncharacterised protein family UPF0307 (InterPro:IPR006839); Has 30201 Blast hits to 17322 proteins in 780 species: Archae - 12; Bacteria - 1396; Metazoa - 17338; Fungi - 3422; Plants - 5037; Viruses - 0; Other Eukaryotes - 2996 (source: NCBI BLink). & (reliability: 360.0) & (ori…
Jcr4S00006.90	0.894906	6.55306	1.71632	0.190167	0.486741	76.33	54.447	207.523	36.1962	stress.biotic	(at1g75800 : 266.0) Pathogenesis-related thaumatin superfamily protein; FUNCTIONS IN: molecular_function unknown; INVOLVED IN: response to other organism; LOCATED IN: endomembrane system; EXPRESSED IN: 22 plant structures; EXPRESSED DURING: 13 growth stages; CONTAINS InterPro DOMAIN/s: Thaumatin, conserved site (InterPro:IPR017949), Thaumatin, pathogenesis-related (InterPro:IPR001938); BEST Arabi…
Jcr4S00007.100	-0.204591	1.6276	0.0259557	0.872009	0.959916	5.96567	0	1.59633	4.20886	nucleotide metabolism.phosphotransfer and pyrophosphatases.guanylate kinase	(at3g06200 : 329.0) P-loop containing nucleoside triphosphate hydrolases superfamily protein; FUNCTIONS IN: guanylate kinase activity; INVOLVED IN: purine nucleotide metabolic process; LOCATED IN: chloroplast; EXPRESSED IN: 22 plant structures; EXPRESSED DURING: 13 growth stages; CONTAINS InterPro DOMAIN/s: Guanylate kinase (InterPro:IPR008144), Guanylate kinase/L-type calcium channel (InterPro:I…
Jcr4S00007.110	-1.81838	3.63901	2.74713	0.0974293	0.334433	5.35381	34.7856	0.798165	10.5222	not assigned.unknown	(at5g18980 : 884.0) ARM repeat superfamily protein; FUNCTIONS IN: binding; INVOLVED IN: biological_process unknown; LOCATED IN: cellular_component unknown; CONTAINS InterPro DOMAIN/s: Armadillo-like helical (InterPro:IPR011989), Armadillo (InterPro:IPR000225), Armadillo-type fold (InterPro:IPR016024); BEST Arabidopsis thaliana protein match is: ARM repeat superfamily protein (TAIR:AT3G06210.1); H…
Jcr4S00007.120	1.03425	7.23008	3.21956	0.0727633	0.280381	118.243	77.8894	232.798	170.459	not assigned.unknown	(at4g14290 : 532.0) alpha/beta-Hydrolases superfamily protein; LOCATED IN: plasma membrane; EXPRESSED IN: 14 plant structures; EXPRESSED DURING: 6 growth stages; CONTAINS InterPro DOMAIN/s: Alpha/beta hydrolase fold-1 (InterPro:IPR000073); BEST Arabidopsis thaliana protein match is: alpha/beta-Hydrolases superfamily protein (TAIR:AT3G23540.1); Has 4662 Blast hits to 3260 proteins in 1050 species:…
Jcr4S00007.130	-2.62885	5.09203	13.462	0.000243446	0.00465246	43.5953	75.6208	7.44954	11.7848	N-metabolism.ammonia metabolism.glutamine synthetase	(o22506|glna2_dauca : 758.0) Glutamine synthetase, chloroplast precursor (EC 6.3.1.2) (Glutamate--ammonia ligase) (GS2) - Daucus carota (Carrot) & (at5g35630 : 706.0) chloroplastic glutamine synthetase; glutamine synthetase 2 (GS2); FUNCTIONS IN: glutamate-ammonia ligase activity; INVOLVED IN: in 8 processes; LOCATED IN: in 6 components; EXPRESSED IN: 23 plant structures; EXPRESSED DURING: 14 gro…
Jcr4S00007.140	-1.10678	3.58489	1.1637	0.2807	0.593964	10.7076	22.6862	0.798165	14.731	transport.misc	(at5g18970 : 180.0) AWPM-19-like family protein; FUNCTIONS IN: molecular_function unknown; INVOLVED IN: biological_process unknown; LOCATED IN: endomembrane system, membrane; EXPRESSED IN: 22 plant structures; EXPRESSED DURING: 13 growth stages; CONTAINS InterPro DOMAIN/s: AWPM-19-like (InterPro:IPR008390); BEST Arabidopsis thaliana protein match is: AWPM-19-like family protein (TAIR:AT5G46530.1)…
Jcr4S00007.160	-1.01445	2.79539	0.97815	0.322656	0.636614	14.0729	3.78104	2.92661	6.31329	transport.metal	(at3g21580 : 470.0) cobalt ion transmembrane transporters; FUNCTIONS IN: cobalt ion transmembrane transporter activity; INVOLVED IN: cobalt ion transport, cobalamin biosynthetic process; LOCATED IN: chloroplast; EXPRESSED IN: 23 plant structures; EXPRESSED DURING: 13 growth stages; CONTAINS InterPro DOMAIN/s: Cobalt transport protein (InterPro:IPR003339); Has 2014 Blast hits to 2014 proteins in 9…
Jcr4S00007.170	-0.16982	2.95871	0.0310632	0.860099	0.95616	10.0958	6.04966	5.05505	9.68038	protein.degradation.ubiquitin.E3.SCF.FBOX	(at3g23880 : 135.0) F-box and associated interaction domains-containing protein; FUNCTIONS IN: molecular_function unknown; INVOLVED IN: biological_process unknown; LOCATED IN: nucleus; EXPRESSED IN: 16 plant structures; EXPRESSED DURING: 10 growth stages; CONTAINS InterPro DOMAIN/s: F-box domain, cyclin-like (InterPro:IPR001810), F-box domain, Skp2-like (InterPro:IPR022364), F-box associated doma…
Jcr4S00007.180	2.73518	2.52434	4.78231	0.0287536	0.153005	2.44746	0	3.19266	17.2563	protein.degradation.ubiquitin.E3.SCF.FBOX	(at3g06240 : 260.0) F-box family protein; CONTAINS InterPro DOMAIN/s: F-box domain, cyclin-like (InterPro:IPR001810), F-box domain, Skp2-like (InterPro:IPR022364), F-box associated domain, type 1 (InterPro:IPR006527), F-box associated interaction domain (InterPro:IPR017451); BEST Arabidopsis thaliana protein match is: F-box and associated interaction domains-containing protein (TAIR:AT4G12560.2);…
Jcr4S00007.190	-0.736698	3.24994	0.635336	0.425405	0.724139	9.17796	15.1242	8.77982	5.47152	protein.degradation.ubiquitin.E3.SCF.FBOX	(at3g06240 : 314.0) F-box family protein; CONTAINS InterPro DOMAIN/s: F-box domain, cyclin-like (InterPro:IPR001810), F-box domain, Skp2-like (InterPro:IPR022364), F-box associated domain, type 1 (InterPro:IPR006527), F-box associated interaction domain (InterPro:IPR017451); BEST Arabidopsis thaliana protein match is: F-box and associated interaction domains-containing protein (TAIR:AT4G12560.2);…
Jcr4S00007.20	-2.48897	3.19777	4.36503	0.0366839	0.179754	2.60042	30.2483	4.25688	1.26266	not assigned.no ontology.pentatricopeptide (PPR) repeat-containing protein	(at5g19020 : 622.0) Encodes a pentatricopeptide repeat protein (PPR) protein involved in mitochondrial mRNA editing.; mitochondrial editing factor 18 (MEF18); CONTAINS InterPro DOMAIN/s: Pentatricopeptide repeat (InterPro:IPR002885); BEST Arabidopsis thaliana protein match is: pentatricopeptide (PPR) repeat-containing protein (TAIR:AT2G22070.1); Has 1807 Blast hits to 1807 proteins in 277 species…
Jcr4S00007.210	-0.208814	5.07398	0.0986601	0.753444	0.905694	26.922	46.1287	26.8716	35.7753	signalling.light	(at3g06250 : 1061.0) FAR1-related sequence 7 (FRS7); FUNCTIONS IN: zinc ion binding; INVOLVED IN: response to red or far red light; LOCATED IN: cellular_component unknown; EXPRESSED IN: 19 plant structures; EXPRESSED DURING: 8 growth stages; CONTAINS InterPro DOMAIN/s: MULE transposase, conserved domain (InterPro:IPR018289), Transcription factor, FAR1-related (InterPro:IPR004330), Zinc finger, PM…
Jcr4S00007.230	0.206338	6.96984	0.131961	0.716408	0.888936	110.441	122.506	124.248	144.364	not assigned.no ontology	(at4g15470 : 303.0) Bax inhibitor-1 family protein; CONTAINS InterPro DOMAIN/s: Inhibitor of apoptosis-promoting Bax1 related (InterPro:IPR006214); BEST Arabidopsis thaliana protein match is: Bax inhibitor-1 family protein (TAIR:AT1G03070.2); Has 30201 Blast hits to 17322 proteins in 780 species: Archae - 12; Bacteria - 1396; Metazoa - 17338; Fungi - 3422; Plants - 5037; Viruses - 0; Other Eukary…
Jcr4S00007.240	0.484092	5.31381	0.563387	0.452899	0.742534	32.2758	34.0294	58.7982	33.6709	not assigned.no ontology.BSD domain-containing protein	(at4g13110 : 163.0) BSD domain-containing protein; FUNCTIONS IN: molecular_function unknown; INVOLVED IN: biological_process unknown; LOCATED IN: chloroplast; CONTAINS InterPro DOMAIN/s: BSD (InterPro:IPR005607); BEST Arabidopsis thaliana protein match is: BSD domain-containing protein (TAIR:AT1G03350.1); Has 30201 Blast hits to 17322 proteins in 780 species: Archae - 12; Bacteria - 1396; Metazoa…
Jcr4S00007.250	0.0375684	4.63772	0.00258667	0.959438	0.986115	34.5703	13.6117	36.7156	13.4684	not assigned.no ontology.armadillo/beta-catenin repeat family protein	(at5g18940 : 483.0) Mo25 family protein; FUNCTIONS IN: binding; INVOLVED IN: biological_process unknown; LOCATED IN: cellular_component unknown; EXPRESSED IN: 24 plant structures; EXPRESSED DURING: 15 growth stages; CONTAINS InterPro DOMAIN/s: Mo25-like (InterPro:IPR013878), Armadillo-type fold (InterPro:IPR016024); BEST Arabidopsis thaliana protein match is: Mo25 family protein (TAIR:AT5G47540.1…
Jcr4S00007.260	0.302138	4.80309	0.201259	0.653706	0.860016	24.3216	25.7111	30.0642	31.5665	protein.degradation.ubiquitin.E3.SCF.FBOX	(at4g15475 : 808.0) F-box/RNI-like superfamily protein; CONTAINS InterPro DOMAIN/s: F-box domain, cyclin-like (InterPro:IPR001810), F-box domain, Skp2-like (InterPro:IPR022364), Leucine-rich repeat, cysteine-containing subtype (InterPro:IPR006553); BEST Arabidopsis thaliana protein match is: EIN3-binding F box protein 2 (TAIR:AT5G25350.1); Has 30201 Blast hits to 17322 proteins in 780 species: Ar…
Jcr4S00007.270	-0.0801487	4.64648	0.0134071	0.90782	0.970751	26.4631	24.9549	21.0183	27.7785	cell.vesicle transport	(at2g20790 : 465.0) clathrin adaptor complexes medium subunit family protein; INVOLVED IN: intracellular protein transport, vesicle-mediated transport; LOCATED IN: clathrin adaptor complex; EXPRESSED IN: 23 plant structures; EXPRESSED DURING: 13 growth stages; CONTAINS InterPro DOMAIN/s: Clathrin adaptor, mu subunit, conserved site (InterPro:IPR018240), Clathrin adaptor, mu subunit, C-terminal (I…
Jcr4S00007.290	-0.07913	2.34314	0.00456055	0.946158	0.982669	6.42457	3.78104	0.798165	9.2595	polyamine metabolism.synthesis.SAM decarboxylase	(at5g18930 : 454.0) BUSHY AND DWARF 2 (BUD2); FUNCTIONS IN: adenosylmethionine decarboxylase activity; INVOLVED IN: spermidine biosynthetic process, spermine biosynthetic process, polyamine biosynthetic process; LOCATED IN: cellular_component unknown; EXPRESSED IN: 11 plant structures; EXPRESSED DURING: 6 growth stages; CONTAINS InterPro DOMAIN/s: S-adenosylmethionine decarboxylase, core (InterPr…
Jcr4S00007.30	-1.62063	7.63106	7.20407	0.00727382	0.0598398	297.06	301.727	59.8624	135.104	RNA.transcription	(at3g23590 : 1610.0) REF4-related 1 (RFR1); BEST Arabidopsis thaliana protein match is: reduced epidermal fluorescence 4 (TAIR:AT2G48110.1); Has 143 Blast hits to 139 proteins in 18 species: Archae - 0; Bacteria - 0; Metazoa - 0; Fungi - 0; Plants - 143; Viruses - 0; Other Eukaryotes - 0 (source: NCBI BLink). & (loc_os07g11000.1 : 1233.0) no description available & (reliability: 3220.0) & (origin…
Jcr4S00007.300	-0.477838	3.92408	0.380208	0.537492	0.798758	20.6504	14.368	13.5688	11.7848	protein.postranslational modification	(at3g06270 : 470.0) Protein phosphatase 2C family protein; FUNCTIONS IN: protein serine/threonine phosphatase activity, catalytic activity; INVOLVED IN: protein amino acid dephosphorylation, N-terminal protein myristoylation; LOCATED IN: plasma membrane; CONTAINS InterPro DOMAIN/s: Protein phosphatase 2C, manganese/magnesium aspartate binding site (InterPro:IPR000222), Protein phosphatase 2C-rela…
Jcr4S00007.310	0.289427	5.76787	0.222037	0.637492	0.85294	38.2415	60.4966	59.5963	60.1867	not assigned.no ontology	(at3g06290 : 956.0) SAC3/GANP/Nin1/mts3/eIF-3 p25 family; CONTAINS InterPro DOMAIN/s: SAC3/GANP/Nin1/mts3/eIF-3 p25 (InterPro:IPR005062); BEST Arabidopsis thaliana protein match is: SAC3/GANP/Nin1/mts3/eIF-3 p25 family (TAIR:AT3G54380.1); Has 1557 Blast hits to 1047 proteins in 222 species: Archae - 0; Bacteria - 35; Metazoa - 487; Fungi - 321; Plants - 148; Viruses - 0; Other Eukaryotes - 566 (s…
Jcr4S00007.320	-2.8159	5.55662	17.3082	3.17804e-05	0.00087547	74.6474	91.5012	11.7064	11.7848	protein.postranslational modification	(loc_os05g33510.1 : 226.0) no description available & (at4g21860 : 219.0) methionine sulfoxide reductase B 2 (MSRB2); FUNCTIONS IN: peptide-methionine-(S)-S-oxide reductase activity; INVOLVED IN: oxidation reduction; LOCATED IN: chloroplast; EXPRESSED IN: 24 plant structures; EXPRESSED DURING: 13 growth stages; CONTAINS InterPro DOMAIN/s: Methionine sulphoxide reductase B (InterPro:IPR002579), Ms…
Jcr4S00007.340	-0.687925	6.6811	1.40101	0.236555	0.545768	114.724	139.142	78.2202	79.1266	protein.degradation.ubiquitin.E3.RING	(at4g03000 : 408.0) RING/U-box superfamily protein; FUNCTIONS IN: zinc ion binding; INVOLVED IN: biological_process unknown; LOCATED IN: cellular_component unknown; CONTAINS InterPro DOMAIN/s: Zinc finger, RING-type (InterPro:IPR001841); BEST Arabidopsis thaliana protein match is: RING/U-box superfamily protein (TAIR:AT1G03365.1); Has 35333 Blast hits to 34131 proteins in 2444 species: Archae - 7…
Jcr4S00007.350	1.30072	1.18101	0.995963	0.318289	0.632077	2.14152	0	2.3945	4.20886	gluconeogenesis / glyoxylate cycle.pyruvate dikinase	(q42736|ppdk_flapr : 1481.0) Pyruvate, phosphate dikinase, chloroplast precursor (EC 2.7.9.1) (Pyruvate, orthophosphate dikinase) - Flaveria pringlei & (loc_os05g33570.2 : 1414.0) no description available & (at4g15530 : 1107.0) Encodes a dual-targeted protein believed to act as a pyruvate, orthophosphate dikinase. These enzymes are normally associated with C4 photosynthesis which does not occur i…
Jcr4S00007.360	1.23079	1.53008	0.95036	0.329628	0.643149	2.90635	0	3.99083	4.20886	not assigned.no ontology	(at4g15520 : 181.0) tRNA/rRNA methyltransferase (SpoU) family protein; FUNCTIONS IN: RNA binding, RNA methyltransferase activity; INVOLVED IN: RNA processing; LOCATED IN: cellular_component unknown; EXPRESSED IN: 23 plant structures; EXPRESSED DURING: 13 growth stages; CONTAINS InterPro DOMAIN/s: tRNA/rRNA methyltransferase, SpoU (InterPro:IPR001537); Has 7549 Blast hits to 7548 proteins in 2062 …
Jcr4S00007.370	-2.39325	1.41587	3.28255	0.0700199	0.273513	6.88347	1.51242	0.798165	0.841773	not assigned.no ontology	(at4g15520 : 90.9) tRNA/rRNA methyltransferase (SpoU) family protein; FUNCTIONS IN: RNA binding, RNA methyltransferase activity; INVOLVED IN: RNA processing; LOCATED IN: cellular_component unknown; EXPRESSED IN: 23 plant structures; EXPRESSED DURING: 13 growth stages; CONTAINS InterPro DOMAIN/s: tRNA/rRNA methyltransferase, SpoU (InterPro:IPR001537); Has 7549 Blast hits to 7548 proteins in 2062 s…
Jcr4S00007.380	-3.23316	3.38089	9.82109	0.00172522	0.021257	16.3674	21.93	0.798165	3.36709	DNA.synthesis/chromatin structure	(at3g21530 : 477.0) DNAse I-like superfamily protein; FUNCTIONS IN: hydrolase activity; INVOLVED IN: biological_process unknown; LOCATED IN: mitochondrion; CONTAINS InterPro DOMAIN/s: Endonuclease/exonuclease/phosphatase (InterPro:IPR005135); BEST Arabidopsis thaliana protein match is: DNAse I-like superfamily protein (TAIR:AT2G48030.1); Has 250 Blast hits to 250 proteins in 102 species: Archae -…
Jcr4S00007.390	-2.18405	4.27715	5.34368	0.0207975	0.124273	13.0021	52.1783	1.33028	13.0475	not assigned.unknown	(gnl|cdd|68643 : 230.0) no description available & (at3g21550 : 218.0) DUF679 domain membrane protein 2 (DMP2); CONTAINS InterPro DOMAIN/s: Protein of unknown function DUF679 (InterPro:IPR007770); BEST Arabidopsis thaliana protein match is: DUF679 domain membrane protein 1 (TAIR:AT3G21520.1); Has 265 Blast hits to 257 proteins in 17 species: Archae - 0; Bacteria - 0; Metazoa - 0; Fungi - 0; Plant…
Jcr4S00007.40	-1.51818	1.93652	1.62867	0.201887	0.502696	4.28305	7.56208	2.66055	1.26266	nucleotide metabolism.deoxynucleotide metabolism.ribonucleoside-diphosphate reductase	(at3g23580 : 476.0) Encodes one of the 3 ribonucleotide reductase (RNR) small subunit genes (RNR2A). Functionally redundant with the ribonucleotide reductase TSO2. mRNA was shown to specifically accumulate during the S-phase of the cell cycle in synchronized tobacco BY2 cells. Critical for cell cycle progression, DNA damage repair and plant development.; ribonucleotide reductase 2A (RNR2A); CONTA…
Jcr4S00007.400	-0.572179	8.306	0.945691	0.330819	0.644329	498.669	257.111	281.752	227.279	not assigned.unknown	no hits & (original description: no original description)
Jcr4S00007.410	0.687637	5.84255	1.26989	0.259787	0.573243	51.7025	35.5418	69.1743	72.3924	not assigned.unknown	(at4g15545 : 341.0) unknown protein; BEST Arabidopsis thaliana protein match is: unknown protein (TAIR:AT1G16520.1); Has 30201 Blast hits to 17322 proteins in 780 species: Archae - 12; Bacteria - 1396; Metazoa - 17338; Fungi - 3422; Plants - 5037; Viruses - 0; Other Eukaryotes - 2996 (source: NCBI BLink). & (loc_os05g33620.1 : 274.0) no description available & (reliability: 682.0) & (original des…
Jcr4S00007.430	-0.332495	7.00388	0.339115	0.56034	0.812216	131.551	155.023	132.495	94.6994	misc.oxidases - copper, flavone etc	(at5g18900 : 454.0) 2-oxoglutarate (2OG) and Fe(II)-dependent oxygenase superfamily protein; FUNCTIONS IN: oxidoreductase activity, acting on paired donors, with incorporation or reduction of molecular oxygen, 2-oxoglutarate as one donor, and incorporation of one atom each of oxygen into both donors, oxidoreductase activity, oxidoreductase activity, acting on paired donors, with incorporation or …
Jcr4S00007.440	-0.193221	7.98805	0.105552	0.745266	0.901935	381.497	158.804	254.083	219.703	signalling.phosphorelay	(at3g21510 : 196.0) Encodes AHP1, one of the six Arabidopsis thaliana histidine phosphotransfer proteins (AHPs). AHPs function as redundant positive regulators of cytokinin signaling. Members of the AHP gene family include: AT3G21510 (AHP1), AT3G29350 (AHP2), AT5G39340 (AHP3), AT3G16360 (AHP4), AT1G03430 (AHP5) and AT1G80100 (AHP6).; histidine-containing phosphotransmitter 1 (AHP1); CONTAINS Inte…
Jcr4S00007.450	2.36019	5.67474	9.96654	0.00159411	0.0199964	20.4974	12.0993	144.202	26.0949	nucleotide metabolism.degradation	(at5g18860 : 1116.0) inosine-uridine preferring nucleoside hydrolase family protein; FUNCTIONS IN: hydrolase activity; INVOLVED IN: biological_process unknown; LOCATED IN: cell wall; CONTAINS InterPro DOMAIN/s: Inosine/uridine-preferring nucleoside hydrolase (InterPro:IPR001910); BEST Arabidopsis thaliana protein match is: Inosine-uridine preferring nucleoside hydrolase family protein (TAIR:AT5G1…
Jcr4S00007.460	-1.05789	3.31039	1.2441	0.264681	0.578545	8.71906	18.9052	9.04587	3.78798	not assigned.unknown	(at5g18850 : 117.0) unknown protein; FUNCTIONS IN: molecular_function unknown; INVOLVED IN: biological_process unknown; LOCATED IN: endomembrane system; EXPRESSED IN: 23 plant structures; EXPRESSED DURING: 13 growth stages; Has 1807 Blast hits to 1807 proteins in 277 species: Archae - 0; Bacteria - 0; Metazoa - 736; Fungi - 347; Plants - 385; Viruses - 0; Other Eukaryotes - 339 (source: NCBI BLin…
Jcr4S00007.470	0.767053	4.34815	1.02911	0.310368	0.624539	17.5911	12.0993	37.5138	13.4684	development.unspecified	(at4g03020 : 681.0) transducin family protein / WD-40 repeat family protein; FUNCTIONS IN: nucleotide binding; INVOLVED IN: biological_process unknown; LOCATED IN: CUL4 RING ubiquitin ligase complex; EXPRESSED IN: 22 plant structures; EXPRESSED DURING: 13 growth stages; CONTAINS InterPro DOMAIN/s: WD40 repeat 2 (InterPro:IPR019782), WD40 repeat (InterPro:IPR001680), WD repeat protein 23 (InterPro…
Jcr4S00007.50	-0.265727	5.99871	0.188861	0.663866	0.863673	68.6817	71.0835	75.5596	40.4051	misc.misc2	(at3g23600 : 261.0) alpha/beta-Hydrolases superfamily protein; FUNCTIONS IN: hydrolase activity; INVOLVED IN: response to salt stress; LOCATED IN: apoplast, nucleus, plasma membrane, cytoplasm; EXPRESSED IN: 24 plant structures; EXPRESSED DURING: 14 growth stages; CONTAINS InterPro DOMAIN/s: Dienelactone hydrolase (InterPro:IPR002925); BEST Arabidopsis thaliana protein match is: alpha/beta-Hydrol…
Jcr4S00007.60	-3.24851	2.24196	6.48274	0.0108927	0.0795808	12.8491	3.78104	1.59633	0	misc.misc2	(at3g23600 : 316.0) alpha/beta-Hydrolases superfamily protein; FUNCTIONS IN: hydrolase activity; INVOLVED IN: response to salt stress; LOCATED IN: apoplast, nucleus, plasma membrane, cytoplasm; EXPRESSED IN: 24 plant structures; EXPRESSED DURING: 14 growth stages; CONTAINS InterPro DOMAIN/s: Dienelactone hydrolase (InterPro:IPR002925); BEST Arabidopsis thaliana protein match is: alpha/beta-Hydrol…
Jcr4S00007.70	0.277499	6.58417	0.214784	0.643043	0.856033	114.877	57.4718	84.6055	125.845	misc.misc2	(at3g23600 : 371.0) alpha/beta-Hydrolases superfamily protein; FUNCTIONS IN: hydrolase activity; INVOLVED IN: response to salt stress; LOCATED IN: apoplast, nucleus, plasma membrane, cytoplasm; EXPRESSED IN: 24 plant structures; EXPRESSED DURING: 14 growth stages; CONTAINS InterPro DOMAIN/s: Dienelactone hydrolase (InterPro:IPR002925); BEST Arabidopsis thaliana protein match is: alpha/beta-Hydrol…
Jcr4S00007.80	-1.64197	5.67714	6.57367	0.0103498	0.0766115	68.3758	87.7201	31.1284	18.519	signalling.MAP kinases	(at5g19010 : 812.0) member of MAP Kinase; mitogen-activated protein kinase 16 (MPK16); FUNCTIONS IN: MAP kinase activity; INVOLVED IN: signal transduction; LOCATED IN: plasma membrane, vacuole; EXPRESSED IN: 22 plant structures; EXPRESSED DURING: 13 growth stages; CONTAINS InterPro DOMAIN/s: Protein kinase, ATP binding site (InterPro:IPR017441), MAP kinase, conserved site (InterPro:IPR003527), Pr…
Jcr4S00007.90	0.00845645	6.30095	0.000199371	0.988734	0.995244	96.6745	59.7404	94.4495	63.5538	protein.degradation.ubiquitin.E3.BTB/POZ Cullin3.BTB/POZ	(at3g06190 : 512.0) BTB-POZ and MATH domain 2 (BPM2); CONTAINS InterPro DOMAIN/s: TRAF-like (InterPro:IPR008974), MATH (InterPro:IPR002083), BTB/POZ fold (InterPro:IPR011333), BTB/POZ (InterPro:IPR013069), Kelch related (InterPro:IPR013089), BTB/POZ-like (InterPro:IPR000210), TRAF-type (InterPro:IPR013322); BEST Arabidopsis thaliana protein match is: BTB-POZ and MATH domain 1 (TAIR:AT5G19000.1); …
Jcr4S00008.100	4.65641	2.27952	10.5338	0.00117208	0.0157575	0.458898	0	15.4312	2.9462	not assigned.unknown	no hits & (original description: /short)
Jcr4S00008.110	-6.80249	1.01142	11.09	0.00086794	0.0124739	5.96567	1.51242	0	0	protein.degradation.ubiquitin.E3.RING	(at1g67856 : 121.0) RING/U-box superfamily protein; FUNCTIONS IN: zinc ion binding; INVOLVED IN: biological_process unknown; LOCATED IN: cellular_component unknown; CONTAINS InterPro DOMAIN/s: Zinc finger, RING-type (InterPro:IPR001841), Zinc finger, C3HC4 RING-type (InterPro:IPR018957); BEST Arabidopsis thaliana protein match is: RING/U-box superfamily protein (TAIR:AT1G24580.1); Has 30201 Blast…
Jcr4S00008.120	-1.03514	5.66685	2.80365	0.0940499	0.327915	68.0699	68.8149	34.3211	32.4082	not assigned.unknown	(at1g67850 : 598.0) Protein of unknown function (DUF707); CONTAINS InterPro DOMAIN/s: Protein of unknown function DUF707 (InterPro:IPR007877); BEST Arabidopsis thaliana protein match is: Protein of unknown function (DUF707) (TAIR:AT1G13000.2); Has 35333 Blast hits to 34131 proteins in 2444 species: Archae - 798; Bacteria - 22429; Metazoa - 974; Fungi - 991; Plants - 531; Viruses - 0; Other Eukary…
Jcr4S00008.130	-0.589104	3.9685	0.575686	0.448008	0.739881	20.8034	16.6366	10.3761	14.731	signalling.receptor kinases.misc	(at1g67840 : 617.0) Encodes a chloroplast sensor kinase (CSK) that shares common ancestors with cyanobacterial histidine sensor kinases. CSK is synthesised in the cytosol and imported into the chloroplast as a protein precusor. CSK is autophosphorylated and required for control of transcription of chloroplast genes by the redox state of an electron carrier connecting photosystems I and II.; chlor…
Jcr4S00008.140	-3.30743	3.71173	12.547	0.000396835	0.00691581	33.8055	12.8555	1.86239	2.9462	protein.postranslational modification	(at1g67820 : 347.0) Protein phosphatase 2C family protein; FUNCTIONS IN: protein serine/threonine phosphatase activity, catalytic activity; INVOLVED IN: protein amino acid dephosphorylation; LOCATED IN: protein serine/threonine phosphatase complex; EXPRESSED IN: 19 plant structures; EXPRESSED DURING: 7 growth stages; CONTAINS InterPro DOMAIN/s: Protein phosphatase 2C, manganese/magnesium aspartat…
Jcr4S00008.160	-0.125241	3.86827	0.0208003	0.885324	0.963464	24.1686	5.29346	5.85321	22.307	misc.GDSL-motif lipase	(at3g26430 : 533.0) GDSL-like Lipase/Acylhydrolase superfamily protein; FUNCTIONS IN: hydrolase activity, acting on ester bonds, carboxylesterase activity; INVOLVED IN: lipid metabolic process; LOCATED IN: endomembrane system; EXPRESSED IN: guard cell; CONTAINS InterPro DOMAIN/s: Lipase, GDSL (InterPro:IPR001087); BEST Arabidopsis thaliana protein match is: alpha-fucosidase 1 (TAIR:AT1G67830.1); …
Jcr4S00008.170	-3.00122	4.27264	13.6187	0.000223949	0.00436125	28.4517	41.5914	4.78899	3.78798	misc.GDSL-motif lipase	(at5g14450 : 412.0) GDSL-like Lipase/Acylhydrolase superfamily protein; FUNCTIONS IN: hydrolase activity, acting on ester bonds, carboxylesterase activity; INVOLVED IN: lipid metabolic process; LOCATED IN: plant-type cell wall; EXPRESSED IN: 21 plant structures; EXPRESSED DURING: 13 growth stages; CONTAINS InterPro DOMAIN/s: Lipase, GDSL (InterPro:IPR001087); BEST Arabidopsis thaliana protein mat…
Jcr4S00008.180	0.261396	7.62303	0.215333	0.642619	0.855681	177.135	181.49	210.982	218.861	protein.synthesis.initiation	(gnl|cdd|69777 : 438.0) no description available & (at3g26400 : 289.0) member of eIF4B - eukaryotic initiation factor 4B; eukaryotic translation initiation factor 4B1 (EIF4B1); CONTAINS InterPro DOMAIN/s: Plant specific eukaryotic initiation factor 4B (InterPro:IPR010433); BEST Arabidopsis thaliana protein match is: eukaryotic initiation factor 4B2 (TAIR:AT1G13020.1); Has 19846 Blast hits to 1164…
Jcr4S00008.20	4.2198	8.62119	36.812	1.30087e-09	1.49987e-07	24.6275	56.7156	593.835	899.013	secondary metabolism.flavonoids.chalcones	(at1g59960 : 386.0) NAD(P)-linked oxidoreductase superfamily protein; FUNCTIONS IN: oxidoreductase activity; INVOLVED IN: response to salt stress; EXPRESSED IN: 21 plant structures; EXPRESSED DURING: 13 growth stages; CONTAINS InterPro DOMAIN/s: Aldo/keto reductase (InterPro:IPR001395), Aldo/keto reductase subgroup (InterPro:IPR020471), Aldo/keto reductase, conserved site (InterPro:IPR018170); BE…
Jcr4S00008.200	0.596677	2.92688	0.348482	0.554974	0.810035	9.17796	2.26862	14.367	3.78798	Co-factor and vitamine metabolism.iron-sulphur clusters	(at1g67810 : 207.0) Encodes a protein capable of stimulating the cysteine desulfurase activity of CpNifS (AT1G08490) in vitro. SufE2:GFP localizes to the chloroplasts where it is likely to play a role in iron-sulfur cluster assembly. Transcript levels for this gene are high in the pollen relative to other organs based on RT-PCR analysis.; sulfur E2 (SUFE2); CONTAINS InterPro DOMAIN/s: Fe-S metabo…
Jcr4S00008.210	-0.0861645	5.89641	0.0191931	0.889814	0.965132	70.0584	52.1783	76.6239	38.7215	minor CHO metabolism.galactose.alpha-galactosidases	(at3g26380 : 789.0) Melibiase family protein; FUNCTIONS IN: alpha-galactosidase activity, hydrolase activity, hydrolyzing O-glycosyl compounds, catalytic activity; INVOLVED IN: N-terminal protein myristoylation, carbohydrate metabolic process, metabolic process, lactose catabolic process; LOCATED IN: cell wall; EXPRESSED IN: 23 plant structures; EXPRESSED DURING: 13 growth stages; CONTAINS InterP…
Jcr4S00008.220	-0.090575	5.63394	0.0193321	0.889419	0.965024	76.0241	24.9549	50.2844	45.8766	hormone metabolism.auxin.induced-regulated-responsive-activated	(at3g26370 : 916.0) O-fucosyltransferase family protein; CONTAINS InterPro DOMAIN/s: GDP-fucose protein O-fucosyltransferase (InterPro:IPR019378); BEST Arabidopsis thaliana protein match is: O-fucosyltransferase family protein (TAIR:AT4G24530.1); Has 827 Blast hits to 825 proteins in 29 species: Archae - 0; Bacteria - 0; Metazoa - 0; Fungi - 0; Plants - 827; Viruses - 0; Other Eukaryotes - 0 (sou…
Jcr4S00008.230	-0.940015	5.29435	2.11654	0.145715	0.420434	46.3487	57.4718	28.2018	25.6741	protein.synthesis.ribosomal protein.unknown.unknown	(at3g26360 : 92.0) Ribosomal protein S21 family protein; FUNCTIONS IN: structural constituent of ribosome; INVOLVED IN: translation; LOCATED IN: ribosome, intracellular; EXPRESSED IN: 23 plant structures; EXPRESSED DURING: 13 growth stages; CONTAINS InterPro DOMAIN/s: Ribosomal protein S21 (InterPro:IPR001911); Has 35 Blast hits to 35 proteins in 14 species: Archae - 0; Bacteria - 3; Metazoa - 0;…
Jcr4S00008.240	-0.121535	4.92101	0.0323283	0.857309	0.954662	34.8762	27.9797	19.9541	38.3007	not assigned.no ontology	(at1g13030 : 218.0) sphere organelles protein-related; Has 14464 Blast hits to 9695 proteins in 837 species: Archae - 14; Bacteria - 1320; Metazoa - 4989; Fungi - 1376; Plants - 652; Viruses - 103; Other Eukaryotes - 6010 (source: NCBI BLink). & (loc_os12g19040.1 : 110.0) no description available & (reliability: 436.0) & (original description: no original description)
Jcr4S00008.250	1.56964	5.62243	4.31151	0.0378553	0.183021	15.4496	34.7856	126.11	20.2025	protein.postranslational modification	(at3g55270 : 523.0) MAP kinase phosphatase (MKP1); mitogen-activated protein kinase phosphatase 1 (MKP1); CONTAINS InterPro DOMAIN/s: Protein-tyrosine phosphatase, active site (InterPro:IPR016130), Dual-specific/protein-tyrosine phosphatase, conserved region (InterPro:IPR000387), Dual specificity phosphatase, catalytic domain (InterPro:IPR000340), Dual specificity phosphatase, subgroup, catalytic…
Jcr4S00008.260	1.02734	1.99441	0.738348	0.390191	0.696512	4.58898	0	6.11927	4.62975	not assigned.no ontology.pentatricopeptide (PPR) repeat-containing protein	(at1g13040 : 571.0) Pentatricopeptide repeat (PPR-like) superfamily protein; INVOLVED IN: biological_process unknown; LOCATED IN: plasma membrane; EXPRESSED IN: cultured cell; CONTAINS InterPro DOMAIN/s: Pentatricopeptide repeat (InterPro:IPR002885); BEST Arabidopsis thaliana protein match is: Pentatricopeptide repeat (PPR) superfamily protein (TAIR:AT1G62910.1); Has 55149 Blast hits to 14680 pro…
Jcr4S00008.270	1.30228	1.31392	1.0889	0.296715	0.611254	1.83559	0.756208	3.72477	3.36709	not assigned.unknown	(at3g26350 : 165.0) LOCATED IN: chloroplast; EXPRESSED IN: root, pedicel, carpel, stamen; EXPRESSED DURING: 4 anthesis, petal differentiation and expansion stage; CONTAINS InterPro DOMAIN/s: Late embryogenesis abundant protein, group 2 (InterPro:IPR004864); BEST Arabidopsis thaliana protein match is: unknown protein (TAIR:AT1G13050.1); Has 3534 Blast hits to 2704 proteins in 342 species: Archae -…
Jcr4S00008.280	-0.149432	5.23422	0.0531623	0.817649	0.939218	34.2644	45.3725	43.8991	27.3576	protein.postranslational modification	(at4g24740 : 681.0) a LAMMER-type protein kinase that co-precipitates with serine/arginine-rich (SR) proteins in vitro, interaction modulated by phosphorylation of the proteins.; FUS3-complementing gene 2 (FC2); CONTAINS InterPro DOMAIN/s: Protein kinase, catalytic domain (InterPro:IPR000719), Serine/threonine-protein kinase domain (InterPro:IPR002290), Serine/threonine-protein kinase-like domain…
Jcr4S00008.290	1.44102	1.2884	1.24213	0.265061	0.57901	2.14152	0	3.45872	3.78798	misc.cytochrome P450	(gnl|cdd|35378 : 535.0) no description available & (at3g26320 : 515.0) putative cytochrome P450; "cytochrome P450, family 71, subfamily B, polypeptide 36" (CYP71B36); FUNCTIONS IN: electron carrier activity, monooxygenase activity, iron ion binding, oxygen binding, heme binding; INVOLVED IN: oxidation reduction; LOCATED IN: cellular_component unknown; EXPRESSED IN: 8 plant structures; EXPRESSED D…
Jcr4S00008.30	0.0584975	2.71818	0.00285004	0.957425	0.985617	11.3195	0.756208	3.45872	10.1013	secondary metabolism.flavonoids.chalcones	(at1g59960 : 410.0) NAD(P)-linked oxidoreductase superfamily protein; FUNCTIONS IN: oxidoreductase activity; INVOLVED IN: response to salt stress; EXPRESSED IN: 21 plant structures; EXPRESSED DURING: 13 growth stages; CONTAINS InterPro DOMAIN/s: Aldo/keto reductase (InterPro:IPR001395), Aldo/keto reductase subgroup (InterPro:IPR020471), Aldo/keto reductase, conserved site (InterPro:IPR018170); BE…
Jcr4S00008.300	0.332392	5.8979	0.303606	0.58163	0.82608	56.1385	49.1535	69.7064	63.1329	not assigned.unknown	(at1g24560 : 511.0) unknown protein; BEST Arabidopsis thaliana protein match is: unknown protein (TAIR:AT3G49055.1); Has 71940 Blast hits to 38124 proteins in 2481 species: Archae - 1358; Bacteria - 12126; Metazoa - 32861; Fungi - 6786; Plants - 4024; Viruses - 195; Other Eukaryotes - 14590 (source: NCBI BLink). & (loc_os09g39200.1 : 286.0) no description available & (reliability: 1022.0) & (orig…
Jcr4S00008.320	0.409789	6.743	0.489532	0.484136	0.763894	95.2978	88.4763	153.248	90.9114	protein.degradation.ubiquitin.E3.RING	(at5g14420 : 523.0) RING domain ligase2 (RGLG2); CONTAINS InterPro DOMAIN/s: Zinc finger, RING-type (InterPro:IPR001841), Copine (InterPro:IPR010734), von Willebrand factor, type A (InterPro:IPR002035); BEST Arabidopsis thaliana protein match is: RING domain ligase1 (TAIR:AT3G01650.1); Has 35333 Blast hits to 34131 proteins in 2444 species: Archae - 798; Bacteria - 22429; Metazoa - 974; Fungi - 9…
Jcr4S00008.330	1.3636	5.80282	4.69779	0.0302014	0.15771	39.6182	21.93	69.9725	90.9114	development.unspecified	(gnl|cdd|37623 : 247.0) no description available & (at1g13120 : 246.0) embryo defective 1745 (emb1745); FUNCTIONS IN: molecular_function unknown; INVOLVED IN: embryo development ending in seed dormancy; LOCATED IN: nuclear pore; EXPRESSED IN: 24 plant structures; EXPRESSED DURING: 14 growth stages; CONTAINS InterPro DOMAIN/s: GLE1-like (InterPro:IPR012476); BEST Arabidopsis thaliana protein match…
Jcr4S00008.340	-0.567136	3.13622	0.367709	0.544256	0.80359	9.17796	12.0993	6.65138	7.57595	misc.gluco-, galacto- and mannosidases.glycosyl hydrolase family 5	(at1g13130 : 679.0) Cellulase (glycosyl hydrolase family 5) protein; FUNCTIONS IN: cation binding, hydrolase activity, hydrolyzing O-glycosyl compounds, catalytic activity; INVOLVED IN: carbohydrate metabolic process; LOCATED IN: endomembrane system; EXPRESSED IN: 8 plant structures; EXPRESSED DURING: 4 anthesis, C globular stage, F mature embryo stage, petal differentiation and expansion stage, …
Jcr4S00008.360	-0.0662028	1.58073	0.00300685	0.95627	0.98542	3.67118	2.26862	1.33028	4.62975	not assigned.unknown	(at1g79120 : 285.0) Ubiquitin carboxyl-terminal hydrolase family protein; CONTAINS InterPro DOMAIN/s: RNA recognition domain, plant (InterPro:IPR021099); BEST Arabidopsis thaliana protein match is: Ubiquitin carboxyl-terminal hydrolase family protein (TAIR:AT5G21970.1); Has 409 Blast hits to 404 proteins in 16 species: Archae - 0; Bacteria - 0; Metazoa - 0; Fungi - 0; Plants - 409; Viruses - 0; O…
Jcr4S00008.370	-0.337669	2.98863	0.121302	0.727627	0.894379	8.71906	9.0745	10.1101	3.78798	not assigned.unknown	(at3g07530 : 667.0) CONTAINS InterPro DOMAIN/s: Beta-Casp domain (InterPro:IPR022712); BEST Arabidopsis thaliana protein match is: cleavage and polyadenylation specificity factor 73 kDa subunit-II (TAIR:AT2G01730.1); Has 624 Blast hits to 615 proteins in 160 species: Archae - 54; Bacteria - 6; Metazoa - 333; Fungi - 44; Plants - 93; Viruses - 0; Other Eukaryotes - 94 (source: NCBI BLink). & (loc_…
Jcr4S00008.400	0.213939	6.11748	0.126948	0.721618	0.891462	71.4351	56.7156	84.6055	64.3956	not assigned.no ontology	(at1g12970 : 475.0) Encodes PIRL3, a member of the Plant Intracellular Ras-group-related LRRs (Leucine rich repeat proteins). PIRLs are a distinct, plant-specific class of intracellular LRRs that likely mediate protein interactions, possibly in the context of signal transduction.; plant intracellular ras group-related LRR 3 (PIRL3); CONTAINS InterPro DOMAIN/s: Leucine-rich repeat, typical subtype…
Jcr4S00008.410	-0.148741	3.45035	0.0290877	0.864577	0.958047	9.02499	14.368	10.6422	10.1013	RNA.regulation of transcription.unclassified	(gnl|cdd|38274 : 268.0) no description available & (gnl|cdd|68448 : 262.0) no description available & (loc_os07g16950.5 : 259.0) no description available & (at1g23280 : 257.0) MAK16 protein-related; CONTAINS InterPro DOMAIN/s: Mak16 protein (InterPro:IPR006958); Has 4868 Blast hits to 3538 proteins in 334 species: Archae - 9; Bacteria - 248; Metazoa - 1831; Fungi - 653; Plants - 272; Viruses - 12…
Jcr4S00008.420	0.8082	4.60488	1.16293	0.280858	0.593991	17.897	17.3928	14.633	47.5601	not assigned.no ontology	(at3g26510 : 130.0) Octicosapeptide/Phox/Bem1p family protein; CONTAINS InterPro DOMAIN/s: Octicosapeptide/Phox/Bem1p (InterPro:IPR000270); BEST Arabidopsis thaliana protein match is: octicosapeptide/Phox/Bem1p (PB1) domain-containing protein (TAIR:AT1G70640.1); Has 35333 Blast hits to 34131 proteins in 2444 species: Archae - 798; Bacteria - 22429; Metazoa - 974; Fungi - 991; Plants - 531; Viruse…
Jcr4S00008.440	1.75881	7.65985	8.33768	0.00388312	0.0379378	113.96	69.5711	413.982	210.022	not assigned.unknown	(at1g70630 : 611.0) Nucleotide-diphospho-sugar transferase family protein; FUNCTIONS IN: molecular_function unknown; INVOLVED IN: biological_process unknown; LOCATED IN: endoplasmic reticulum; EXPRESSED IN: 20 plant structures; EXPRESSED DURING: 9 growth stages; CONTAINS InterPro DOMAIN/s: Reticulon (InterPro:IPR003388), Nucleotide-diphospho-sugar transferase, predicted (InterPro:IPR005069); BEST…
Jcr4S00008.450	0.526928	4.74969	0.547962	0.459152	0.747296	17.2852	27.2235	43.367	19.7817	transport.ABC transporters and multidrug resistance systems	(loc_os01g68330.1 : 598.0) no description available & (at1g70610 : 521.0) member of TAP subfamily; transporter associated with antigen processing protein 1 (TAP1); FUNCTIONS IN: ATPase activity, coupled to transmembrane movement of substances, transporter activity; INVOLVED IN: transport, transmembrane transport; LOCATED IN: chloroplast; EXPRESSED IN: 24 plant structures; EXPRESSED DURING: 14 gro…
Jcr4S00008.50	-1.14236	4.93888	2.4651	0.1164	0.371976	33.8055	51.4221	8.77982	29.8829	not assigned.unknown	no hits & (original description: no original description)
Jcr4S00008.60	0.0992659	6.21087	0.0246888	0.875145	0.960409	58.8919	84.6953	42.8349	110.693	signalling.light	(at1g67900 : 767.0) Phototropic-responsive NPH3 family protein; FUNCTIONS IN: signal transducer activity; INVOLVED IN: response to light stimulus; LOCATED IN: cellular_component unknown; CONTAINS InterPro DOMAIN/s: NPH3 (InterPro:IPR004249), BTB/POZ fold (InterPro:IPR011333); BEST Arabidopsis thaliana protein match is: Phototropic-responsive NPH3 family protein (TAIR:AT3G26490.1). & (loc_os02g381…
Jcr4S00008.80	0.976497	3.51096	1.14687	0.284206	0.59737	12.8491	1.51242	13.5688	16.8355	misc.nitrilases, *nitrile lyases, berberine bridge enzymes, reticuline oxidases, troponine reductases	(at1g12990 : 552.0) beta-1,4-N-acetylglucosaminyltransferase family protein; FUNCTIONS IN: transferase activity, transferring glycosyl groups, acetylglucosaminyltransferase activity; INVOLVED IN: protein amino acid N-linked glycosylation; LOCATED IN: membrane; EXPRESSED IN: 23 plant structures; EXPRESSED DURING: 13 growth stages; CONTAINS InterPro DOMAIN/s: Glycosyl transferase, family 17 (InterP…
Jcr4S00008.90	-1.84061	5.25891	7.01692	0.00807429	0.0641009	86.5788	31.7607	14.8991	18.519	not assigned.unknown	no hits & (original description: no original description)
Jcr4S00009.10	1.30836	2.03796	1.23117	0.267181	0.580774	1.83559	3.02483	3.72477	7.99684	protein.degradation.ubiquitin.E3.RING	(at3g54850 : 223.0) Encodes a protein with a typical U-box domain followed by an Armadillo repeat region, a domain organization that is frequently found in plant U-box proteins. Displays ubiquitin ligase activity in vitro.; plant U-box 14 (PUB14); FUNCTIONS IN: ubiquitin-protein ligase activity; INVOLVED IN: protein ubiquitination; LOCATED IN: ubiquitin ligase complex; EXPRESSED IN: 23 plant stru…
Jcr4S00009.100	2.31476	3.14216	5.35413	0.0206733	0.123855	2.29449	3.78104	15.1651	13.8892	secondary metabolism.sulfur-containing.misc.alliinase	(at4g24670 : 536.0) Encodes a protein with similarity to the TAA1 trytophan aminotransferase involved in IAA biosynthesis. Double mutant analyses suggest that this protein is involved in regulating many aspects of plant growth and development from embryogenesis to flower formation and plays a role in ethylene-mediated signaling.; tryptophan aminotransferase related 2 (TAR2); FUNCTIONS IN: L-trypt…
Jcr4S00009.110	-0.539254	5.67714	0.768208	0.380772	0.689682	54.4559	67.3025	39.3761	44.1931	minor CHO metabolism.raffinose family.raffinose synthases.known	(gnl|cdd|69227 : 1078.0) no description available & (at5g40390 : 953.0) Encodes a protein which might be involved in the formation of verbascose. A T-DNA insertion mutant was shown to have a decreased amount of verbascose (as well as mannitol) whereas the levels of raffinose and stachyose remained unchanged.; seed imbibition 1-like (SIP1); FUNCTIONS IN: hydrolase activity, hydrolyzing O-glycosyl …
Jcr4S00009.120	-0.108307	4.2778	0.0213082	0.883943	0.96282	27.9928	11.3431	22.0826	15.1519	not assigned.no ontology	(at4g34140 : 323.0) D111/G-patch domain-containing protein; FUNCTIONS IN: nucleic acid binding; LOCATED IN: intracellular; EXPRESSED IN: 16 plant structures; EXPRESSED DURING: 7 growth stages; CONTAINS InterPro DOMAIN/s: D111/G-patch (InterPro:IPR000467); BEST Arabidopsis thaliana protein match is: suppressor of abi3-5 (TAIR:AT3G54230.2). & (loc_os01g07540.1 : 241.0) no description available & (r…
Jcr4S00009.130	-0.159226	5.06096	0.0583206	0.80917	0.936493	41.9127	27.9797	27.4037	35.7753	cell.organisation	(at3g54170 : 150.0) Encodes protein that binds FKBP12. This interaction is disrupted by FK506 but not by cyclosporin A.; FKBP12 interacting protein 37 (FIP37); Has 21268 Blast hits to 13212 proteins in 1142 species: Archae - 433; Bacteria - 2157; Metazoa - 10991; Fungi - 1638; Plants - 938; Viruses - 51; Other Eukaryotes - 5060 (source: NCBI BLink). & (loc_os06g27970.1 : 144.0) no description ava…
Jcr4S00009.140	-1.28662	7.9475	4.39372	0.0360715	0.178259	390.063	310.045	78.2202	209.18	misc.short chain dehydrogenase/reductase (SDR)	(at5g50130 : 194.0) NAD(P)-binding Rossmann-fold superfamily protein; FUNCTIONS IN: oxidoreductase activity, binding, catalytic activity; INVOLVED IN: oxidation reduction, metabolic process; LOCATED IN: cellular_component unknown; EXPRESSED IN: 23 plant structures; EXPRESSED DURING: 13 growth stages; CONTAINS InterPro DOMAIN/s: NAD(P)-binding domain (InterPro:IPR016040), Glucose/ribitol dehydroge…
Jcr4S00009.150	-1.46538	2.87002	2.16293	0.141375	0.414157	11.0136	10.5869	3.99083	3.78798	not assigned.unknown	(at3g48210 : 207.0) CONTAINS InterPro DOMAIN/s: Kinetochore-Ndc80 complex, subunit Spc25 (InterPro:IPR013255); Has 194 Blast hits to 194 proteins in 72 species: Archae - 0; Bacteria - 4; Metazoa - 72; Fungi - 39; Plants - 62; Viruses - 0; Other Eukaryotes - 17 (source: NCBI BLink). & (loc_os05g02000.1 : 125.0) no description available & (gnl|cdd|39856 : 98.6) no description available & (reliabili…
Jcr4S00009.160	-1.45531	5.52613	4.74006	0.0294681	0.155608	73.7296	61.2528	14.633	34.9336	signalling.receptor kinases.leucine rich repeat XI	(loc_os05g07740.1 : 1048.0) no description available & (at4g26540 : 960.0) Leucine-rich repeat receptor-like protein kinase family protein; FUNCTIONS IN: kinase activity; INVOLVED IN: protein amino acid phosphorylation; LOCATED IN: plasma membrane; EXPRESSED IN: inflorescence meristem; CONTAINS InterPro DOMAIN/s: Protein kinase, ATP binding site (InterPro:IPR017441), Protein kinase, catalytic dom…
Jcr4S00009.170	0.784166	7.10709	1.91568	0.166334	0.452492	94.533	108.138	158.037	190.661	cell.division	(p54774|cdc48_soybn : 1356.0) Cell division cycle protein 48 homolog (Valosin-containing protein homolog) (VCP) - Glycine max (Soybean) & (loc_os03g05730.1 : 1338.0) no description available & (at3g09840 : 1337.0) Encodes a cell division cycle protein, a member of AAA-type ATPases gene family. Expressed throughout the plant in regions of cell division. Within the cell, sub-cellular localization v…
Jcr4S00009.180	0.193618	2.80524	0.0370916	0.847279	0.951209	6.27161	6.80587	5.3211	9.68038	RNA.regulation of transcription.JUMONJI family	(at5g63080 : 331.0) 2-oxoglutarate (2OG) and Fe(II)-dependent oxygenase superfamily protein; CONTAINS InterPro DOMAIN/s: Transcription factor jumonji/aspartyl beta-hydroxylase (InterPro:IPR003347), Transcription factor jumonji (InterPro:IPR013129); BEST Arabidopsis thaliana protein match is: transferases, transferring glycosyl groups (TAIR:AT1G78280.1); Has 35333 Blast hits to 34131 proteins in 2…
Jcr4S00009.190	-1.94409	5.89402	9.29644	0.00229599	0.0262292	86.1199	103.6	17.8257	31.5665	protein.degradation	(at5g50150 : 610.0) Protein of Unknown Function (DUF239); CONTAINS InterPro DOMAIN/s: Protein of unknown function DUF239, plant (InterPro:IPR004314); BEST Arabidopsis thaliana protein match is: Protein of Unknown Function (DUF239) (TAIR:AT1G23340.2); Has 1807 Blast hits to 1807 proteins in 277 species: Archae - 0; Bacteria - 0; Metazoa - 736; Fungi - 347; Plants - 385; Viruses - 0; Other Eukaryot…
Jcr4S00009.20	-0.186707	6.07074	0.0935727	0.759683	0.909072	92.2385	49.9097	66.7798	58.9241	RNA.regulation of transcription.HDA	(at5g63110 : 715.0) RPD3-like histone deacetylase. HDA6 mutations specifically increase the expression of auxin-responsive transgenes, suggesting a role in transgene silencing.; histone deacetylase 6 (HDA6); FUNCTIONS IN: histone deacetylase activity; INVOLVED IN: response to salt stress, gene silencing, posttranscriptional gene silencing, response to abscisic acid stimulus, histone deacetylation…
Jcr4S00009.200	0.00841241	4.62998	0.000144079	0.990423	0.996087	30.5932	18.149	21.5505	28.1994	protein.degradation	(loc_os09g30411.1 : 278.0) no description available & (at4g10790 : 235.0) UBX domain-containing protein; CONTAINS InterPro DOMAIN/s: UAS (InterPro:IPR006577), UBX (InterPro:IPR001012); BEST Arabidopsis thaliana protein match is: Ubiquitin-like superfamily protein (TAIR:AT4G23040.1); Has 1807 Blast hits to 1807 proteins in 277 species: Archae - 0; Bacteria - 0; Metazoa - 736; Fungi - 347; Plants -…
Jcr4S00009.210	-0.655804	5.33175	1.04861	0.305827	0.620492	53.0792	45.3725	38.0459	24.4114	tetrapyrrole synthesis.unspecified	(loc_os01g13420.1 : 238.0) no description available & (gnl|cdd|68407 : 176.0) no description available & (at1g17100 : 139.0) SOUL heme-binding family protein; FUNCTIONS IN: binding; INVOLVED IN: biological_process unknown; LOCATED IN: plasma membrane, vacuole; EXPRESSED IN: 24 plant structures; EXPRESSED DURING: 14 growth stages; CONTAINS InterPro DOMAIN/s: SOUL haem-binding protein (InterPro:IPR…
Jcr4S00009.220	-0.891012	2.8721	0.813934	0.36696	0.676777	11.9313	6.80587	7.18349	2.9462	nucleotide metabolism.degradation	(loc_os10g21000.1 : 239.0) no description available & (at4g19180 : 238.0) GDA1/CD39 nucleoside phosphatase family protein; FUNCTIONS IN: hydrolase activity; EXPRESSED IN: cultured cell; CONTAINS InterPro DOMAIN/s: Nucleoside phosphatase GDA1/CD39 (InterPro:IPR000407); BEST Arabidopsis thaliana protein match is: GDA1/CD39 nucleoside phosphatase family protein (TAIR:AT2G02970.1); Has 1352 Blast hit…
Jcr4S00009.230	-0.0796488	7.68008	0.0197062	0.888361	0.964695	217.212	204.176	227.477	171.301	not assigned.unknown	(at4g24680 : 317.0) Encodes MOS1 (MODIFIER OF snc1). MOS1 contains a BAT2 domain that is conserved in plants and animals. MOS1 regulates the expression of SNC1, a TIR-NB-LRR-type of R protein.; MODIFIER OF snc1 (MOS1); FUNCTIONS IN: molecular_function unknown; INVOLVED IN: regulation of gene expression, epigenetic; EXPRESSED IN: 26 plant structures; EXPRESSED DURING: 14 growth stages; Has 5806 Bl…
Jcr4S00009.30	-0.191792	1.97563	0.0214069	0.883676	0.962744	0.76483	8.31829	5.58716	1.68355	not assigned.no ontology.pentatricopeptide (PPR) repeat-containing protein	(at1g64310 : 582.0) Tetratricopeptide repeat (TPR)-like superfamily protein; CONTAINS InterPro DOMAIN/s: Pentatricopeptide repeat (InterPro:IPR002885); BEST Arabidopsis thaliana protein match is: Pentatricopeptide repeat (PPR) superfamily protein (TAIR:AT4G18750.1); Has 36015 Blast hits to 13020 proteins in 182 species: Archae - 0; Bacteria - 0; Metazoa - 67; Fungi - 49; Plants - 35536; Viruses -…
Jcr4S00009.40	0.928487	3.77756	1.22465	0.268449	0.581886	9.02499	9.8307	26.3394	9.2595	stress.biotic	(loc_os08g32880.1 : 191.0) no description available & (gnl|cdd|39857 : 167.0) no description available & (at3g07040 : 160.0) Contains an N-terminal tripartite nucleotide binding site and a C-terminal tandem array of leucine-rich repeats. Confers resistance to Pseudomonas syringae strains that carry the avirulence genes avrB and avrRpm1.; RESISTANCE TO P. SYRINGAE PV MACULICOLA 1 (RPM1); FUNCTIONS…
Jcr4S00009.70	0.449029	3.6392	0.236308	0.626886	0.848454	3.82415	18.149	9.84404	18.9399	lipid metabolism.TAG synthesis	(gnl|cdd|65100 : 135.0) no description available & (at3g01570 : 120.0) Oleosin family protein; FUNCTIONS IN: molecular_function unknown; INVOLVED IN: lipid storage; LOCATED IN: monolayer-surrounded lipid storage body, integral to membrane, membrane; CONTAINS InterPro DOMAIN/s: Oleosin (InterPro:IPR000136); BEST Arabidopsis thaliana protein match is: oleosin 2 (TAIR:AT5G40420.1); Has 516 Blast hit…
Jcr4S00009.90	0.387616	5.85962	0.406793	0.523602	0.791281	48.4902	52.1783	58	73.6551	protein.targeting.secretory pathway.unspecified	(loc_os01g50770.1 : 729.0) no description available & (at1g60780 : 722.0) HAPLESS 13 (HAP13); INVOLVED IN: intracellular protein transport, transport, vesicle-mediated transport; LOCATED IN: clathrin vesicle coat, clathrin adaptor complex; EXPRESSED IN: 23 plant structures; EXPRESSED DURING: 15 growth stages; CONTAINS InterPro DOMAIN/s: Clathrin adaptor, mu subunit, conserved site (InterPro:IPR01…
Jcr4S00010.30	-0.408726	5.38415	0.350127	0.554041	0.8093	24.9335	71.8398	48.9541	22.7279	minor CHO metabolism.callose	(at1g06490 : 1659.0) encodes a gene similar to callose synthase; glucan synthase-like 7 (GSL07); FUNCTIONS IN: transferase activity, transferring glycosyl groups, 1,3-beta-glucan synthase activity; INVOLVED IN: 1,3-beta-glucan biosynthetic process; LOCATED IN: 1,3-beta-glucan synthase complex, membrane; EXPRESSED IN: 20 plant structures; EXPRESSED DURING: 13 growth stages; CONTAINS InterPro DOMAI…
Jcr4S00010.40	1.14425	1.91306	0.746265	0.387661	0.694146	4.13008	0	9.84404	0.420886	minor CHO metabolism.callose	(at1g06490 : 216.0) encodes a gene similar to callose synthase; glucan synthase-like 7 (GSL07); FUNCTIONS IN: transferase activity, transferring glycosyl groups, 1,3-beta-glucan synthase activity; INVOLVED IN: 1,3-beta-glucan biosynthetic process; LOCATED IN: 1,3-beta-glucan synthase complex, membrane; EXPRESSED IN: 20 plant structures; EXPRESSED DURING: 13 growth stages; CONTAINS InterPro DOMAIN…
Jcr4S00011.10	0.722237	6.40438	1.50862	0.219349	0.524102	65.6224	62.0091	116	94.6994	not assigned.no ontology	(at3g07790 : 607.0) DGCR14-related; FUNCTIONS IN: molecular_function unknown; INVOLVED IN: biological_process unknown; LOCATED IN: chloroplast; EXPRESSED IN: 25 plant structures; EXPRESSED DURING: 15 growth stages; CONTAINS InterPro DOMAIN/s: Nuclear protein DGCR14 (InterPro:IPR019148); Has 334 Blast hits to 326 proteins in 146 species: Archae - 0; Bacteria - 0; Metazoa - 141; Fungi - 84; Plants …
Jcr4S00011.100	0.0129866	3.52021	0.000230163	0.987896	0.995176	8.87203	14.368	13.3028	9.68038	not assigned.unknown	(at4g35910 : 473.0) Adenine nucleotide alpha hydrolases-like superfamily protein; CONTAINS InterPro DOMAIN/s: Thiouridylase, cytoplasmic, subunit 2 (InterPro:IPR019407); Has 30201 Blast hits to 17322 proteins in 780 species: Archae - 12; Bacteria - 1396; Metazoa - 17338; Fungi - 3422; Plants - 5037; Viruses - 0; Other Eukaryotes - 2996 (source: NCBI BLink). & (loc_os12g39840.1 : 375.0) no descrip…
Jcr4S00011.110	0.00573327	3.59169	4.72593e-05	0.994515	0.997572	11.3195	12.8555	12.7706	11.3639	not assigned.unknown	(at2g41760 : 246.0) unknown protein; CONTAINS InterPro DOMAIN/s: Protein of unknown function WDYHV (InterPro:IPR019161); Has 201 Blast hits to 201 proteins in 90 species: Archae - 0; Bacteria - 2; Metazoa - 132; Fungi - 10; Plants - 30; Viruses - 0; Other Eukaryotes - 27 (source: NCBI BLink). & (gnl|cdd|38471 : 201.0) no description available & (loc_os05g32190.1 : 197.0) no description available …
Jcr4S00011.120	-0.152486	2.84972	0.0222369	0.881459	0.962627	5.04788	10.5869	5.3211	8.41773	not assigned.no ontology	(at2g41750 : 231.0) DTW domain-containing protein; CONTAINS InterPro DOMAIN/s: DTW (InterPro:IPR005636); Has 487 Blast hits to 487 proteins in 220 species: Archae - 0; Bacteria - 322; Metazoa - 93; Fungi - 0; Plants - 40; Viruses - 0; Other Eukaryotes - 32 (source: NCBI BLink). & (gnl|cdd|39583 : 178.0) no description available & (loc_os11g04850.2 : 125.0) no description available & (gnl|cdd|6755…
Jcr4S00011.140	-0.780362	5.07861	1.28389	0.257177	0.5697	48.7962	36.298	13.8349	36.1962	signalling.receptor kinases.leucine rich repeat X	(at2g41820 : 1118.0) Leucine-rich repeat protein kinase family protein; FUNCTIONS IN: protein serine/threonine kinase activity, kinase activity, ATP binding; INVOLVED IN: transmembrane receptor protein tyrosine kinase signaling pathway, protein amino acid phosphorylation; LOCATED IN: plasma membrane; EXPRESSED IN: 20 plant structures; EXPRESSED DURING: 13 growth stages; CONTAINS InterPro DOMAIN/s…
Jcr4S00011.160	3.03649	3.08629	8.07993	0.00447583	0.0421754	1.98856	1.51242	9.31193	21.0443	stress.biotic.PR-proteins	(loc_os08g12740.2 : 338.0) no description available & (at3g14470 : 257.0) NB-ARC domain-containing disease resistance protein; FUNCTIONS IN: protein binding; INVOLVED IN: apoptosis, defense response; LOCATED IN: endomembrane system; EXPRESSED IN: 23 plant structures; EXPRESSED DURING: 14 growth stages; CONTAINS InterPro DOMAIN/s: Leucine-rich repeat-containing protein (InterPro:IPR015766), NB-ARC…
Jcr4S00011.170	0.0949996	3.06858	0.0102122	0.919507	0.974836	11.7784	3.78104	9.31193	7.99684	lipid metabolism.unassigned	(at1g01020 : 151.0) ARV1; CONTAINS InterPro DOMAIN/s: Arv1-like protein (InterPro:IPR007290); BEST Arabidopsis thaliana protein match is: Arv1-like protein (TAIR:AT4G01510.1); Has 35333 Blast hits to 34131 proteins in 2444 species: Archae - 798; Bacteria - 22429; Metazoa - 974; Fungi - 991; Plants - 531; Viruses - 0; Other Eukaryotes - 9610 (source: NCBI BLink). & (gnl|cdd|38344 : 130.0) no descr…
Jcr4S00011.180	1.86778	2.63237	2.77983	0.0954583	0.330272	4.58898	0	10.3761	9.2595	RNA.regulation of transcription.ABI3/VP1-related B3-domain-containing transcription factor family	(at2g46870 : 227.0) NGATHA1 (NGA1); CONTAINS InterPro DOMAIN/s: Transcriptional factor B3 (InterPro:IPR003340); BEST Arabidopsis thaliana protein match is: AP2/B3-like transcriptional factor family protein (TAIR:AT3G61970.1); Has 1372 Blast hits to 1367 proteins in 72 species: Archae - 0; Bacteria - 0; Metazoa - 0; Fungi - 0; Plants - 1372; Viruses - 0; Other Eukaryotes - 0 (source: NCBI BLink). …
Jcr4S00011.190	2.14227	7.01244	13.1511	0.000287344	0.00532198	48.9491	46.1287	199.541	220.965	RNA.processing.degradation dicer	(at1g01040 : 827.0) Encodes a Dicer homolog. Dicer is a RNA helicase involved in microRNA processing. Mutations in this locus can result in embryo lethality. Embryo shape at seed maturity is globular-elongate. Other mutants convert the floral meristems to an indeterminate state, others yet show defects in ovule development. mRNA is expressed in all shoot tissues. DCL1 is able to produce miRNAs an…
Jcr4S00011.20	-0.371435	5.27625	0.321382	0.570778	0.818776	54.9148	31.7607	26.0734	41.6677	RNA.regulation of transcription.WRKY domain transcription factor family	(at2g04880 : 260.0) Encodes WRKY1, a member of the WRKY transcription factors in plants involved in disease resistance, abiotic stress, senescence as well as in some developmental processes. WRKY1 is involved in the salicylic acid signaling pathway. The crystal structure of the WRKY1 C-terminal domain revealed a zinc-binding site and identified the DNA-binding residues of WRKY1.; zinc-dependent a…
Jcr4S00011.200	0.771565	4.12088	0.796214	0.372228	0.681941	8.71906	17.3928	38.3119	5.05064	nucleotide metabolism.phosphotransfer and pyrophosphatases.misc	(at1g01050 : 375.0) Encodes a soluble protein with inorganic pyrophosphatase activity that is highly specific for Mg-inorganic pyrophosphate.; pyrophosphorylase 1 (PPa1); FUNCTIONS IN: inorganic diphosphatase activity; INVOLVED IN: phosphate metabolic process, metabolic process; LOCATED IN: nucleus, membrane, cytoplasm; EXPRESSED IN: 24 plant structures; EXPRESSED DURING: 15 growth stages; CONTAI…
Jcr4S00011.220	0.517801	3.64631	0.314591	0.574877	0.821725	18.6619	0.756208	17.2936	12.2057	protein.postranslational modification	(at3g61960 : 650.0) Protein kinase superfamily protein; FUNCTIONS IN: protein serine/threonine kinase activity, protein kinase activity, kinase activity, ATP binding; INVOLVED IN: protein amino acid phosphorylation; LOCATED IN: cellular_component unknown; EXPRESSED IN: 23 plant structures; EXPRESSED DURING: 12 growth stages; CONTAINS InterPro DOMAIN/s: Protein kinase, ATP binding site (InterPro:I…
Jcr4S00011.230	-0.545717	7.90364	0.897702	0.343399	0.656157	350.598	217.032	214.706	174.668	RNA.regulation of transcription.MYB-related transcription factor family	(at1g01060 : 133.0) LHY encodes a myb-related putative transcription factor involved in circadian rhythm along with another myb transcription factor CCA1; LATE ELONGATED HYPOCOTYL (LHY); FUNCTIONS IN: DNA binding, sequence-specific DNA binding transcription factor activity; INVOLVED IN: in 11 processes; EXPRESSED IN: 22 plant structures; EXPRESSED DURING: 13 growth stages; BEST Arabidopsis thalia…
Jcr4S00011.240	-0.725792	4.07679	0.7725	0.379445	0.689159	13.461	29.4921	6.38532	19.3608	RNA.regulation of transcription.MYB-related transcription factor family	(at2g46830 : 144.0) Encodes a transcriptional repressor that performs overlapping functions with LHY in a regulatory feedback loop that is closely associated with the circadian oscillator of Arabidopsis. Binds to the evening element in the promoter of TOC1 and represses TOC1 transcription. CCA1 and LHY colocalize in the nucleus and form heterodimers in vivo. CCA1 and LHY function synergistically …
Jcr4S00011.30	-0.439447	5.39539	0.366077	0.54515	0.804021	35.6411	62.0091	11.7064	60.1867	signalling.light	(at5g48150 : 702.0) Member of GRAS gene family. Semi-dominant mutant has a reduced response to far-red light and appears to act early in the phytochrome A signaling pathway.; phytochrome a signal transduction 1 (PAT1); CONTAINS InterPro DOMAIN/s: Transcription factor GRAS (InterPro:IPR005202); BEST Arabidopsis thaliana protein match is: SCARECROW-like 21 (TAIR:AT2G04890.1); Has 35333 Blast hits t…
Jcr4S00011.40	-0.491453	2.84394	0.22526	0.635061	0.851869	12.3902	3.78104	2.3945	9.68038	not assigned.unknown	(at2g04900 : 106.0) unknown protein; FUNCTIONS IN: molecular_function unknown; LOCATED IN: cellular_component unknown; EXPRESSED IN: 23 plant structures; EXPRESSED DURING: 15 growth stages; CONTAINS InterPro DOMAIN/s: Protein of unknown function DUF423 (InterPro:IPR006696); Has 30201 Blast hits to 17322 proteins in 780 species: Archae - 12; Bacteria - 1396; Metazoa - 17338; Fungi - 3422; Plants -…
Jcr4S00011.70	-1.5446	5.96226	5.67916	0.0171676	0.109139	82.9076	103.6	18.6239	45.4557	not assigned.unknown	(at2g41770 : 1202.0) Protein of unknown function (DUF288); CONTAINS InterPro DOMAIN/s: Protein of unknown function DUF288 (InterPro:IPR005049); BEST Arabidopsis thaliana protein match is: Protein of unknown function (DUF288) (TAIR:AT3G57420.1); Has 196 Blast hits to 196 proteins in 30 species: Archae - 2; Bacteria - 9; Metazoa - 51; Fungi - 0; Plants - 63; Viruses - 0; Other Eukaryotes - 71 (sour…
Jcr4S00011.80	-1.2967	3.59459	1.83425	0.175627	0.466961	30.1343	3.02483	11.1743	2.52532	tetrapyrrole synthesis.magnesium chelatase	(at5g13630 : 2449.0) Encodes magnesium chelatase involved in plastid-to-nucleus signal transduction.; GENOMES UNCOUPLED 5 (GUN5); FUNCTIONS IN: magnesium chelatase activity; INVOLVED IN: chlorophyll biosynthetic process, biosynthetic process; LOCATED IN: mitochondrion, magnesium chelatase complex, chloroplast, chloroplast inner membrane; EXPRESSED IN: 22 plant structures; EXPRESSED DURING: 13 gro…
Jcr4S00011.90	0.40854	3.02319	0.184645	0.667411	0.86578	9.63686	3.78104	10.1101	8.41773	RNA.processing.ribonucleases	(at1g60080 : 385.0) 3-5-exoribonuclease family protein; FUNCTIONS IN: 3-5-exoribonuclease activity, RNA binding; INVOLVED IN: RNA processing; LOCATED IN: cellular_component unknown; EXPRESSED IN: 20 plant structures; EXPRESSED DURING: 12 growth stages; CONTAINS InterPro DOMAIN/s: Exoribonuclease, phosphorolytic domain 2 (InterPro:IPR015847), Exoribonuclease, phosphorolytic domain 1 (InterPro:IPR0…
Jcr4S00012.10	-0.677245	5.69963	1.05766	0.303749	0.61875	33.6525	96.0384	46.8257	33.25	protein.degradation.aspartate protease	(at1g49050 : 358.0) Eukaryotic aspartyl protease family protein; FUNCTIONS IN: aspartic-type endopeptidase activity; INVOLVED IN: proteolysis; LOCATED IN: endomembrane system; EXPRESSED IN: 24 plant structures; EXPRESSED DURING: 13 growth stages; CONTAINS InterPro DOMAIN/s: Peptidase aspartic (InterPro:IPR021109), Peptidase aspartic, catalytic (InterPro:IPR009007), Peptidase A1 (InterPro:IPR00146…
Jcr4S00012.100	1.36609	2.66076	1.59458	0.206674	0.508291	5.65974	0.756208	6.65138	11.7848	cell.division	(loc_os01g39380.3 : 109.0) no description available & (at1g49040 : 103.0) Encodes soluble protein containing N-terminal DENN domain and eight C-terminal WD-40 repeats. Involved in cytokinesis of guard mother cells and leaf epidermal cells. The overall growth and development of mutant plants is severely affected, they are smaller than wt, with defects in seedling development, leaf expansion and fl…
Jcr4S00012.110	4.4609	2.96597	13.3825	0.000253979	0.004822	0.917796	0	22.8807	6.73418	not assigned.unknown	no hits & (original description: /pseudo/partial)
Jcr4S00012.120	5.32809	6.64582	39.3365	3.56709e-10	4.96825e-08	3.97712	6.04966	333.367	55.557	secondary metabolism.phenylpropanoids.lignin biosynthesis.F5H	(gnl|cdd|35378 : 474.0) no description available & (loc_os09g26970.1 : 372.0) no description available & (at3g26310 : 363.0) putative cytochrome P450; "cytochrome P450, family 71, subfamily B, polypeptide 35" (CYP71B35); FUNCTIONS IN: electron carrier activity, monooxygenase activity, iron ion binding, oxygen binding, heme binding; INVOLVED IN: oxidation reduction; LOCATED IN: endomembrane system…
Jcr4S00012.130	1.96052	2.86716	3.47237	0.0624019	0.253836	3.97712	1.51242	17.5596	5.47152	not assigned.no ontology	(at3g18500 : 444.0) DNAse I-like superfamily protein; FUNCTIONS IN: molecular_function unknown; INVOLVED IN: biological_process unknown; EXPRESSED IN: 24 plant structures; EXPRESSED DURING: 14 growth stages; CONTAINS InterPro DOMAIN/s: Endonuclease/exonuclease/phosphatase (InterPro:IPR005135); BEST Arabidopsis thaliana protein match is: DNAse I-like superfamily protein (TAIR:AT1G73875.1). & (loc_…
Jcr4S00012.140	0.704675	6.61244	1.39693	0.237239	0.546824	81.072	67.3025	158.835	83.3355	lipid metabolism.lipid degradation.lipases	(at1g73920 : 904.0) alpha/beta-Hydrolases superfamily protein; FUNCTIONS IN: lipase activity; INVOLVED IN: lipid metabolic process; LOCATED IN: cellular_component unknown; EXPRESSED IN: 24 plant structures; EXPRESSED DURING: 15 growth stages; CONTAINS InterPro DOMAIN/s: AB-hydrolase-associated lipase region (InterPro:IPR006693); BEST Arabidopsis thaliana protein match is: alpha/beta-Hydrolases su…
Jcr4S00012.150	-2.13084	1.50966	2.52202	0.112267	0.364291	2.44746	7.56208	0.53211	1.68355	not assigned.unknown	no hits & (original description: /short)
Jcr4S00012.170	1.2957	4.25176	3.00088	0.0832192	0.304828	11.9313	9.8307	24.211	29.8829	RNA.regulation of transcription.HDA	(at3g18520 : 108.0) Encodes a protein with similarity to histone deacetylases. Plants expressing RNAi directed against this gene show a moderate resistance to agrobacterium-mediated root transformation.; histone deacetylase 15 (HDA15); FUNCTIONS IN: histone deacetylase activity; INVOLVED IN: DNA mediated transformation, histone deacetylation; LOCATED IN: intracellular; EXPRESSED IN: 25 plant stru…
Jcr4S00012.180	1.42656	5.85319	5.27862	0.0215889	0.127067	35.6411	26.4673	78.7523	89.6488	RNA.regulation of transcription.HDA	(at3g18520 : 451.0) Encodes a protein with similarity to histone deacetylases. Plants expressing RNAi directed against this gene show a moderate resistance to agrobacterium-mediated root transformation.; histone deacetylase 15 (HDA15); FUNCTIONS IN: histone deacetylase activity; INVOLVED IN: DNA mediated transformation, histone deacetylation; LOCATED IN: intracellular; EXPRESSED IN: 25 plant stru…
Jcr4S00012.190	1.21295	2.42194	1.24077	0.265322	0.579144	2.75339	3.78104	7.7156	7.15507	RNA.regulation of transcription.MYB-related transcription factor family	(at1g49010 : 215.0) Duplicated homeodomain-like superfamily protein; CONTAINS InterPro DOMAIN/s: Molecular chaperone, heat shock protein, Hsp40, DnaJ (InterPro:IPR015609), SANT, eukarya (InterPro:IPR017884), Myb-like DNA-binding domain, SHAQKYF class (InterPro:IPR006447), SANT, DNA-binding (InterPro:IPR001005), Myb, DNA-binding (InterPro:IPR014778), Homeodomain-like (InterPro:IPR009057), HTH tran…
Jcr4S00012.20	0.318946	5.58151	0.257602	0.611773	0.841375	37.1707	48.3973	42.8349	63.5538	cell.organisation	(at1g18450 : 585.0) Encodes a gene similar to actin-related proteins in other organisms. Member of nuclear ARP family of genes. Component of chromatin remodeling complexes, involved in chromatin-mediated gene regulation. Phenotype of the arp4-1 mutant allele revealed partial sterility due to defects in anther development. Targeting the distinct, 3 UTR of AtARP4 transcripts with RNA interference c…
Jcr4S00012.200	1.27004	3.81144	2.4289	0.119116	0.376917	10.5547	5.29346	21.5505	18.0981	protein.synthesis.initiation	(at3g11400 : 223.0) One of the 2 genes that code for the G subunit of eukaryotic initiation factor 3 (EIF3).; eukaryotic translation initiation factor 3G1 (EIF3G1); CONTAINS InterPro DOMAIN/s: RNA recognition motif, RNP-1 (InterPro:IPR000504), Nucleotide-binding, alpha-beta plait (InterPro:IPR012677), Translation initiation factor 3, RNA-binding subunit (InterPro:IPR017334); BEST Arabidopsis thal…
Jcr4S00012.210	2.11777	5.07365	7.06689	0.00785216	0.0629557	22.1801	1.51242	41.5046	68.6045	protein.synthesis.initiation	(loc_os02g54700.1 : 116.0) no description available & (at3g11400 : 112.0) One of the 2 genes that code for the G subunit of eukaryotic initiation factor 3 (EIF3).; eukaryotic translation initiation factor 3G1 (EIF3G1); CONTAINS InterPro DOMAIN/s: RNA recognition motif, RNP-1 (InterPro:IPR000504), Nucleotide-binding, alpha-beta plait (InterPro:IPR012677), Translation initiation factor 3, RNA-bindi…
Jcr4S00012.220	-0.822674	2.99835	0.639713	0.423815	0.72339	9.33093	11.3431	10.1101	1.26266	not assigned.unknown	no hits & (original description: /short)
Jcr4S00012.230	0.11216	4.03353	0.0215339	0.883334	0.962744	13.614	18.149	16.7615	17.2563	not assigned.unknown	(at1g73930 : 642.0) unknown protein; CONTAINS InterPro DOMAIN/s: Protein of unknown function DUF1630 (InterPro:IPR012860); Has 35333 Blast hits to 34131 proteins in 2444 species: Archae - 798; Bacteria - 22429; Metazoa - 974; Fungi - 991; Plants - 531; Viruses - 0; Other Eukaryotes - 9610 (source: NCBI BLink). & (gnl|cdd|71232 : 474.0) no description available & (loc_os03g15390.1 : 463.0) no desc…
Jcr4S00012.30	-0.212259	1.49157	0.0229784	0.879513	0.962253	5.50678	0	5.05505	0	not assigned.unknown	no hits & (original description: no original description)
Jcr4S00012.40	-1.50634	8.33854	5.75434	0.016448	0.106216	513.048	444.65	84.0734	253.374	RNA.regulation of transcription.unclassified	(at3g18490 : 493.0) Eukaryotic aspartyl protease family protein; FUNCTIONS IN: aspartic-type endopeptidase activity; INVOLVED IN: proteolysis; EXPRESSED IN: 22 plant structures; EXPRESSED DURING: 14 growth stages; CONTAINS InterPro DOMAIN/s: Peptidase aspartic (InterPro:IPR021109), Peptidase aspartic, catalytic (InterPro:IPR009007), Peptidase A1 (InterPro:IPR001461), Peptidase aspartic, active si…
Jcr4S00012.50	-1.19698	2.94041	1.24645	0.264231	0.577899	4.28305	18.149	5.58716	3.78798	not assigned.no ontology	(at1g18440 : 350.0) Peptidyl-tRNA hydrolase family protein; FUNCTIONS IN: aminoacyl-tRNA hydrolase activity; INVOLVED IN: translation; LOCATED IN: chloroplast; EXPRESSED IN: 23 plant structures; EXPRESSED DURING: 14 growth stages; CONTAINS InterPro DOMAIN/s: Peptidyl-tRNA hydrolase, conserved site (InterPro:IPR018171), Peptidyl-tRNA hydrolase (InterPro:IPR001328); BEST Arabidopsis thaliana protei…
Jcr4S00012.60	-0.311341	6.48694	0.283384	0.594492	0.832687	86.5788	112.675	73.9633	86.2817	protein.targeting.secretory pathway.golgi	(at3g18480 : 678.0) This gene is predicted to encode a protein that functions as a Golgi apparatus structural component, known as a golgin in mammals and yeast. A fluorescently-tagged version of CASP co-localizes with Golgi markers, and this localization appears to require the C-terminal (565Ã±689aa) portion of the protein. The protein is inserted into a membrane in a type II orientation.; CCAAT-…
Jcr4S00012.70	0.125249	6.64262	0.0469844	0.828396	0.943424	94.38	96.7946	96.578	111.956	cell.division	(loc_os01g39380.1 : 1239.0) no description available & (at1g49040 : 1220.0) Encodes soluble protein containing N-terminal DENN domain and eight C-terminal WD-40 repeats. Involved in cytokinesis of guard mother cells and leaf epidermal cells. The overall growth and development of mutant plants is severely affected, they are smaller than wt, with defects in seedling development, leaf expansion and …
Jcr4S00012.80	0.0390078	0.712098	0.000913765	0.975885	0.991208	1.68263	1.51242	2.3945	0.841773	cell.division	(at1g49040 : 122.0) Encodes soluble protein containing N-terminal DENN domain and eight C-terminal WD-40 repeats. Involved in cytokinesis of guard mother cells and leaf epidermal cells. The overall growth and development of mutant plants is severely affected, they are smaller than wt, with defects in seedling development, leaf expansion and flower morphology which renders the mutant conditionally…
Jcr4S00012.90	-1.11306	3.75403	1.25849	0.261937	0.575152	5.65974	32.5169	2.66055	14.731	cell.division	(loc_os01g39380.2 : 196.0) no description available & (at1g49040 : 191.0) Encodes soluble protein containing N-terminal DENN domain and eight C-terminal WD-40 repeats. Involved in cytokinesis of guard mother cells and leaf epidermal cells. The overall growth and development of mutant plants is severely affected, they are smaller than wt, with defects in seedling development, leaf expansion and fl…
Jcr4S00013.10	1.48451	0.42719	1.03161	0.30978	0.624005	1.07076	0	3.45872	0.420886	signalling.calcium	(at3g50770 : 142.0) calmodulin-like 41 (CML41); FUNCTIONS IN: calcium ion binding; INVOLVED IN: biological_process unknown; LOCATED IN: chloroplast; EXPRESSED IN: 17 plant structures; EXPRESSED DURING: 11 growth stages; CONTAINS InterPro DOMAIN/s: EF-Hand 1, calcium-binding site (InterPro:IPR018247), EF-HAND 2 (InterPro:IPR018249), EF-hand-like domain (InterPro:IPR011992), Calcium-binding EF-hand…
Jcr4S00013.100	-0.243327	-0.360851	0.0213127	0.88393	0.96282	0.458898	1.51242	1.33028	0	not assigned.unknown	(at2g23755 : 97.8) unknown protein; FUNCTIONS IN: molecular_function unknown; INVOLVED IN: biological_process unknown; LOCATED IN: endomembrane system; Has 35333 Blast hits to 34131 proteins in 2444 species: Archae - 798; Bacteria - 22429; Metazoa - 974; Fungi - 991; Plants - 531; Viruses - 0; Other Eukaryotes - 9610 (source: NCBI BLink). & (reliability: 195.6) & (original description: no origina…
Jcr4S00013.110	0.339991	5.58102	0.282877	0.594822	0.832687	49.8669	34.0294	70.5046	36.1962	RNA.regulation of transcription.C2H2 zinc finger family	(at2g23740 : 1288.0) nucleic acid binding;sequence-specific DNA binding transcription factors;zinc ion binding; FUNCTIONS IN: sequence-specific DNA binding transcription factor activity, zinc ion binding, nucleic acid binding; INVOLVED IN: chromatin modification; LOCATED IN: intracellular, nucleus; EXPRESSED IN: 22 plant structures; EXPRESSED DURING: 13 growth stages; CONTAINS InterPro DOMAIN/s: …
Jcr4S00013.120	-1.81103	5.00352	5.29337	0.0214068	0.126251	49.408	50.6659	3.19266	25.6741	not assigned.unknown	(at5g66600 : 640.0) Protein of unknown function, DUF547; FUNCTIONS IN: molecular_function unknown; INVOLVED IN: biological_process unknown; LOCATED IN: cellular_component unknown; CONTAINS InterPro DOMAIN/s: Protein of unknown function DUF547 (InterPro:IPR006869); BEST Arabidopsis thaliana protein match is: Protein of unknown function, DUF547 (TAIR:AT2G23700.1). & (loc_os03g55890.1 : 503.0) no de…
Jcr4S00013.130	-2.20652	2.8397	3.51834	0.0606932	0.249862	3.67118	21.1738	1.86239	3.36709	stress.abiotic.unspecified	(q41495|st14_soltu : 209.0) STS14 protein precursor - Solanum tuberosum (Potato) & (at5g66590 : 182.0) CAP (Cysteine-rich secretory proteins, Antigen 5, and Pathogenesis-related 1 protein) superfamily protein; FUNCTIONS IN: molecular_function unknown; INVOLVED IN: biological_process unknown; LOCATED IN: endomembrane system, extracellular region; EXPRESSED IN: 22 plant structures; EXPRESSED DURING…
Jcr4S00013.150	2.36887	1.61294	3.31948	0.0684633	0.269184	1.52966	0	4.52294	5.89241	not assigned.unknown	(at2g23690 : 176.0) unknown protein; FUNCTIONS IN: molecular_function unknown; INVOLVED IN: N-terminal protein myristoylation; LOCATED IN: cellular_component unknown; EXPRESSED IN: 7 plant structures; EXPRESSED DURING: petal differentiation and expansion stage; BEST Arabidopsis thaliana protein match is: unknown protein (TAIR:AT4G37240.1); Has 243 Blast hits to 243 proteins in 15 species: Archae …
Jcr4S00013.170	1.03341	2.37162	0.770449	0.380078	0.689424	3.05932	3.78104	1.86239	12.2057	not assigned.no ontology	(at1g49405 : 110.0) Uncharacterised protein family (UPF0497); CONTAINS InterPro DOMAIN/s: Uncharacterised protein family UPF0497, trans-membrane plant (InterPro:IPR006702); BEST Arabidopsis thaliana protein match is: Uncharacterised protein family (UPF0497) (TAIR:AT3G50810.1); Has 205 Blast hits to 205 proteins in 15 species: Archae - 0; Bacteria - 0; Metazoa - 0; Fungi - 0; Plants - 205; Viruses…
Jcr4S00013.180	-1.14422	4.82738	2.83345	0.0923199	0.324116	39.1593	39.3228	20.2202	15.1519	PS.lightreaction.photosystem II.PSII polypeptide subunits	(p26320|psbo_soltu : 545.0) Oxygen-evolving enhancer protein 1, chloroplast precursor (OEE1) (33 kDa subunit of oxygen evolving system of photosystem II) (OEC 33 kDa subunit) (33 kDa thylakoid membrane protein) - Solanum tuberosum (Potato) & (loc_os01g31690.1 : 509.0) no description available & (at3g50820 : 497.0) Encodes a protein which is an extrinsic subunit of photosystem II and which has bee…
Jcr4S00013.190	-1.32582	7.56012	5.24537	0.0220052	0.12869	281.916	257.867	83.8073	131.737	signalling.light	(at5g66560 : 668.0) Phototropic-responsive NPH3 family protein; FUNCTIONS IN: signal transducer activity; INVOLVED IN: response to light stimulus; LOCATED IN: plasma membrane; EXPRESSED IN: 22 plant structures; EXPRESSED DURING: 13 growth stages; CONTAINS InterPro DOMAIN/s: NPH3 (InterPro:IPR004249), BTB/POZ fold (InterPro:IPR011333), BTB/POZ-like (InterPro:IPR000210); BEST Arabidopsis thaliana p…
Jcr4S00013.20	-0.110006	3.31297	0.0152808	0.90162	0.96892	10.0958	10.5869	9.04587	10.1013	not assigned.no ontology	(gnl|cdd|69104 : 107.0) no description available & (at4g37220 : 99.4) Cold acclimation protein WCOR413 family; CONTAINS InterPro DOMAIN/s: Cold acclimation WCOR413 (InterPro:IPR008892); BEST Arabidopsis thaliana protein match is: cold-regulated 413-plasma membrane 2 (TAIR:AT3G50830.1); Has 160 Blast hits to 157 proteins in 29 species: Archae - 0; Bacteria - 0; Metazoa - 0; Fungi - 0; Plants - 160…
Jcr4S00013.210	0.570409	6.27716	0.862443	0.353056	0.664762	82.1427	41.5914	115.734	69.4462	not assigned.no ontology.tetratricopeptide repeat (TPR)	(at4g37210 : 301.0) Tetratricopeptide repeat (TPR)-like superfamily protein; FUNCTIONS IN: binding; INVOLVED IN: biological_process unknown; LOCATED IN: cellular_component unknown; EXPRESSED IN: 23 plant structures; EXPRESSED DURING: 14 growth stages; CONTAINS InterPro DOMAIN/s: Tetratricopeptide TPR-1 (InterPro:IPR001440), Tetratricopeptide-like helical (InterPro:IPR011990), Tetratricopeptide re…
Jcr4S00013.220	-1.10206	2.97689	1.08746	0.297034	0.611273	5.04788	17.3928	7.44954	2.52532	not assigned.no ontology	(at2g23670 : 96.7) homolog of Synechocystis YCF37 (YCF37); FUNCTIONS IN: molecular_function unknown; INVOLVED IN: biological_process unknown; LOCATED IN: thylakoid, chloroplast thylakoid membrane, chloroplast thylakoid lumen, chloroplast; EXPRESSED IN: 20 plant structures; EXPRESSED DURING: 13 growth stages; Has 42 Blast hits to 42 proteins in 13 species: Archae - 0; Bacteria - 0; Metazoa - 0; Fu…
Jcr4S00013.230	1.01971	3.81467	1.5545	0.212472	0.51564	11.9313	6.04966	24.4771	13.0475	protein.assembly and cofactor ligation	(at4g37200 : 304.0) Encodes thioredoxin-like protein with disulfide reductase activity that is involved in the biogenesis of the plastid cytochrome b6f complex. Protein is located in the thylakoid membrane with the C-terminal hydrophilic portion, containing the thioredoxin like domain, extending into the thylakoid lumen.; HIGH CHLOROPHYLL FLUORESCENCE 164 (HCF164); FUNCTIONS IN: oxidoreductase ac…
Jcr4S00013.240	1.43737	6.14163	5.01348	0.0251508	0.139793	36.7118	39.3228	147.394	58.0823	signalling.receptor kinases.wall associated kinase	(at2g23450 : 744.0) Protein kinase superfamily protein; FUNCTIONS IN: kinase activity; INVOLVED IN: protein amino acid phosphorylation; LOCATED IN: cellular_component unknown; EXPRESSED IN: 21 plant structures; EXPRESSED DURING: 11 growth stages; CONTAINS InterPro DOMAIN/s: Protein kinase, ATP binding site (InterPro:IPR017441), Protein kinase, catalytic domain (InterPro:IPR000719), EGF-like (Inte…
Jcr4S00013.30	1.51786	4.34495	2.89219	0.0890096	0.316968	3.05932	18.9052	49.2202	10.1013	signalling.receptor kinases.lysine motif	(at2g23770 : 501.0) protein kinase family protein / peptidoglycan-binding LysM domain-containing protein; FUNCTIONS IN: kinase activity; INVOLVED IN: protein amino acid phosphorylation, cell wall macromolecule catabolic process; LOCATED IN: endomembrane system; EXPRESSED IN: stem, leaf whorl, root, leaf; EXPRESSED DURING: LP.06 six leaves visible, LP.12 twelve leaves visible; CONTAINS InterPro DO…
Jcr4S00013.60	0.539283	6.44911	0.857398	0.354468	0.665791	73.4237	68.8149	102.963	103.959	development.unspecified	(at4g36860 : 511.0) LIM domain-containing protein; FUNCTIONS IN: zinc ion binding; LOCATED IN: plasma membrane; EXPRESSED IN: 24 plant structures; EXPRESSED DURING: 13 growth stages; CONTAINS InterPro DOMAIN/s: Zinc finger, LIM-type (InterPro:IPR001781), Ubiquitin interacting motif (InterPro:IPR003903), Protein of unknown function DUF3633 (InterPro:IPR022087); BEST Arabidopsis thaliana protein ma…
Jcr4S00013.80	-2.29731	5.97479	12.329	0.000445972	0.007575	96.5215	113.431	13.8349	29.0412	RNA.regulation of transcription.HB,Homeobox transcription factor family	(at4g36870 : 430.0) Encodes a member of the BEL family of homeodomain proteins. Plants doubly mutant for saw1/saw2 (blh2/blh4) have serrated leaves. BP is expressed in the serrated leaves, therefore saw1/saw1 may act redundantly to repress BP in leaves.; BEL1-like homeodomain 2 (BLH2); CONTAINS InterPro DOMAIN/s: Homeobox (InterPro:IPR001356), Homeodomain-like (InterPro:IPR009057), POX (InterPro:…
Jcr4S00013.90	-0.0796495	5.49347	0.0153239	0.901482	0.96892	61.3394	30.2483	41.7706	45.8766	not assigned.unknown	(at3g50780 : 592.0) BEST Arabidopsis thaliana protein match is: BTB/POZ domain-containing protein (TAIR:AT1G63850.1); Has 298 Blast hits to 298 proteins in 22 species: Archae - 0; Bacteria - 0; Metazoa - 10; Fungi - 0; Plants - 287; Viruses - 0; Other Eukaryotes - 1 (source: NCBI BLink). & (loc_os03g55950.4 : 536.0) no description available & (reliability: 1184.0) & (original description: no orig…
Jcr4S00014.10	1.02681	1.77005	0.594553	0.440664	0.735663	0.458898	4.53725	6.38532	2.52532	hormone metabolism.gibberelin.synthesis-degradation.GA2 oxidase	(q9xhm5|g2ox2_pea : 117.0) Gibberellin 2-beta-dioxygenase 2 (EC 1.14.11.13) (Gibberellin 2-beta-hydroxylase 2) (Gibberellin 2-oxidase 2) (GA 2-oxidase 2) - Pisum sativum (Garden pea) & (at1g47990 : 111.0) Encodes a gibberellin 2-oxidase that acts on C19 gibberellins. AtGA2OX4 expression is responsive to cytokinin and KNOX activities.; gibberellin 2-oxidase 4 (GA2OX4); FUNCTIONS IN: C-19 gibberell…
Jcr4S00014.100	-0.712709	7.52741	1.36811	0.242137	0.552865	186.313	272.991	206.725	72.8133	TCA / org transformation.TCA.pyruvate DH.E3	(at1g48030 : 844.0) Encodes a mitochondrial lipoamide dehydrogenase whose expression is induced by light.; lipoamide dehydrogenase 1 (LPD1); FUNCTIONS IN: dihydrolipoyl dehydrogenase activity, copper ion binding, cobalt ion binding, zinc ion binding, ATP binding; INVOLVED IN: response to cadmium ion, response to light stimulus; LOCATED IN: mitochondrion, apoplast, mitochondrial respiratory chain …
Jcr4S00014.110	0.646939	5.44748	1.01445	0.313838	0.628109	39.4652	27.9797	65.4495	40.826	protein.postranslational modification	(at1g48040 : 318.0) Protein phosphatase 2C family protein; FUNCTIONS IN: protein serine/threonine phosphatase activity, catalytic activity; INVOLVED IN: protein amino acid dephosphorylation; LOCATED IN: protein serine/threonine phosphatase complex; EXPRESSED IN: 23 plant structures; EXPRESSED DURING: 14 growth stages; CONTAINS InterPro DOMAIN/s: Protein phosphatase 2C, manganese/magnesium asparta…
Jcr4S00014.120	0.0443005	7.2838	0.00602999	0.938104	0.980288	163.674	142.923	200.073	116.165	not assigned.no ontology.C2 domain-containing protein	(at1g48090 : 884.0) calcium-dependent lipid-binding family protein; FUNCTIONS IN: phosphoinositide binding; INVOLVED IN: signal transduction; LOCATED IN: chloroplast; EXPRESSED IN: 26 plant structures; EXPRESSED DURING: 15 growth stages; CONTAINS InterPro DOMAIN/s: C2 membrane targeting protein (InterPro:IPR018029), Protein of unknown function DUF946 (InterPro:IPR009291), Vacuolar protein sorting…
Jcr4S00014.150	-2.66447	3.68366	8.05322	0.00454229	0.0427005	20.6504	24.1987	1.33028	5.89241	transport.unspecified anions	(loc_os12g37840.1 : 1036.0) no description available & (at2g47160 : 998.0) Boron transporter. Protein accumulates in shoots and roots under conditions of boron deficiency and is degraded within several hours of restoring boron supply. Localized to the plasma membrane under B limitation, and to the cytoplasm after B application before degradation. Protein is transferred via the endosomes to the va…
Jcr4S00014.160	-0.36554	4.36582	0.237585	0.625956	0.848126	31.9699	13.6117	24.4771	11.3639	RNA.regulation of transcription.DNA methyltransferases	(at3g17310 : 449.0) S-adenosyl-L-methionine-dependent methyltransferases superfamily protein; BEST Arabidopsis thaliana protein match is: domains rearranged methyltransferase 2 (TAIR:AT5G14620.1); Has 164 Blast hits to 118 proteins in 20 species: Archae - 0; Bacteria - 0; Metazoa - 0; Fungi - 0; Plants - 162; Viruses - 0; Other Eukaryotes - 2 (source: NCBI BLink). & (loc_os05g04330.2 : 403.0) no …
Jcr4S00014.170	0.162408	6.65371	0.0770795	0.781295	0.921443	92.5444	97.5508	129.569	82.9146	not assigned.unknown	(at1g48110 : 523.0) evolutionarily conserved C-terminal region 7 (ECT7); FUNCTIONS IN: molecular_function unknown; INVOLVED IN: biological_process unknown; LOCATED IN: cellular_component unknown; EXPRESSED IN: 24 plant structures; EXPRESSED DURING: 15 growth stages; CONTAINS InterPro DOMAIN/s: YTH domain (InterPro:IPR007275); BEST Arabidopsis thaliana protein match is: evolutionarily conserved C-…
Jcr4S00014.20	0.127	5.56332	0.0402775	0.840939	0.949407	34.4173	56.7156	54.0092	44.6139	major CHO metabolism.degradation.sucrose.invertases.neutral	(at3g06500 : 838.0) Plant neutral invertase family protein; FUNCTIONS IN: catalytic activity, beta-fructofuranosidase activity; INVOLVED IN: biological_process unknown; EXPRESSED IN: 23 plant structures; EXPRESSED DURING: 13 growth stages; CONTAINS InterPro DOMAIN/s: Plant neutral invertase (InterPro:IPR006937), Six-hairpin glycosidase-like (InterPro:IPR008928); BEST Arabidopsis thaliana protein …
Jcr4S00014.40	4.61559	4.41761	25.6991	3.99003e-07	2.04953e-05	2.44746	0	53.7431	28.1994	RNA.regulation of transcription.MYB domain transcription factor family	(loc_os07g48870.1 : 265.0) no description available & (at3g06490 : 244.0) putative transcription factor MYB108 (MYB108) mRNA,; myb domain protein 108 (MYB108); CONTAINS InterPro DOMAIN/s: SANT, DNA-binding (InterPro:IPR001005), Homeodomain-like (InterPro:IPR009057), Myb, DNA-binding (InterPro:IPR014778), HTH transcriptional regulator, Myb-type, DNA-binding (InterPro:IPR017930), Homeodomain-relate…
Jcr4S00014.60	0.113665	5.49953	0.0320475	0.857923	0.954833	36.7118	50.6659	52.6789	41.2469	development.unspecified	(at5g49930 : 1295.0) embryo defective 1441 (emb1441); FUNCTIONS IN: zinc ion binding, nucleic acid binding; INVOLVED IN: embryo development ending in seed dormancy; LOCATED IN: cellular_component unknown; EXPRESSED IN: 24 plant structures; EXPRESSED DURING: 13 growth stages; CONTAINS InterPro DOMAIN/s: Fibronectin-binding A, N-terminal (InterPro:IPR008616), Protein of unknown function DUF3441 (In…
Jcr4S00014.70	-0.460796	4.51157	0.420872	0.516502	0.786301	25.0864	27.9797	16.2294	22.307	protein.synthesis.ribosomal protein.prokaryotic.unknown organellar.30S subunit.S1	(p29344|rr1_spiol : 560.0) 30S ribosomal protein S1, chloroplast precursor (CS1) - Spinacia oleracea (Spinach) & (at5g30510 : 526.0) ribosomal protein S1 (RPS1); FUNCTIONS IN: RNA binding; LOCATED IN: thylakoid, chloroplast stroma, chloroplast, membrane; EXPRESSED IN: 24 plant structures; EXPRESSED DURING: 14 growth stages; CONTAINS InterPro DOMAIN/s: Nucleic acid-binding, OB-fold-like (InterPro:…
Jcr4S00014.90	-0.268263	5.94832	0.198162	0.656208	0.860966	71.2822	63.5215	56.9358	55.1361	not assigned.unknown	(loc_os01g22500.1 : 132.0) no description available & (at5g30490 : 127.0) FUNCTIONS IN: molecular_function unknown; INVOLVED IN: biological_process unknown; LOCATED IN: cellular_component unknown; EXPRESSED IN: 22 plant structures; EXPRESSED DURING: 13 growth stages; CONTAINS InterPro DOMAIN/s: Craniofacial development protein 1/Bucentaur (InterPro:IPR011421); Has 333 Blast hits to 324 proteins i…
Jcr4S00015.10	-4.00923	2.64307	10.103	0.00148032	0.0188671	9.78982	14.368	0.266055	1.26266	signalling.receptor kinases.leucine rich repeat XII	(loc_os11g36090.1 : 422.0) no description available & (at5g20480 : 420.0) Encodes a predicted leucine-rich repeat receptor kinase (LRR-RLK). Functions as the receptor for bacterial PAMP (pathogen associated molecular patterns) EF-Tu.; EF-TU receptor (EFR); FUNCTIONS IN: protein serine/threonine kinase activity, transmembrane receptor protein kinase activity, kinase activity, ATP binding; INVOLVED…
Jcr4S00015.30	-1.62909	3.55389	3.51475	0.0608249	0.250227	21.5682	13.6117	4.78899	6.73418	not assigned.unknown	no hits & (original description: no original description)
Jcr4S00016.20	2.13273	7.64315	10.7531	0.00104105	0.0143052	66.8461	81.6705	505.239	144.785	protein.degradation.ubiquitin.E3.SCF.FBOX	(at2g02870 : 533.0) Galactose oxidase/kelch repeat superfamily protein; CONTAINS InterPro DOMAIN/s: Galactose oxidase/kelch, beta-propeller (InterPro:IPR011043), Kelch repeat type 1 (InterPro:IPR006652), Kelch related (InterPro:IPR013089), Kelch-type beta propeller (InterPro:IPR015915); BEST Arabidopsis thaliana protein match is: Galactose oxidase/kelch repeat superfamily protein (TAIR:AT1G14330.…
Jcr4S00016.30	0.376247	4.64981	0.273921	0.600713	0.835677	31.9699	10.5869	26.0734	30.7247	not assigned.unknown	no hits & (original description: no original description)
Jcr4S00016.40	-0.311888	5.102	0.202615	0.652618	0.859563	23.5568	53.6908	40.9725	20.2025	signalling.receptor kinases.crinkly like	(loc_os05g03620.1 : 119.0) no description available & (gnl|cdd|36401 : 116.0) no description available & (at3g55950 : 110.0) CRINKLY4 related 3 (CCR3); FUNCTIONS IN: kinase activity; INVOLVED IN: protein amino acid phosphorylation; LOCATED IN: endomembrane system; EXPRESSED IN: 23 plant structures; EXPRESSED DURING: 10 growth stages; CONTAINS InterPro DOMAIN/s: Protein kinase, ATP binding site (I…
Jcr4S00016.50	-0.605901	5.78983	0.994514	0.318642	0.6324	69.2936	64.2777	47.3578	40.4051	not assigned.no ontology	(at5g05570 : 866.0) transducin family protein / WD-40 repeat family protein; FUNCTIONS IN: methyltransferase activity, nucleotide binding, nucleic acid binding; INVOLVED IN: vesicle-mediated transport, methylation; EXPRESSED IN: 22 plant structures; EXPRESSED DURING: 13 growth stages; CONTAINS InterPro DOMAIN/s: WD40 repeat-like-containing domain (InterPro:IPR011046), WD40 repeat (InterPro:IPR001…
Jcr4S00017.10	-0.145858	5.87358	0.0557725	0.813307	0.937106	61.9512	61.2528	74.4954	36.6171	transport.metabolite transporters at the envelope membrane	(at5g12860 : 672.0) dicarboxylate transporter 1 (DiT1); FUNCTIONS IN: oxoglutarate:malate antiporter activity; INVOLVED IN: N-terminal protein myristoylation, malate transport, response to nematode; LOCATED IN: mitochondrion, chloroplast, plastid, membrane; EXPRESSED IN: 23 plant structures; EXPRESSED DURING: 13 growth stages; CONTAINS InterPro DOMAIN/s: Sodium/sulphate symporter (InterPro:IPR001…
Jcr4S00017.100	-0.397617	5.3847	0.334718	0.562894	0.813937	48.1843	46.8849	56.6697	15.1519	nucleotide metabolism.degradation	(at4g34890 : 1870.0) Encodes a xanthine dehydrogenase, involved in purine catabolism. Ubiquitously expressed, but the transcript level is altered during aging, senescence, salt and cold stress, ABA treatment, and dark treatment. RNAi lines that suppress both XDH1 and XDH2 produce small plants with reduced fertility and accelerated leaf senescence. Role in drought tolerance.; xanthine dehydrogenas…
Jcr4S00017.110	-1.04189	5.88313	2.89796	0.0886915	0.316288	74.8004	84.6953	46.0275	31.1456	not assigned.unknown	(original description: no original description)
Jcr4S00017.120	-1.88441	7.6766	9.7277	0.00181511	0.0220832	221.189	424.989	75.0275	99.75	not assigned.unknown	no hits & (original description: no original description)
Jcr4S00017.130	-1.87364	5.48403	7.41968	0.00645144	0.0546036	51.3966	90.745	11.4404	27.3576	protein.degradation.ubiquitin.E3.RING	(loc_os03g07790.1 : 219.0) no description available & (at3g63530 : 158.0) Encodes a novel E3 ubiquitin ligase that acts as a central negative regulator of Arabidopsis floral organ size. Organ size is limited by restricting the period of proliferative growth, rather than the rate of growth and appears to act in a novel pathway, independent of ANT and JAG. Both mRNA and protein are expressed in all…
Jcr4S00017.170	-0.282865	3.85679	0.124853	0.72383	0.89237	17.2852	14.368	9.04587	17.2563	RNA.regulation of transcription.Trihelix, Triple-Helix transcription factor family	(loc_os12g06640.2 : 211.0) no description available & (at1g21200 : 200.0) sequence-specific DNA binding transcription factors; CONTAINS InterPro DOMAIN/s: SANT, DNA-binding (InterPro:IPR001005); BEST Arabidopsis thaliana protein match is: unknown protein (TAIR:AT1G76870.1); Has 317 Blast hits to 297 proteins in 56 species: Archae - 2; Bacteria - 28; Metazoa - 67; Fungi - 2; Plants - 135; Viruses …
Jcr4S00017.180	0.563304	3.63037	0.405427	0.5243	0.791838	12.6962	6.80587	24.211	5.05064	transport.metal	(loc_os02g10290.1 : 1363.0) no description available & (at1g63440 : 1037.0) The Arabidopsis P-type ATPase HMA5 is involved in Cu detoxification. hma5 mutant plants exhibit Cu hypersensitivity, which is especially dramatic in roots where HMA5 is mostly expressed.; heavy metal atpase 5 (HMA5); FUNCTIONS IN: ATPase activity, coupled to transmembrane movement of ions, phosphorylative mechanism; INVOL…
Jcr4S00017.190	-0.324848	5.24779	0.236355	0.626851	0.848454	40.8419	43.8601	47.8899	19.3608	protein.targeting.chloroplast	(at5g19620 : 855.0) AtOEP80 is paralog to the chloroplastic protein translocation channel Toc75. Mutations in this locus result in embryo lethality.; outer envelope protein of 80 kDa (OEP80); FUNCTIONS IN: molecular_function unknown; INVOLVED IN: embryo development ending in seed dormancy; LOCATED IN: mitochondrion, chloroplast, plastid, membrane, chloroplast envelope; EXPRESSED IN: 24 plant stru…
Jcr4S00017.20	-1.05958	2.38881	0.940801	0.332072	0.645934	5.50678	9.0745	3.45872	3.36709	RNA.regulation of transcription.MYB domain transcription factor family	(at5g12870 : 115.0) Member of the R2R3 factor gene family.; myb domain protein 46 (MYB46); CONTAINS InterPro DOMAIN/s: SANT, DNA-binding (InterPro:IPR001005), Homeodomain-like (InterPro:IPR009057), Myb, DNA-binding (InterPro:IPR014778), HTH transcriptional regulator, Myb-type, DNA-binding (InterPro:IPR017930), Homeodomain-related (InterPro:IPR012287), Myb transcription factor (InterPro:IPR015495)…
Jcr4S00017.200	0.804946	-0.0532013	0.304001	0.581385	0.826062	1.07076	0	1.59633	0.841773	RNA.regulation of transcription.C2H2 zinc finger family	(at3g57670 : 342.0) NO TRANSMITTING TRACT (NTT); CONTAINS InterPro DOMAIN/s: Zinc finger, C2H2-like (InterPro:IPR015880), Zinc finger, C2H2-type (InterPro:IPR007087); BEST Arabidopsis thaliana protein match is: WIP domain protein 4 (TAIR:AT3G20880.1); Has 16303 Blast hits to 11155 proteins in 263 species: Archae - 2; Bacteria - 36; Metazoa - 14565; Fungi - 231; Plants - 853; Viruses - 60; Other E…
Jcr4S00017.210	-0.716679	4.45298	0.879074	0.348455	0.661211	21.8741	33.2731	25.8073	7.15507	transport.metal	(at3g20870 : 197.0) ZIP metal ion transporter family; FUNCTIONS IN: metal ion transmembrane transporter activity; INVOLVED IN: metal ion transport, transmembrane transport; LOCATED IN: endomembrane system, membrane; EXPRESSED IN: 23 plant structures; EXPRESSED DURING: 13 growth stages; CONTAINS InterPro DOMAIN/s: Zinc/iron permease (InterPro:IPR003689); BEST Arabidopsis thaliana protein match is:…
Jcr4S00017.220	-0.0152832	2.4749	0.000204495	0.988591	0.995222	4.58898	6.80587	5.58716	5.47152	mitochondrial electron transport / ATP synthesis.cytochrome c	(at3g51790 : 308.0) putative transmembrane protein G1p (AtG1) mRNA, complete; transmembrane protein G1P-related 1 (TG1); FUNCTIONS IN: molecular_function unknown; INVOLVED IN: cytochrome complex assembly, protein-heme linkage; LOCATED IN: plasma membrane; EXPRESSED IN: 22 plant structures; EXPRESSED DURING: 13 growth stages; CONTAINS InterPro DOMAIN/s: CcmE/CycJ protein (InterPro:IPR004329), Nucl…
Jcr4S00017.230	1.69308	1.99534	1.79532	0.18028	0.473261	3.21229	0	2.3945	10.1013	not assigned.unknown	no hits & (original description: /short)
Jcr4S00017.240	-2.18351	3.74678	6.50805	0.0107387	0.0788864	21.1093	23.4424	5.85321	3.78798	protein.postranslational modification	(loc_os02g37830.1 : 480.0) no description available & (at3g20860 : 475.0) Encodes a member of the NIMA-related serine/threonine kinases (Neks) that have been linked to cell-cycle regulation in fungi and mammals. Plant Neks might be involved in plant development processes.; NIMA-related kinase 5 (NEK5); FUNCTIONS IN: protein serine/threonine kinase activity, protein kinase activity, kinase activit…
Jcr4S00017.250	0.808816	8.16521	1.84329	0.174566	0.465776	177.899	239.718	240.514	490.333	not assigned.no ontology.pentatricopeptide (PPR) repeat-containing protein	(at1g05750 : 592.0) Encodes a pentatricopeptide repeat protein required for editing of rpoA and clpP chloroplast transcripts.; pigment defective 247 (PDE247); CONTAINS InterPro DOMAIN/s: Pentatricopeptide repeat (InterPro:IPR002885); BEST Arabidopsis thaliana protein match is: mitochondrial editing factor 21 (TAIR:AT2G20540.1); Has 41993 Blast hits to 13871 proteins in 254 species: Archae - 1; Ba…
Jcr4S00017.30	1.02313	7.09385	3.18607	0.0742681	0.283685	73.2707	107.382	196.083	169.617	protein.synthesis.ribosome biogenesis.export from nucleus	(loc_os07g01920.1 : 910.0) no description available & (at1g50920 : 858.0) Nucleolar GTP-binding protein; FUNCTIONS IN: GTP binding, nucleotide binding; LOCATED IN: membrane; EXPRESSED IN: 22 plant structures; EXPRESSED DURING: 13 growth stages; CONTAINS InterPro DOMAIN/s: GTP1/OBG (InterPro:IPR006073), Nucleolar GTP-binding 1 (InterPro:IPR010674), NOG, C-terminal (InterPro:IPR012973); BEST Arabid…
Jcr4S00017.40	-1.78364	4.33683	5.57067	0.0182638	0.113933	25.8513	37.8104	10.6422	7.57595	RNA.processing	(at1g51310 : 634.0) transferases;tRNA (5-methylaminomethyl-2-thiouridylate)-methyltransferases; FUNCTIONS IN: tRNA (5-methylaminomethyl-2-thiouridylate)-methyltransferase activity, transferase activity; INVOLVED IN: tRNA processing, RNA processing; LOCATED IN: chloroplast, cytoplasm; EXPRESSED IN: 23 plant structures; EXPRESSED DURING: 13 growth stages; CONTAINS InterPro DOMAIN/s: Rossmann-like a…
Jcr4S00017.50	-0.217889	1.97285	0.0353873	0.850786	0.952756	7.03644	0.756208	4.25688	2.9462	signalling.G-proteins	(at3g12080 : 725.0) embryo defective 2738 (emb2738); FUNCTIONS IN: GTP binding; INVOLVED IN: embryo development ending in seed dormancy; LOCATED IN: chloroplast; EXPRESSED IN: 21 plant structures; EXPRESSED DURING: 13 growth stages; CONTAINS InterPro DOMAIN/s: Small GTP-binding protein (InterPro:IPR005225), GTP-binding, EngA (InterPro:IPR016484), GTP1/OBG (InterPro:IPR006073), GTP-binding protein…
Jcr4S00017.60	-1.35017	1.58909	1.02401	0.311569	0.626014	7.34237	0.756208	3.19266	0	fermentation.aldehyde dehydrogenase	(loc_os02g43194.1 : 562.0) no description available & (gnl|cdd|37667 : 557.0) no description available & (at4g36250 : 534.0) Encodes a putative aldehyde dehydrogenase. The gene is not responsive to osmotic stress and is expressed constitutively at a low level in plantlets and root cultures.; aldehyde dehydrogenase 3F1 (ALDH3F1); FUNCTIONS IN: 3-chloroallyl aldehyde dehydrogenase activity, aldehyd…
Jcr4S00017.70	-4.5344	3.33612	16.5586	4.71698e-05	0.00121844	15.6025	24.1987	0.798165	0.841773	DNA.synthesis/chromatin structure	(at4g12620 : 897.0) Origin Recognition Complex subunit 1b. Involved in the initiation of DNA replication. Regulated transcriptionally during cell cycle, peaking at G1/S-phase. Target of E2F/DF family of transcription factors. Interacts with ORC2 and ORC5. Highly expressed in proliferating cells. Expression levels are independent of light regime.; origin of replication complex 1B (ORC1B); CONTAINS…
Jcr4S00017.80	0.127522	5.45192	0.0412112	0.839131	0.948346	46.9606	36.298	48.422	42.9304	RNA.regulation of transcription.unclassified	(at5g19350 : 462.0) RNA-binding (RRM/RBD/RNP motifs) family protein; CONTAINS InterPro DOMAIN/s: RNA recognition motif, RNP-1 (InterPro:IPR000504), Nucleotide-binding, alpha-beta plait (InterPro:IPR012677); BEST Arabidopsis thaliana protein match is: RNA-binding protein 45A (TAIR:AT5G54900.1); Has 29846 Blast hits to 17541 proteins in 840 species: Archae - 12; Bacteria - 2412; Metazoa - 15092; Fu…
Jcr4S00018.60	0.24115	4.96001	0.132625	0.715725	0.888754	35.1822	21.1738	34.5872	32.8291	protein.postranslational modification	(at3g10540 : 603.0) 3-phosphoinositide-dependent protein kinase; FUNCTIONS IN: kinase activity; INVOLVED IN: protein amino acid phosphorylation; LOCATED IN: plasma membrane; EXPRESSED IN: 24 plant structures; EXPRESSED DURING: 15 growth stages; CONTAINS InterPro DOMAIN/s: Serine/threonine-protein kinase domain (InterPro:IPR002290), Serine/threonine-protein kinase-like domain (InterPro:IPR017442),…
Jcr4S00019.40	1.63723	4.81627	5.20448	0.0225288	0.130699	12.3902	15.1242	27.1376	58.0823	transport.misc	(gnl|cdd|36561 : 372.0) no description available & (loc_os05g48040.1 : 362.0) no description available & (at2g04080 : 350.0) MATE efflux family protein; FUNCTIONS IN: antiporter activity, drug transmembrane transporter activity, transporter activity; INVOLVED IN: drug transmembrane transport, transmembrane transport; LOCATED IN: membrane; CONTAINS InterPro DOMAIN/s: MATE family transporter relate…
Jcr4S00019.60	0.359133	2.33149	0.109212	0.741043	0.901136	6.7305	1.51242	5.85321	5.47152	protein.synthesis.ribosome biogenesis.Pre-rRNA processing and modifications.DExD-box helicases	(at1g17690 : 205.0) FUNCTIONS IN: molecular_function unknown; INVOLVED IN: biological_process unknown; LOCATED IN: nucleus; EXPRESSED IN: 24 plant structures; EXPRESSED DURING: 13 growth stages; CONTAINS InterPro DOMAIN/s: Digestive organ expansion factor, predicted (InterPro:IPR010678); Has 25006 Blast hits to 13379 proteins in 904 species: Archae - 102; Bacteria - 5571; Metazoa - 7448; Fungi - …
Jcr4S00019.80	-2.08069	0.614388	1.90802	0.167183	0.453822	2.14152	3.02483	0	1.26266	not assigned.unknown	no hits & (original description: /short/pseudo/partial)
Jcr4S00020.10	-0.992835	1.84234	0.639954	0.423727	0.72339	3.82415	6.04966	4.25688	0.420886	transport.peptides and oligopeptides	(at5g64410 : 208.0) oligopeptide transporter; oligopeptide transporter 4 (OPT4); CONTAINS InterPro DOMAIN/s: Tetrapeptide transporter, OPT1/isp4 (InterPro:IPR004648), Oligopeptide transporter OPT superfamily (InterPro:IPR004813); BEST Arabidopsis thaliana protein match is: oligopeptide transporter 2 (TAIR:AT1G09930.1); Has 1807 Blast hits to 1807 proteins in 277 species: Archae - 0; Bacteria - 0;…
Jcr4S00020.50	-0.27328	6.75617	0.224565	0.635583	0.852122	108.453	128.555	85.6697	110.272	transport.peptides and oligopeptides	(at5g64410 : 861.0) oligopeptide transporter; oligopeptide transporter 4 (OPT4); CONTAINS InterPro DOMAIN/s: Tetrapeptide transporter, OPT1/isp4 (InterPro:IPR004648), Oligopeptide transporter OPT superfamily (InterPro:IPR004813); BEST Arabidopsis thaliana protein match is: oligopeptide transporter 2 (TAIR:AT1G09930.1); Has 1807 Blast hits to 1807 proteins in 277 species: Archae - 0; Bacteria - 0;…
Jcr4S00021.100	1.59619	4.59125	3.59744	0.0578687	0.242204	8.41313	15.8804	63.5872	7.99684	transport.sugars	(at3g18830 : 531.0) This gene encodes a plasma membrane-localized polyol/cyclitol/monosaccharide-H+-symporter. The symporter is able to catalyze the energy-dependent membrane passage of a wide range of linear polyols (three to six carbon backbone), of cyclic polyols (<i>myo</i>-inositol), and of numerous monosaccharides, including pyranose ring-forming and furanose ring-forming hexoses and pentos…
Jcr4S00021.110	3.1989	1.7272	5.62494	0.0177067	0.111675	0.917796	0	7.7156	4.20886	not assigned.unknown	(at5g19540 : 577.0) unknown protein; FUNCTIONS IN: molecular_function unknown; INVOLVED IN: biological_process unknown; LOCATED IN: chloroplast; EXPRESSED IN: 22 plant structures; EXPRESSED DURING: 13 growth stages; Has 1807 Blast hits to 1807 proteins in 277 species: Archae - 0; Bacteria - 0; Metazoa - 736; Fungi - 347; Plants - 385; Viruses - 0; Other Eukaryotes - 339 (source: NCBI BLink). & (l…
Jcr4S00021.120	0.486485	6.32241	0.659916	0.41659	0.717604	81.072	51.4221	113.339	73.2342	cell.organisation	(at3g24530 : 667.0) AAA-type ATPase family protein / ankyrin repeat family protein; FUNCTIONS IN: nucleoside-triphosphatase activity, ATPase activity, nucleotide binding, ATP binding; INVOLVED IN: protein metabolic process; LOCATED IN: chloroplast; EXPRESSED IN: 24 plant structures; EXPRESSED DURING: 15 growth stages; CONTAINS InterPro DOMAIN/s: ATPase, AAA+ type, core (InterPro:IPR003593), ATPas…
Jcr4S00021.130	-4.80795	3.46181	17.318	3.16183e-05	0.000872384	13.9199	30.2483	1.33028	0	misc.short chain dehydrogenase/reductase (SDR)	(loc_os01g12710.1 : 624.0) no description available & (at4g13250 : 619.0) Encodes a chlorophyll b reductase involved in the degradation of chlorophyll b and LHCII (light harvesting complex II).; NON-YELLOW COLORING 1 (NYC1); CONTAINS InterPro DOMAIN/s: NAD(P)-binding domain (InterPro:IPR016040), Glucose/ribitol dehydrogenase (InterPro:IPR002347), Short-chain dehydrogenase/reductase SDR (InterPro:…
Jcr4S00021.140	-1.21826	7.04503	4.13705	0.0419541	0.196378	146.847	223.838	51.0826	108.168	signalling.receptor kinases.proline extensin like	(at3g24550 : 600.0) encodes an ortholog of Brassica napus proline extensin-like receptor kinase. Expression of the brassica gene is induced by wounding and fungal infection.; proline extensin-like receptor kinase 1 (PERK1); FUNCTIONS IN: protein kinase activity, ATP binding; INVOLVED IN: protein amino acid phosphorylation, response to fungus, response to wounding; LOCATED IN: plasma membrane; EXP…
Jcr4S00021.150	0.859057	3.75856	1.10371	0.293454	0.607279	11.9313	6.80587	14.367	20.6234	signalling.G-proteins	(q9xer8|rab7_goshi : 124.0) Ras-related protein Rab7 - Gossypium hirsutum (Upland cotton) & (loc_os05g44050.1 : 120.0) no description available & (at1g49300 : 119.0) encodes a small GTPase involved in membrane trafficking. Gene expression is induced by hydrogen peroxide and lines. Lines overexpressing the gene are more tolerant to high salt and hyperosmotic conditions.; RAB GTPase homolog G3E (RA…
Jcr4S00021.160	-0.993485	4.799	1.82489	0.176732	0.468272	19.7326	55.9594	13.5688	23.9905	signalling.G-proteins	(q9xer8|rab7_goshi : 248.0) Ras-related protein Rab7 - Gossypium hirsutum (Upland cotton) & (loc_os01g12730.1 : 244.0) no description available & (at1g52280 : 243.0) RAB GTPase homolog G3D (RABG3d); FUNCTIONS IN: GTP binding; INVOLVED IN: protein transport, small GTPase mediated signal transduction; LOCATED IN: plasma membrane, vacuole; EXPRESSED IN: 26 plant structures; EXPRESSED DURING: 15 grow…
Jcr4S00021.170	0.179199	6.29239	0.0919018	0.761773	0.910554	87.3436	58.9842	86.4679	79.9684	not assigned.unknown	(at5g19660 : 1573.0) S1P appears to function as a Golgi-localized subtilase and to help protect seedlings against salt and osmotic stress. The roots of s1p-3 mutants are hypersensitive to NaCl, KCl, LiCl, and mannitol. Several salt-stress responsive genes show weaker induction in an s1P-3 mutant background. The proteolytic cleavage of the bZIP17 transcription factor depends on S1P in vitro. And t…
Jcr4S00021.180	-0.350807	3.54139	0.173335	0.677165	0.869684	13.9199	12.0993	10.3761	10.1013	development.unspecified	(at3g24560 : 614.0) novel gene involved in embryogenesis; RASPBERRY 3 (RSY3); CONTAINS InterPro DOMAIN/s: PP-loop (InterPro:IPR011063); Has 30201 Blast hits to 17322 proteins in 780 species: Archae - 12; Bacteria - 1396; Metazoa - 17338; Fungi - 3422; Plants - 5037; Viruses - 0; Other Eukaryotes - 2996 (source: NCBI BLink). & (loc_os02g16670.1 : 484.0) no description available & (gnl|cdd|85285 : …
Jcr4S00021.190	1.5119	3.62296	3.07992	0.0792646	0.295882	8.41313	3.78104	15.9633	20.6234	protein.targeting.peroxisomes	(at3g24570 : 316.0) Peroxisomal membrane 22 kDa (Mpv17/PMP22) family protein; FUNCTIONS IN: molecular_function unknown; INVOLVED IN: biological_process unknown; LOCATED IN: mitochondrion, integral to membrane, peroxisomal membrane; EXPRESSED IN: 23 plant structures; EXPRESSED DURING: 14 growth stages; CONTAINS InterPro DOMAIN/s: Mpv17/PMP22 (InterPro:IPR007248); BEST Arabidopsis thaliana protein …
Jcr4S00021.20	-0.912642	6.5019	2.41486	0.120189	0.378662	107.382	130.068	62.789	63.1329	cell.organisation	(at3g16060 : 710.0) ATP binding microtubule motor family protein; FUNCTIONS IN: microtubule motor activity, ATP binding; INVOLVED IN: microtubule-based movement; LOCATED IN: nucleus, plasma membrane; EXPRESSED IN: 22 plant structures; EXPRESSED DURING: 13 growth stages; CONTAINS InterPro DOMAIN/s: Kinesin, motor region, conserved site (InterPro:IPR019821), Kinesin, motor domain (InterPro:IPR00175…
Jcr4S00021.200	-1.8436	0.970791	1.60744	0.204851	0.506525	0.917796	6.04966	0.53211	1.26266	protein.postranslational modification	(at5g21222 : 649.0) protein kinase family protein; FUNCTIONS IN: protein serine/threonine kinase activity, protein kinase activity, ATP binding; INVOLVED IN: protein amino acid phosphorylation; LOCATED IN: cellular_component unknown; CONTAINS InterPro DOMAIN/s: Serine/threonine-protein kinase domain (InterPro:IPR002290), Serine/threonine-protein kinase-like domain (InterPro:IPR017442), Protein ki…
Jcr4S00021.210	0.338048	3.32729	0.145874	0.70251	0.881163	9.94279	7.56208	10.6422	11.7848	protein.targeting.chloroplast	(at3g24590 : 370.0) Encodes a signal peptidase Plsp1 (plastidic type I signal peptidase 1). Required for thylakoid development. Functions in the maturation of the 75-kD component of the translocon at the outer envelope membrane of chloroplasts and oxygen evolving complex subunit 33 (OE33).; plastidic type i signal peptidase 1 (PLSP1); FUNCTIONS IN: peptidase activity; INVOLVED IN: proteolysis, th…
Jcr4S00021.220	-0.0444377	1.8504	0.00150215	0.969084	0.989313	5.96567	0.756208	2.92661	4.20886	not assigned.unknown	(loc_os06g06780.1 : 318.0) no description available & (at1g45688 : 218.0) unknown protein; FUNCTIONS IN: molecular_function unknown; INVOLVED IN: biological_process unknown; LOCATED IN: plasma membrane; EXPRESSED IN: 22 plant structures; EXPRESSED DURING: 13 growth stages; BEST Arabidopsis thaliana protein match is: unknown protein (TAIR:AT5G42860.1); Has 35333 Blast hits to 34131 proteins in 244…
Jcr4S00021.230	1.68253	4.92003	5.98727	0.0144095	0.0965625	16.8263	11.3431	50.0183	42.0886	hormone metabolism.auxin.induced-regulated-responsive-activated	(at2g20130 : 229.0) like COV 1 (LCV1); CONTAINS InterPro DOMAIN/s: Protein of unknown function DUF502 (InterPro:IPR007462); BEST Arabidopsis thaliana protein match is: Protein of unknown function (DUF502) (TAIR:AT2G20120.1); Has 2460 Blast hits to 2460 proteins in 579 species: Archae - 32; Bacteria - 1090; Metazoa - 1; Fungi - 0; Plants - 155; Viruses - 0; Other Eukaryotes - 1182 (source: NCBI BL…
Jcr4S00021.240	1.60162	4.65225	4.89525	0.0269307	0.146703	13.308	11.3431	26.8716	48.8228	not assigned.unknown	no hits & (original description: no original description)
Jcr4S00021.260	-0.037152	4.15706	0.00226182	0.962068	0.987333	11.9313	24.9549	12.2385	23.1487	not assigned.unknown	(at3g24630 : 99.8) unknown protein; Has 5348 Blast hits to 3182 proteins in 353 species: Archae - 0; Bacteria - 481; Metazoa - 1959; Fungi - 405; Plants - 180; Viruses - 10; Other Eukaryotes - 2313 (source: NCBI BLink). & (reliability: 199.6) & (original description: no original description)
Jcr4S00021.280	2.01629	8.21788	11.4243	0.000724896	0.0108703	100.958	135.361	440.587	513.481	amino acid metabolism.synthesis.central amino acid metabolism.aspartate.aspartate aminotransferase	(p28734|aatc_dauca : 671.0) Aspartate aminotransferase, cytoplasmic (EC 2.6.1.1) (Transaminase A) - Daucus carota (Carrot) & (at5g11520 : 654.0) Encodes the chloroplastic isozyme of aspartate aminotransferase. Involved in aspartate biosynthesis and nitrogen metabolism. mRNA is expressed in senescing leaves.; aspartate aminotransferase 3 (ASP3); FUNCTIONS IN: L-aspartate:2-oxoglutarate aminotransf…
Jcr4S00021.290	-1.57855	4.52885	4.41833	0.0355548	0.176658	49.8669	18.149	10.1101	13.0475	cell.organisation	(q5jmf2|abil5_orysa : 122.0) Probable protein ABIL5 (Abl interactor-like protein 5) - Oryza sativa (Rice) & (loc_os01g55560.1 : 122.0) no description available & (at2g46225 : 94.7) Encodes a subunit of the WAVE complex. The WAVE complex is required for activation of ARP2/3 complex which functions in actin microfilament nucleation and branching. One of four ABI-like proteins.; ABI-1-like 1 (ABIL1)…
Jcr4S00021.300	0.176348	2.68768	0.0290737	0.864609	0.958047	8.5661	3.02483	4.52294	9.2595	not assigned.no ontology.pentatricopeptide (PPR) repeat-containing protein	(loc_os02g17360.2 : 525.0) no description available & (at2g32230 : 342.0) RNase P able to cleave tRNA-like structures involved in the maturation of plant mitochondrial mRNAs.; proteinaceous RNase P 1 (PRORP1); CONTAINS InterPro DOMAIN/s: Multi antimicrobial extrusion protein MatE (InterPro:IPR002528), Pentatricopeptide repeat (InterPro:IPR002885); BEST Arabidopsis thaliana protein match is: prote…
Jcr4S00021.310	0.906161	0.812589	0.465079	0.49526	0.772208	1.98856	0	2.12844	2.52532	not assigned.unknown	no hits & (original description: /short)
Jcr4S00021.320	0.655498	6.08896	0.974054	0.323671	0.637673	53.3851	52.1783	132.761	33.25	lipid metabolism.lipid degradation.beta-oxidation.multifunctional	(at4g29010 : 808.0) Functions in beta-oxidation of fatty acids, similar to CuMFP with L-3-hydroxyacyl-CoA hydrolyase , L-3-hydroxyacyl-dehydrogenase, D-3-hydroxyacyl-CoA epimerase, and 3, 2-enoyl-CoA isomerase activities; ABNORMAL INFLORESCENCE MERISTEM (AIM1); FUNCTIONS IN: enoyl-CoA hydratase activity; INVOLVED IN: multicellular organismal development, flower development, fatty acid beta-oxidat…
Jcr4S00021.330	1.46451	4.75154	3.33752	0.0677164	0.26691	24.9335	2.26862	53.4771	25.6741	RNA.regulation of transcription.CPP(Zn),CPP1-related transcription factor family	(at4g29000 : 390.0) Tesmin/TSO1-like CXC domain-containing protein; CONTAINS InterPro DOMAIN/s: Tesmin/TSO1-like, CXC (InterPro:IPR005172); BEST Arabidopsis thaliana protein match is: Tesmin/TSO1-like CXC domain-containing protein (TAIR:AT2G20110.1); Has 1016 Blast hits to 666 proteins in 93 species: Archae - 0; Bacteria - 0; Metazoa - 285; Fungi - 4; Plants - 322; Viruses - 0; Other Eukaryotes -…
Jcr4S00021.340	1.00729	7.67841	2.94577	0.0861029	0.311378	163.215	108.138	341.083	205.813	RNA.RNA binding	(at4g28990 : 83.6) RNA-binding protein-related; FUNCTIONS IN: zinc ion binding; INVOLVED IN: biological_process unknown; LOCATED IN: intracellular; EXPRESSED IN: 20 plant structures; EXPRESSED DURING: 10 growth stages; CONTAINS InterPro DOMAIN/s: Zinc finger, RanBP2-type (InterPro:IPR001876); Has 1307 Blast hits to 1081 proteins in 160 species: Archae - 0; Bacteria - 36; Metazoa - 556; Fungi - 13…
Jcr4S00021.350	1.34108	1.67964	1.14987	0.283576	0.596767	3.05932	0	5.85321	3.36709	not assigned.unknown	no hits & (original description: /short/partial)
Jcr4S00021.370	-0.705124	3.4531	0.64974	0.420206	0.721122	13.614	13.6117	5.85321	10.943	redox.glutaredoxins	(gnl|cdd|38035 : 186.0) no description available & (loc_os01g61350.1 : 186.0) no description available & (at5g58530 : 185.0) Glutaredoxin family protein; FUNCTIONS IN: electron carrier activity, protein disulfide oxidoreductase activity; INVOLVED IN: cell redox homeostasis; EXPRESSED IN: 23 plant structures; EXPRESSED DURING: 15 growth stages; CONTAINS InterPro DOMAIN/s: Thioredoxin fold (InterPr…
Jcr4S00021.40	0.299825	5.97633	0.234197	0.628429	0.848958	76.1771	35.5418	61.1927	77.864	RNA.regulation of transcription.HSF,Heat-shock transcription factor family	(at3g24520 : 252.0) member of Heat Stress Transcription Factor (Hsf) family; heat shock transcription factor C1 (HSFC1); FUNCTIONS IN: DNA binding, sequence-specific DNA binding transcription factor activity; INVOLVED IN: regulation of transcription, DNA-dependent; LOCATED IN: nucleus; EXPRESSED IN: 14 plant structures; EXPRESSED DURING: LP.06 six leaves visible, LP.04 four leaves visible, 4 anth…
Jcr4S00021.70	-1.15454	5.23192	2.21281	0.136869	0.405874	48.7962	55.2032	4.52294	42.5095	not assigned.unknown	no hits & (original description: /partial)
Jcr4S00021.90	4.78877	3.06509	15.5245	8.14448e-05	0.00192131	0.458898	0.756208	19.156	12.6266	transport.sugars	(at3g18830 : 468.0) This gene encodes a plasma membrane-localized polyol/cyclitol/monosaccharide-H+-symporter. The symporter is able to catalyze the energy-dependent membrane passage of a wide range of linear polyols (three to six carbon backbone), of cyclic polyols (<i>myo</i>-inositol), and of numerous monosaccharides, including pyranose ring-forming and furanose ring-forming hexoses and pentos…
Jcr4S00022.100	-0.880373	6.00589	2.10657	0.146668	0.421647	87.1906	79.4018	37.2477	53.4526	misc.UDP glucosyl and glucoronyl transferases	(at4g01210 : 1208.0) glycosyl transferase family 1 protein; FUNCTIONS IN: transferase activity, transferring glycosyl groups; INVOLVED IN: biosynthetic process; LOCATED IN: cellular_component unknown; EXPRESSED IN: 22 plant structures; EXPRESSED DURING: 13 growth stages; CONTAINS InterPro DOMAIN/s: Glycosyl transferase, group 1 (InterPro:IPR001296); BEST Arabidopsis thaliana protein match is: UDP…
Jcr4S00022.120	1.45846	5.63792	5.20486	0.0225238	0.130699	33.3466	18.9052	66.5138	79.5475	stress.abiotic.heat	(at2g46240 : 89.4) A member of Arabidopsis BAG (Bcl-2-associated athanogene) proteins, plant homologs of mammalian regulators of apoptosis. Expression of BAG6 in leaves was strongly induced by heat stress. Knockout mutants exhibited enhanced susceptibility to fungal pathogen Botrytis cinerea. Plant BAG proteins are multi-functional and remarkably similar to their animal counterparts, as they regu…
Jcr4S00022.140	1.27486	4.42297	2.72728	0.098647	0.336952	17.4381	6.80587	17.2936	43.7722	not assigned.no ontology.C2 domain-containing protein	(at4g01200 : 220.0) Calcium-dependent lipid-binding (CaLB domain) family protein; CONTAINS InterPro DOMAIN/s: C2 membrane targeting protein (InterPro:IPR018029), C2 calcium/lipid-binding domain, CaLB (InterPro:IPR008973), C2 calcium-dependent membrane targeting (InterPro:IPR000008); BEST Arabidopsis thaliana protein match is: Calcium-dependent lipid-binding (CaLB domain) family protein (TAIR:AT2G…
Jcr4S00022.160	0.998092	4.4126	1.85121	0.173642	0.464501	17.897	9.8307	35.1193	21.4652	protein.degradation.ubiquitin.E3.SCF.FBOX	(at3g61590 : 459.0) HAWAIIAN SKIRT (HWS); FUNCTIONS IN: ubiquitin-protein ligase activity; INVOLVED IN: organ development; LOCATED IN: cellular_component unknown; EXPRESSED IN: 25 plant structures; EXPRESSED DURING: 15 growth stages; CONTAINS InterPro DOMAIN/s: F-box domain, cyclin-like (InterPro:IPR001810), F-box domain, Skp2-like (InterPro:IPR022364), Galactose oxidase/kelch, beta-propeller (In…
Jcr4S00022.170	-0.681026	3.78332	0.719628	0.396266	0.701545	18.6619	15.1242	9.84404	11.3639	not assigned.no ontology	(at5g41620 : 291.0) FUNCTIONS IN: molecular_function unknown; INVOLVED IN: biological_process unknown; LOCATED IN: chloroplast, plasma membrane; EXPRESSED IN: 9 plant structures; EXPRESSED DURING: 6 growth stages; BEST Arabidopsis thaliana protein match is: intracellular protein transport protein USO1-related (TAIR:AT1G64180.1); Has 30201 Blast hits to 17322 proteins in 780 species: Archae - 12; …
Jcr4S00022.190	1.91632	7.32147	10.7765	0.00102796	0.0141921	78.0127	55.2032	245.835	259.687	not assigned.no ontology.BTB/POZ domain-containing protein	(at3g61600 : 900.0) POZ/BTB containing-protein AtPOB1; POZ/BTB containin G-protein 1 (POB1); CONTAINS InterPro DOMAIN/s: BTB/POZ (InterPro:IPR013069), BTB/Kelch-associated (InterPro:IPR011705), BTB/POZ fold (InterPro:IPR011333), Kelch related (InterPro:IPR013089), BTB/POZ-like (InterPro:IPR000210); BEST Arabidopsis thaliana protein match is: BTB/POZ/Kelch-associated protein (TAIR:AT2G46260.1); Ha…
Jcr4S00022.20	0.381769	3.91591	0.233237	0.629134	0.849379	15.9085	9.8307	22.6147	11.3639	not assigned.no ontology	(loc_os01g12670.5 : 197.0) no description available & (at2g46200 : 191.0) unknown protein; Has 35333 Blast hits to 34131 proteins in 2444 species: Archae - 798; Bacteria - 22429; Metazoa - 974; Fungi - 991; Plants - 531; Viruses - 0; Other Eukaryotes - 9610 (source: NCBI BLink). & (reliability: 382.0) & (original description: no original description)
Jcr4S00022.200	0.998882	2.52399	0.888232	0.345957	0.658178	3.82415	3.78104	8.51376	6.73418	protein.synthesis.initiation	(gnl|cdd|38613 : 124.0) no description available & (at2g04520 : 111.0) Nucleic acid-binding, OB-fold-like protein; FUNCTIONS IN: RNA binding, translation initiation factor activity; INVOLVED IN: translational initiation; LOCATED IN: cellular_component unknown; EXPRESSED IN: 24 plant structures; EXPRESSED DURING: 15 growth stages; CONTAINS InterPro DOMAIN/s: Nucleic acid-binding, OB-fold-like (Int…
Jcr4S00022.230	-6.35893	0.556722	9.54415	0.00200588	0.0236922	3.97712	1.51242	0	0	misc.acyl transferases	(at4g01130 : 447.0) GDSL-like Lipase/Acylhydrolase superfamily protein; FUNCTIONS IN: hydrolase activity, acting on ester bonds, carboxylesterase activity; INVOLVED IN: lipid metabolic process; LOCATED IN: endomembrane system; EXPRESSED IN: 18 plant structures; EXPRESSED DURING: 13 growth stages; CONTAINS InterPro DOMAIN/s: Lipase, GDSL (InterPro:IPR001087); BEST Arabidopsis thaliana protein matc…
Jcr4S00022.240	0.0756139	6.17938	0.0149984	0.902528	0.969042	93.9211	46.1287	58	90.9114	RNA.regulation of transcription.bZIP transcription factor family	(q99089|cprf1_petcr : 257.0) Common plant regulatory factor CPRF-1 - Petroselinum crispum (Parsley) (Petroselinum hortense) & (at2g46270 : 228.0) encodes a bZIP G-box binding protein whose expression is induced by ABA. It has been shown to bind to Adh that contains the G-box and is induced by cold and water deprivation. GBF3 has been shown to be expressed mostly in the root and dark-grown leaves.…
Jcr4S00022.250	0.553481	3.4873	0.412052	0.52093	0.789546	11.6254	6.04966	10.3761	16.4146	minor CHO metabolism.others	(at3g61610 : 534.0) Galactose mutarotase-like superfamily protein; FUNCTIONS IN: carbohydrate binding, isomerase activity, aldose 1-epimerase activity, catalytic activity; INVOLVED IN: galactose metabolic process, N-terminal protein myristoylation, carbohydrate metabolic process; LOCATED IN: cellular_component unknown; EXPRESSED IN: 17 plant structures; EXPRESSED DURING: 11 growth stages; CONTAIN…
Jcr4S00022.260	-2.76076	1.83245	4.53163	0.0332739	0.168695	4.74195	8.31829	1.33028	0.420886	DNA.unspecified	(loc_os09g07820.2 : 236.0) no description available & (at3g61620 : 219.0) exonuclease RRP41 (RRP41); RRP41; FUNCTIONS IN: 3-5-exoribonuclease activity, RNA binding; INVOLVED IN: RNA processing; LOCATED IN: cellular_component unknown; EXPRESSED IN: 22 plant structures; EXPRESSED DURING: 13 growth stages; CONTAINS InterPro DOMAIN/s: Exoribonuclease, phosphorolytic domain 2 (InterPro:IPR015847), Exo…
Jcr4S00022.270	-1.32451	5.54233	3.93079	0.0474097	0.213068	59.0449	74.8646	15.6972	37.8798	not assigned.unknown	(at2g46300 : 175.0) Late embryogenesis abundant (LEA) hydroxyproline-rich glycoprotein family; CONTAINS InterPro DOMAIN/s: Late embryogenesis abundant protein, group 2 (InterPro:IPR004864); BEST Arabidopsis thaliana protein match is: unknown protein (TAIR:AT4G01110.1); Has 504 Blast hits to 503 proteins in 23 species: Archae - 0; Bacteria - 0; Metazoa - 1; Fungi - 2; Plants - 501; Viruses - 0; Ot…
Jcr4S00022.280	0.896707	6.60053	2.24654	0.133914	0.400987	80.4601	54.447	92.3211	160.358	protein.degradation.ubiquitin.E2	(at4g27960 : 277.0) ubiquitin conjugating enzyme; ubiquitin conjugating enzyme 9 (UBC9); FUNCTIONS IN: ubiquitin-protein ligase activity; INVOLVED IN: ubiquitin-dependent protein catabolic process; LOCATED IN: endomembrane system; EXPRESSED IN: male gametophyte, pollen tube; EXPRESSED DURING: L mature pollen stage, M germinated pollen stage; CONTAINS InterPro DOMAIN/s: Ubiquitin-conjugating enzym…
Jcr4S00022.30	1.867	0.44424	1.66444	0.197005	0.49572	0.458898	0.756208	2.12844	2.10443	not assigned.unknown	no hits & (original description: no original description)
Jcr4S00022.300	-2.81534	2.50793	4.97601	0.0257011	0.141894	14.0729	5.29346	0	2.9462	not assigned.unknown	no hits & (original description: no original description)
Jcr4S00022.310	0.569852	3.18874	0.347575	0.555489	0.810083	5.81271	9.0745	17.2936	4.20886	transport.metabolite transporters at the mitochondrial membrane	(loc_os08g29720.2 : 436.0) no description available & (at2g46320 : 421.0) Mitochondrial substrate carrier family protein; FUNCTIONS IN: binding; INVOLVED IN: transport, mitochondrial transport, transmembrane transport; LOCATED IN: mitochondrial inner membrane, membrane; EXPRESSED IN: guard cell; CONTAINS InterPro DOMAIN/s: Mitochondrial substrate carrier (InterPro:IPR001993), Mitochondrial substr…
Jcr4S00022.320	-2.15942	5.35381	8.69053	0.00319867	0.0332697	47.4195	87.7201	6.38532	23.9905	not assigned.unknown	no hits & (original description: /short)
Jcr4S00022.330	-1.03891	5.75237	2.53778	0.111151	0.362458	40.383	106.625	40.4404	30.3038	cell.organisation.cytoskeleton.mikrotubuli	(at3g61650 : 951.0) Required for centrosomal and noncentrosomal microtubule nucleation. Involved in specification of cell identity, such as stomatal patterning. Constitutively expressed throughout plant.; gamma-tubulin (TUBG1); FUNCTIONS IN: structural molecule activity, GTP binding, GTPase activity; INVOLVED IN: in 9 processes; LOCATED IN: mitochondrion, microtubule, plasma membrane, cytoplasm; …
Jcr4S00022.60	-0.975978	5.2944	2.13791	0.143698	0.418077	34.4173	71.0835	22.8807	30.3038	lipid metabolism.exotics (steroids, squalene etc).sphingolipids	(at2g46210 : 526.0) Fatty acid/sphingolipid desaturase; FUNCTIONS IN: oxidoreductase activity, oxidoreductase activity, acting on paired donors, with oxidation of a pair of donors resulting in the reduction of molecular oxygen to two molecules of water, iron ion binding, heme binding; INVOLVED IN: oxidation reduction, fatty acid biosynthetic process, lipid metabolic process; EXPRESSED IN: 23 plan…
Jcr4S00022.70	0.260946	4.09578	0.117748	0.73149	0.896238	15.9085	15.1242	13.8349	23.5696	not assigned.unknown	(at2g46220 : 261.0) Uncharacterized conserved protein (DUF2358); CONTAINS InterPro DOMAIN/s: Protein of unknown function DUF2358 (InterPro:IPR018790); BEST Arabidopsis thaliana protein match is: Uncharacterized conserved protein (DUF2358) (TAIR:AT1G16320.1); Has 199 Blast hits to 199 proteins in 64 species: Archae - 0; Bacteria - 74; Metazoa - 19; Fungi - 0; Plants - 95; Viruses - 0; Other Eukary…
Jcr4S00022.80	-0.648391	4.96987	0.94648	0.330617	0.644329	36.7118	40.079	19.156	29.8829	cell.organisation	(at2g46225 : 340.0) Encodes a subunit of the WAVE complex. The WAVE complex is required for activation of ARP2/3 complex which functions in actin microfilament nucleation and branching. One of four ABI-like proteins.; ABI-1-like 1 (ABIL1); FUNCTIONS IN: molecular_function unknown; INVOLVED IN: actin nucleation, trichome morphogenesis; LOCATED IN: SCAR complex; EXPRESSED IN: 23 plant structures; E…
Jcr4S00022.90	-0.096567	4.65106	0.0189362	0.890549	0.965494	21.4152	31.0045	20.4862	28.1994	cell wall.pectin synthesis.rhamnogalacturonan II.Xylose Transferase with Fucose Acceptor	(at4g01220 : 520.0) Nucleotide-diphospho-sugar transferase family protein; FUNCTIONS IN: molecular_function unknown; INVOLVED IN: biological_process unknown; LOCATED IN: endoplasmic reticulum; EXPRESSED IN: 22 plant structures; EXPRESSED DURING: 13 growth stages; CONTAINS InterPro DOMAIN/s: Reticulon (InterPro:IPR003388), Nucleotide-diphospho-sugar transferase, predicted (InterPro:IPR005069); BES…
Jcr4S00023.30	-1.97381	3.97895	5.48751	0.0191528	0.117288	27.5339	22.6862	2.92661	10.1013	hormone metabolism.salicylic acid.synthesis-degradation	(gnl|cdd|86349 : 231.0) no description available & (at5g37990 : 181.0) S-adenosyl-L-methionine-dependent methyltransferases superfamily protein; FUNCTIONS IN: S-adenosylmethionine-dependent methyltransferase activity, methyltransferase activity; INVOLVED IN: biological_process unknown; LOCATED IN: endomembrane system; EXPRESSED IN: hypocotyl, root; CONTAINS InterPro DOMAIN/s: SAM dependent carbox…
Jcr4S00024.10	1.88137	3.308	4.10107	0.042856	0.199296	5.04788	3.02483	16.7615	14.3101	stress.abiotic.heat	(p04794|hsp14_soybn : 146.0) 17.5 kDa class I heat shock protein (HSP 17.5-E) - Glycine max (Soybean) & (at2g29500 : 133.0) HSP20-like chaperones superfamily protein; CONTAINS InterPro DOMAIN/s: Heat shock protein Hsp20 (InterPro:IPR002068), HSP20-like chaperone (InterPro:IPR008978); BEST Arabidopsis thaliana protein match is: HSP20-like chaperones superfamily protein (TAIR:AT1G07400.1); Has 6873…
Jcr4S00024.100	-0.055684	5.5429	0.00787701	0.929279	0.977853	47.4195	47.6411	54.2752	37.038	DNA.unspecified	(at3g46960 : 1477.0) RNA helicase, ATP-dependent, SK12/DOB1 protein; FUNCTIONS IN: hydrolase activity, acting on acid anhydrides, in phosphorus-containing anhydrides, helicase activity, ATP-dependent helicase activity, ATP binding, nucleic acid binding; INVOLVED IN: biological_process unknown; LOCATED IN: vacuole; EXPRESSED IN: 25 plant structures; EXPRESSED DURING: 14 growth stages; CONTAINS Int…
Jcr4S00024.110	2.87465	2.78451	6.33239	0.0118553	0.0847987	1.68263	1.51242	6.65138	17.6772	not assigned.unknown	(loc_os03g15920.2 : 137.0) no description available & (at4g37300 : 83.2) maternal effect embryo arrest 59 (MEE59); Has 70 Blast hits to 70 proteins in 15 species: Archae - 0; Bacteria - 0; Metazoa - 0; Fungi - 0; Plants - 70; Viruses - 0; Other Eukaryotes - 0 (source: NCBI BLink). & (reliability: 166.4) & (original description: no original description)
Jcr4S00024.130	3.14511	5.7812	21.3058	3.91547e-06	0.00014755	13.9199	7.56208	82.7431	114.902	protein.degradation.cysteine protease	(at5g47550 : 119.0) Cystatin/monellin superfamily protein; FUNCTIONS IN: cysteine-type endopeptidase inhibitor activity; INVOLVED IN: biological_process unknown; LOCATED IN: cell wall; EXPRESSED IN: 24 plant structures; EXPRESSED DURING: 15 growth stages; CONTAINS InterPro DOMAIN/s: Proteinase inhibitor I25, cystatin (InterPro:IPR000010), Proteinase inhibitor I25, cystatin, conserved region (Inte…
Jcr4S00024.140	0.761712	6.67226	1.6568	0.198035	0.497453	95.1448	55.2032	137.817	118.69	DNA.synthesis/chromatin structure	(loc_os03g07080.2 : 820.0) no description available & (at3g58560 : 795.0) DNAse I-like superfamily protein; CONTAINS InterPro DOMAIN/s: Endonuclease/exonuclease/phosphatase (InterPro:IPR005135); BEST Arabidopsis thaliana protein match is: DNAse I-like superfamily protein (TAIR:AT3G58580.1); Has 1372 Blast hits to 1328 proteins in 220 species: Archae - 0; Bacteria - 20; Metazoa - 540; Fungi - 247;…
Jcr4S00024.150	0.671737	3.01815	0.491426	0.483292	0.763462	8.87203	3.02483	9.84404	10.1013	DNA.synthesis/chromatin structure	(at3g58560 : 107.0) DNAse I-like superfamily protein; CONTAINS InterPro DOMAIN/s: Endonuclease/exonuclease/phosphatase (InterPro:IPR005135); BEST Arabidopsis thaliana protein match is: DNAse I-like superfamily protein (TAIR:AT3G58580.1); Has 1372 Blast hits to 1328 proteins in 220 species: Archae - 0; Bacteria - 20; Metazoa - 540; Fungi - 247; Plants - 315; Viruses - 0; Other Eukaryotes - 250 (so…
Jcr4S00024.180	-0.319817	2.00061	0.0701528	0.791114	0.927245	7.49533	0.756208	1.33028	5.89241	not assigned.unknown	(at5g66440 : 131.0) unknown protein; BEST Arabidopsis thaliana protein match is: unknown protein (TAIR:AT4G34560.1); Has 1807 Blast hits to 1807 proteins in 277 species: Archae - 0; Bacteria - 0; Metazoa - 736; Fungi - 347; Plants - 385; Viruses - 0; Other Eukaryotes - 339 (source: NCBI BLink). & (reliability: 262.0) & (original description: no original description)
Jcr4S00024.20	0.733738	4.25583	0.711761	0.39886	0.703465	13.614	15.1242	4.25688	43.7722	not assigned.unknown	(gnl|cdd|68893 : 352.0) no description available & (at5g58930 : 241.0) Protein of unknown function (DUF740); FUNCTIONS IN: molecular_function unknown; INVOLVED IN: biological_process unknown; LOCATED IN: chloroplast; EXPRESSED IN: 22 plant structures; EXPRESSED DURING: 13 growth stages; CONTAINS InterPro DOMAIN/s: Protein of unknown function DUF740 (InterPro:IPR008004); BEST Arabidopsis thaliana …
Jcr4S00024.40	0.362861	4.40901	0.254046	0.614241	0.842441	17.5911	19.6614	20.4862	27.3576	lipid metabolism.lipid degradation.beta-oxidation.acyl-CoA thioesterase	(at2g29590 : 179.0) Thioesterase superfamily protein; CONTAINS InterPro DOMAIN/s: Thioesterase superfamily (InterPro:IPR006683); BEST Arabidopsis thaliana protein match is: Thioesterase superfamily protein (TAIR:AT1G04290.1); Has 283 Blast hits to 282 proteins in 58 species: Archae - 0; Bacteria - 0; Metazoa - 92; Fungi - 21; Plants - 166; Viruses - 0; Other Eukaryotes - 4 (source: NCBI BLink). &…
Jcr4S00024.50	-0.310256	1.43293	0.0651083	0.798597	0.931438	4.13008	1.51242	3.45872	1.26266	not assigned.unknown	no hits & (original description: no original description)
Jcr4S00024.60	-0.125915	5.7319	0.0417504	0.838096	0.947844	56.4445	54.447	38.3119	63.5538	transport.phosphate	(at3g46980 : 572.0) Encodes an inorganic phosphate transporter (PHT4;3).; phosphate transporter 4;3 (PHT4;3); FUNCTIONS IN: organic anion transmembrane transporter activity, carbohydrate transmembrane transporter activity, inorganic phosphate transmembrane transporter activity, sugar:hydrogen symporter activity; INVOLVED IN: transmembrane transport; LOCATED IN: membrane; EXPRESSED IN: 23 plant st…
Jcr4S00024.70	-1.60411	5.22989	5.78619	0.0161526	0.104836	65.1635	47.6411	23.1468	13.8892	major CHO metabolism.degradation.starch.starch phosphorylase	(p32811|phsh_soltu : 1335.0) Alpha-glucan phosphorylase, H isozyme (EC 2.4.1.1) (Starch phosphorylase H) - Solanum tuberosum (Potato) & (at3g46970 : 1317.0) Encodes a cytosolic alpha-glucan phosphorylase. In vitro, the enzyme has a preference for branched polysaccharides, such as glycogen.; alpha-glucan phosphorylase 2 (PHS2); FUNCTIONS IN: phosphorylase activity, transferase activity, transferri…
Jcr4S00024.80	0.784123	8.15941	1.65977	0.197634	0.496871	305.932	112.675	352.789	370.801	not assigned.no ontology	(loc_os03g15890.2 : 143.0) no description available & (at1g07350 : 139.0) RNA-binding (RRM/RBD/RNP motifs) family protein; FUNCTIONS IN: RNA binding, nucleotide binding, nucleic acid binding; INVOLVED IN: RNA splicing; EXPRESSED IN: 26 plant structures; EXPRESSED DURING: 15 growth stages; CONTAINS InterPro DOMAIN/s: RNA recognition motif, RNP-1 (InterPro:IPR000504), Nucleotide-binding, alpha-beta…
Jcr4S00025.10	-0.0657498	3.18228	0.00495704	0.94387	0.981899	14.6847	3.02483	10.1101	7.57595	signalling.G-proteins	(at1g48270 : 161.0) encodes a protein similar to G-coupled receptor with 7 transmembrane regions. Overexpression studies suggest this gene is involved in dormancy and flowering. Reduction of expression results in decreased sensitivity to cytokinin.; G-protein-coupled receptor 1 (GCR1); FUNCTIONS IN: G-protein coupled receptor activity; INVOLVED IN: in 7 processes; LOCATED IN: plasma membrane; EXP…
Jcr4S00025.120	-0.187169	5.63284	0.0907362	0.763243	0.911265	44.972	61.2528	50.2844	42.5095	RNA.regulation of transcription.putative transcription regulator	(at3g17450 : 899.0) hAT dimerisation domain-containing protein; FUNCTIONS IN: protein dimerization activity, DNA binding; INVOLVED IN: biological_process unknown; LOCATED IN: cellular_component unknown; EXPRESSED IN: 22 plant structures; EXPRESSED DURING: 14 growth stages; CONTAINS InterPro DOMAIN/s: HAT dimerisation (InterPro:IPR008906), Zinc finger, BED-type predicted (InterPro:IPR003656), Prot…
Jcr4S00025.130	-0.300785	4.67336	0.175953	0.674875	0.868997	20.8034	36.298	30.8624	14.731	not assigned.unknown	(loc_os02g49780.1 : 198.0) no description available & (at5g30495 : 196.0) Fcf2 pre-rRNA processing protein; CONTAINS InterPro DOMAIN/s: Fcf2 pre-rRNA processing (InterPro:IPR014810); BEST Arabidopsis thaliana protein match is: Fcf2 pre-rRNA processing protein (TAIR:AT1G54770.1); Has 334 Blast hits to 334 proteins in 173 species: Archae - 0; Bacteria - 0; Metazoa - 110; Fungi - 124; Plants - 58; V…
Jcr4S00025.140	1.65098	6.17511	7.11948	0.00762509	0.061803	29.9813	40.079	94.1835	124.582	signalling.in sugar and nutrient physiology.pyruvate dehydrogenase kinase	(at3g06483 : 416.0) Pyruvate dehydrogenase kinase (PDK) specifically phosphorylates the E1&#945; subunit of the pyruvate dehydrogenase complex (PDC) on a Ser residue using ATP as a phosphate donor. PDK is a unique type of protein kinase having a His-kinase-like sequence but Ser-kinase activity. Site-directed mutagenesis and structural analysis indicate that PDK belongs to the GHKL superfamily.; p…
Jcr4S00025.150	0.101719	5.67024	0.0271761	0.869061	0.959743	60.4216	37.0542	56.1376	49.2437	protein.targeting.secretory pathway.unspecified	(at3g17440 : 386.0) member of NPSN Gene Family; novel plant snare 13 (NPSN13); FUNCTIONS IN: molecular_function unknown; LOCATED IN: plasma membrane; EXPRESSED IN: 25 plant structures; EXPRESSED DURING: 15 growth stages; CONTAINS InterPro DOMAIN/s: Target SNARE coiled-coil domain (InterPro:IPR000727); BEST Arabidopsis thaliana protein match is: novel plant snare 12 (TAIR:AT1G48240.1); Has 35333 B…
Jcr4S00025.160	-0.631737	4.25294	0.723234	0.395085	0.70097	20.3445	26.4673	18.0917	11.7848	transport.metabolite transporters at the envelope membrane	(at3g17430 : 413.0) Nucleotide-sugar transporter family protein; FUNCTIONS IN: organic anion transmembrane transporter activity; LOCATED IN: endomembrane system; EXPRESSED IN: 22 plant structures; EXPRESSED DURING: 13 growth stages; CONTAINS InterPro DOMAIN/s: Protein of unknown function DUF250 (InterPro:IPR004853); BEST Arabidopsis thaliana protein match is: nodulin MtN21 /EamA-like transporter …
Jcr4S00025.170	0.226689	5.4547	0.128149	0.720359	0.891122	44.2072	36.298	38.3119	56.3988	protein.postranslational modification.kinase.receptor like cytoplasmatic kinase V	(loc_os01g21960.1 : 665.0) no description available & (at5g18500 : 641.0) Protein kinase superfamily protein; FUNCTIONS IN: protein serine/threonine kinase activity, protein kinase activity, kinase activity, ATP binding; INVOLVED IN: protein amino acid phosphorylation; LOCATED IN: plasma membrane; EXPRESSED IN: 22 plant structures; EXPRESSED DURING: 13 growth stages; CONTAINS InterPro DOMAIN/s: P…
Jcr4S00025.180	0.216462	6.88817	0.141619	0.706677	0.883599	128.491	89.9887	119.991	134.684	development.squamosa promoter binding like (SPL)	(at3g60030 : 680.0) squamosa promoter-binding protein-like 12 (SPL12); FUNCTIONS IN: sequence-specific DNA binding transcription factor activity; INVOLVED IN: regulation of transcription; LOCATED IN: nucleus; EXPRESSED IN: 22 plant structures; EXPRESSED DURING: 14 growth stages; CONTAINS InterPro DOMAIN/s: Ankyrin repeat-containing domain (InterPro:IPR020683), Transcription factor, SBP-box (Inter…
Jcr4S00025.190	-1.77256	3.61939	4.11077	0.0426109	0.198782	16.6733	21.93	4.52294	6.73418	development.unspecified	(at3g06430 : 674.0) embryo defective 2750 (EMB2750); INVOLVED IN: pollen tube development, embryo development ending in seed dormancy; LOCATED IN: chloroplast; CONTAINS InterPro DOMAIN/s: Pentatricopeptide repeat (InterPro:IPR002885); BEST Arabidopsis thaliana protein match is: Tetratricopeptide repeat (TPR)-like superfamily protein (TAIR:AT3G53170.1); Has 31867 Blast hits to 12007 proteins in 28…
Jcr4S00025.20	1.11822	5.3982	2.94271	0.086266	0.31162	21.1093	32.5169	50.8165	64.3956	not assigned.unknown	(at3g06960 : 485.0) Mutations in this gene suppress the low temperature-induced phenotype of Arabidopsis tocopherol-deficient mutant vte2.; PIGMENT DEFECTIVE 320 (PDE320); FUNCTIONS IN: molecular_function unknown; INVOLVED IN: acylglycerol transport; LOCATED IN: endoplasmic reticulum, chloroplast; EXPRESSED IN: 23 plant structures; EXPRESSED DURING: 13 growth stages; BEST Arabidopsis thaliana pro…
Jcr4S00025.200	0.739636	4.93773	1.19957	0.273408	0.587006	29.2165	15.8804	44.9633	31.5665	not assigned.unknown	no hits & (original description: no original description)
Jcr4S00025.210	-0.932507	2.99567	0.826338	0.363334	0.673657	5.20084	16.6366	7.18349	3.78798	transport.ABC transporters and multidrug resistance systems	(q5w274|pdr3_tobac : 1736.0) Pleiotropic drug resistance protein 3 (NtPDR3) - Nicotiana tabacum (Common tobacco) & (at3g53480 : 1638.0) Negative regulator of auxin polar transport inhibitors. ABCG37 regulates auxin distribution and homeostasis in roots by excluding IBA from the root apex, but does not act directly in basipetal transport. ABCG37 and ABCG36 act redundantly at outermost root plasma …
Jcr4S00025.220	-0.437193	8.3876	0.401126	0.526508	0.792321	391.746	378.86	501.248	67.7627	amino acid metabolism.synthesis.aspartate family.methionine	(q96552|metl_catro : 657.0) S-adenosylmethionine synthetase 2 (EC 2.5.1.6) (Methionine adenosyltransferase 2) (AdoMet synthetase 2) - Catharanthus roseus (Rosy periwinkle) (Madagascar periwinkle) & (at4g01850 : 647.0) S-adenosylmethionine synthetase 2 (SAM-2); FUNCTIONS IN: methionine adenosyltransferase activity; INVOLVED IN: one-carbon metabolic process, S-adenosylmethionine biosynthetic proces…
Jcr4S00025.230	0.388813	6.77155	0.434678	0.509703	0.78164	64.7046	125.531	135.156	112.377	not assigned.no ontology	(at5g18525 : 1511.0) protein serine/threonine kinases;protein tyrosine kinases;ATP binding;protein kinases; FUNCTIONS IN: protein serine/threonine kinase activity, protein tyrosine kinase activity, protein kinase activity, ATP binding; INVOLVED IN: protein amino acid phosphorylation; LOCATED IN: CUL4 RING ubiquitin ligase complex; EXPRESSED IN: 22 plant structures; EXPRESSED DURING: 13 growth sta…
Jcr4S00025.240	0.210244	4.42788	0.0871538	0.767827	0.913917	23.5568	15.8804	22.6147	23.5696	protein.targeting.secretory pathway.unspecified	(at1g48160 : 177.0) signal recognition particle 19 kDa protein, putative / SRP19, putative; FUNCTIONS IN: 7S RNA binding; INVOLVED IN: protein targeting, SRP-dependent cotranslational protein targeting to membrane; LOCATED IN: signal recognition particle, signal recognition particle, endoplasmic reticulum targeting; EXPRESSED IN: 24 plant structures; EXPRESSED DURING: 15 growth stages; CONTAINS I…
Jcr4S00025.250	0.81002	3.00129	0.675528	0.411131	0.71373	9.33093	1.51242	11.1743	9.2595	not assigned.unknown	(at4g04780 : 114.0) Encodes the med21 subunit of the mediator complex which is involved in transcriptional regulation. MED21 interacts physically with the E3 ligase HUB1 and this interaction may be important in mediation defense responses to fungal pathogens.; mediator 21 (MED21); CONTAINS InterPro DOMAIN/s: Mediator complex, subunit Med21 (InterPro:IPR021384); Has 261 Blast hits to 261 proteins …
Jcr4S00025.260	0.0209058	4.33432	0.000708371	0.978767	0.992066	10.0958	31.0045	13.0367	27.7785	amino acid metabolism.synthesis.aspartate family.methionine.homocysteine S-methyltransferase	(at3g17365 : 221.0) S-adenosyl-L-methionine-dependent methyltransferases superfamily protein; FUNCTIONS IN: methyltransferase activity, catalytic activity; INVOLVED IN: metabolic process; LOCATED IN: cellular_component unknown; EXPRESSED IN: 23 plant structures; EXPRESSED DURING: 13 growth stages; CONTAINS InterPro DOMAIN/s: Methyltransferase type 11 (InterPro:IPR013216); BEST Arabidopsis thalian…
Jcr4S00025.270	-0.337068	5.06192	0.261772	0.608905	0.83957	35.4881	39.3228	35.3853	23.5696	hormone metabolism.auxin.signal transduction	(loc_os03g09100.1 : 665.0) no description available & (at5g09410 : 613.0) calmodulin-binding protein, similar to another ethylene-upregulated calmodulin-binding protein ER1 GI:11612392 from (Nicotiana tabacum); ethylene induced calmodulin binding protein (EICBP.B); FUNCTIONS IN: calmodulin binding, transcription regulator activity, transcription activator activity; INVOLVED IN: response to freezi…
Jcr4S00025.280	-1.16973	5.65975	2.68584	0.101244	0.343196	97.2864	41.5914	11.1743	51.3481	cell.organisation	(at3g17360 : 842.0) PHRAGMOPLAST ORIENTING KINESIN 1 is one of the two Arabidopsis homologs isolated in yeast two-hybrid screen for interaction partners of maize gene TANGLED1 (TAN1). Based on sequence homology in their motor domains, POK1 and POK2 belong to the kinesin-12 class which also includes the well-characterized group of phragmoplast-associated kinesins AtPAKRPs. Both kinesins are compos…
Jcr4S00025.30	0.172659	2.69712	0.0272075	0.868986	0.959721	9.94279	1.51242	9.84404	3.78798	protein.aa activation.pseudouridylate synthase	(at3g06950 : 239.0) Pseudouridine synthase family protein; FUNCTIONS IN: pseudouridine synthase activity; INVOLVED IN: pseudouridine synthesis, RNA modification; LOCATED IN: chloroplast; EXPRESSED IN: 23 plant structures; EXPRESSED DURING: 13 growth stages; CONTAINS InterPro DOMAIN/s: Pseudouridine synthase, catalytic domain (InterPro:IPR020103), Pseudouridine synthase I, TruA, N-terminal (InterP…
Jcr4S00025.40	0.348524	4.75035	0.257753	0.611668	0.841375	22.486	24.9549	25.0092	35.3544	RNA.regulation of transcription.unclassified	(loc_os06g42640.3 : 627.0) no description available & (at1g64260 : 149.0) MuDR family transposase; FUNCTIONS IN: zinc ion binding; INVOLVED IN: biological_process unknown; LOCATED IN: cellular_component unknown; EXPRESSED IN: shoot apex, embryo, leaf whorl, flower, seed; EXPRESSED DURING: F mature embryo stage, petal differentiation and expansion stage, E expanded cotyledon stage, D bilateral sta…
Jcr4S00025.50	-2.18341	3.53604	4.8765	0.0272248	0.147543	14.5318	24.1987	1.06422	7.57595	not assigned.unknown	no hits & (original description: no original description)
Jcr4S00025.60	-0.2031	6.31145	0.111167	0.73882	0.899941	65.0105	105.869	52.4128	95.5412	protein.postranslational modification	(at3g17510 : 614.0) Encodes a CBL-interacting protein kinase. Specifically interacts with ECT1 and ECT2.; CBL-interacting protein kinase 1 (CIPK1); CONTAINS InterPro DOMAIN/s: NAF/FISL domain (InterPro:IPR018451), Serine/threonine-protein kinase-like domain (InterPro:IPR017442), Protein kinase-like domain (InterPro:IPR011009), Serine/threonine-protein kinase, active site (InterPro:IPR008271), NAF…
Jcr4S00025.70	0.272479	2.81829	0.067417	0.795135	0.92953	11.1665	0.756208	5.85321	9.68038	signalling.calcium	(at3g17470 : 679.0) Ca2+-activated RelA/spot homolog (CRSH); FUNCTIONS IN: GTP diphosphokinase activity, calcium ion binding; INVOLVED IN: guanosine tetraphosphate metabolic process; LOCATED IN: chloroplast; EXPRESSED IN: 22 plant structures; EXPRESSED DURING: 13 growth stages; CONTAINS InterPro DOMAIN/s: EF-Hand 1, calcium-binding site (InterPro:IPR018247), EF-HAND 2 (InterPro:IPR018249), EF-han…
Jcr4S00025.80	-1.07953	5.47617	2.73046	0.0984512	0.336349	50.0199	71.8398	37.7798	19.3608	protein.synthesis.ribosomal protein.prokaryotic.chloroplast.50S subunit.L3	(at3g17465 : 465.0) encodes a putative L3 ribosomal protein targeted to the plastid.; ribosomal protein L3 plastid (RPL3P); CONTAINS InterPro DOMAIN/s: Ribosomal protein L3 (InterPro:IPR000597), Ribosomal protein L3, bacterial/organelle-type (InterPro:IPR019927), Ribosomal protein L3, conserved site (InterPro:IPR019926), Translation elongation/initiation factor/Ribosomal, beta-barrel (InterPro:IP…
Jcr4S00025.90	0.672095	1.84336	0.30312	0.581933	0.82608	4.89491	0	3.45872	5.47152	RNA.regulation of transcription.putative transcription regulator	(at1g09520 : 83.2) LOCATED IN: chloroplast; EXPRESSED IN: 21 plant structures; EXPRESSED DURING: 12 growth stages; CONTAINS InterPro DOMAIN/s: Zinc finger, PHD-type, conserved site (InterPro:IPR019786); BEST Arabidopsis thaliana protein match is: PHD finger family protein (TAIR:AT3G17460.1); Has 56 Blast hits to 56 proteins in 17 species: Archae - 0; Bacteria - 2; Metazoa - 0; Fungi - 4; Plants -…
Jcr4S00026.10	0.252916	2.49643	0.0573951	0.810661	0.93657	7.49533	2.26862	7.18349	5.05064	not assigned.unknown	no hits & (original description: no original description)
Jcr4S00027.100	-1.52148	3.83842	3.41729	0.0645169	0.25921	28.1457	13.6117	5.58716	9.2595	protein.degradation.ubiquitin.E3.SCF.FBOX	(at1g56240 : 171.0) phloem protein 2-B13 (PP2-B13); FUNCTIONS IN: carbohydrate binding; LOCATED IN: endomembrane system; CONTAINS InterPro DOMAIN/s: F-box domain, cyclin-like (InterPro:IPR001810), F-box domain, Skp2-like (InterPro:IPR022364); BEST Arabidopsis thaliana protein match is: phloem protein 2-B14 (TAIR:AT1G56250.1); Has 533 Blast hits to 519 proteins in 34 species: Archae - 0; Bacteria …
Jcr4S00027.110	-0.158184	4.56362	0.0509853	0.821358	0.940789	27.6868	21.93	25.2752	19.3608	RNA.regulation of transcription.unclassified	(loc_os01g41210.1 : 900.0) no description available & (at1g64260 : 152.0) MuDR family transposase; FUNCTIONS IN: zinc ion binding; INVOLVED IN: biological_process unknown; LOCATED IN: cellular_component unknown; EXPRESSED IN: shoot apex, embryo, leaf whorl, flower, seed; EXPRESSED DURING: F mature embryo stage, petal differentiation and expansion stage, E expanded cotyledon stage, D bilateral sta…
Jcr4S00027.120	-0.00297257	6.42826	2.5853e-05	0.995943	0.997777	73.8826	99.0632	86.2018	85.8608	RNA.processing.RNA helicase	(at5g26742 : 835.0) embryo defective 1138 (emb1138); FUNCTIONS IN: in 6 functions; INVOLVED IN: embryo development ending in seed dormancy; EXPRESSED IN: guard cell; CONTAINS InterPro DOMAIN/s: DNA/RNA helicase, DEAD/DEAH box type, N-terminal (InterPro:IPR011545), GUCT (InterPro:IPR012562), DEAD-like helicase, N-terminal (InterPro:IPR014001), DNA/RNA helicase, C-terminal (InterPro:IPR001650), Zin…
Jcr4S00027.130	1.68478	3.41602	3.2835	0.0699795	0.273416	7.80127	1.51242	13.0367	19.7817	not assigned.no ontology	(at5g26740 : 190.0) Protein of unknown function (DUF300); LOCATED IN: endomembrane system; EXPRESSED IN: 24 plant structures; EXPRESSED DURING: 13 growth stages; CONTAINS InterPro DOMAIN/s: Protein of unknown function DUF300 (InterPro:IPR005178); BEST Arabidopsis thaliana protein match is: Protein of unknown function (DUF300) (TAIR:AT3G05940.1); Has 921 Blast hits to 913 proteins in 195 species: …
Jcr4S00027.140	-0.089666	2.61699	0.0066916	0.934804	0.979705	3.36525	9.8307	3.99083	7.99684	not assigned.no ontology	(at3g05940 : 154.0) Protein of unknown function (DUF300); INVOLVED IN: biological_process unknown; LOCATED IN: endomembrane system; EXPRESSED IN: 22 plant structures; EXPRESSED DURING: 13 growth stages; CONTAINS InterPro DOMAIN/s: Protein of unknown function DUF300 (InterPro:IPR005178); BEST Arabidopsis thaliana protein match is: Protein of unknown function (DUF300) (TAIR:AT5G26740.3); Has 926 Bl…
Jcr4S00027.150	0.924279	4.43985	1.59967	0.20595	0.507625	11.4724	18.9052	25.5413	31.1456	not assigned.unknown	(at3g05940 : 176.0) Protein of unknown function (DUF300); INVOLVED IN: biological_process unknown; LOCATED IN: endomembrane system; EXPRESSED IN: 22 plant structures; EXPRESSED DURING: 13 growth stages; CONTAINS InterPro DOMAIN/s: Protein of unknown function DUF300 (InterPro:IPR005178); BEST Arabidopsis thaliana protein match is: Protein of unknown function (DUF300) (TAIR:AT5G26740.3); Has 926 Bl…
Jcr4S00027.160	1.69303	2.83308	2.42863	0.119137	0.376917	1.83559	5.29346	7.7156	13.8892	not assigned.unknown	no hits & (original description: /short)
Jcr4S00027.170	-0.154136	2.96342	0.0247086	0.875095	0.960409	7.49533	9.0745	4.78899	10.1013	not assigned.unknown	no hits & (original description: no original description)
Jcr4S00027.180	-0.568486	7.16014	1.01861	0.31285	0.627141	185.701	155.779	110.147	120.373	signalling.light	(p33530|phya1_tobac : 1768.0) Phytochrome A1 - Nicotiana tabacum (Common tobacco) & (at1g09570 : 1759.0) Light-labile cytoplasmic red/far-red light photoreceptor involved in the regulation of photomorphogenesis. It exists in two inter-convertible forms: Pr and Pfr (active) and functions as a dimer.The N terminus carries a single tetrapyrrole chromophore, and the C terminus is involved in dimeriza…
Jcr4S00027.190	2.62928	8.79459	17.2622	3.25605e-05	0.000892723	108.912	138.386	974.56	553.465	protein.aa activation.glutamate-tRNA ligase	(at5g26710 : 1089.0) Glutamyl/glutaminyl-tRNA synthetase, class Ic; FUNCTIONS IN: glutamate-tRNA ligase activity; INVOLVED IN: glutamyl-tRNA aminoacylation, translation, tRNA aminoacylation, tRNA aminoacylation for protein translation; LOCATED IN: cytoplasm; EXPRESSED IN: 24 plant structures; EXPRESSED DURING: 13 growth stages; CONTAINS InterPro DOMAIN/s: Aminoacyl-tRNA synthetase, class I, conse…
Jcr4S00027.20	0.0610514	5.04336	0.00878539	0.925323	0.976571	31.358	33.2731	33.2569	34.0918	protein.synthesis.release	(at3g58390 : 496.0) Eukaryotic release factor 1 (eRF1) family protein; FUNCTIONS IN: translation release factor activity; INVOLVED IN: translational termination, translation; EXPRESSED IN: sperm cell, cultured cell; CONTAINS InterPro DOMAIN/s: eRF1 domain 2 (InterPro:IPR005141), eRF1 domain 3 (InterPro:IPR005142), eRF1 domain 1 (InterPro:IPR005140), Probable translation factor pelota (InterPro:IP…
Jcr4S00027.200	-0.47993	3.93873	0.358591	0.54929	0.806142	25.0864	9.8307	17.0275	8.41773	metal handling.binding, chelation and storage	(loc_os05g19670.1 : 243.0) no description available & (at3g62020 : 238.0) germin-like protein (GLP10); germin-like protein 10 (GLP10); FUNCTIONS IN: manganese ion binding, nutrient reservoir activity; INVOLVED IN: biological_process unknown; LOCATED IN: cell wall, plant-type cell wall; EXPRESSED IN: 19 plant structures; EXPRESSED DURING: 10 growth stages; CONTAINS InterPro DOMAIN/s: Cupin, RmlC-t…
Jcr4S00027.210	0.152151	4.06225	0.0405006	0.840505	0.949098	17.7441	13.6117	20.7523	14.3101	mitochondrial electron transport / ATP synthesis.cytochrome c oxidase	(at1g57600 : 668.0) MBOAT (membrane bound O-acyl transferase) family protein; CONTAINS InterPro DOMAIN/s: Membrane bound O-acyl transferase, MBOAT (InterPro:IPR004299); Has 2343 Blast hits to 2336 proteins in 775 species: Archae - 0; Bacteria - 1642; Metazoa - 209; Fungi - 146; Plants - 49; Viruses - 0; Other Eukaryotes - 297 (source: NCBI BLink). & (loc_os05g05200.2 : 612.0) no description avail…
Jcr4S00027.220	-0.333667	4.46572	0.191317	0.661823	0.862829	12.6962	37.8104	24.7431	14.3101	DNA.synthesis/chromatin structure	(at5g26680 : 618.0) 5-3 exonuclease family protein; FUNCTIONS IN: 5-3 exonuclease activity, DNA binding, catalytic activity, nuclease activity; INVOLVED IN: DNA repair; EXPRESSED IN: 21 plant structures; EXPRESSED DURING: 9 growth stages; CONTAINS InterPro DOMAIN/s: XPG conserved site (InterPro:IPR019974), XPG N-terminal (InterPro:IPR006085), DNA repair protein (XPGC)/yeast Rad (InterPro:IPR00608…
Jcr4S00027.240	-1.07489	4.73117	2.34176	0.125947	0.388027	46.3487	24.9549	14.8991	19.3608	cell wall.pectin*esterases.acetyl esterase	(gnl|cdd|39488 : 642.0) no description available & (at5g26670 : 628.0) Pectinacetylesterase family protein; CONTAINS InterPro DOMAIN/s: Pectinacetylesterase (InterPro:IPR004963); BEST Arabidopsis thaliana protein match is: Pectinacetylesterase family protein (TAIR:AT3G05910.1); Has 35333 Blast hits to 34131 proteins in 2444 species: Archae - 798; Bacteria - 22429; Metazoa - 974; Fungi - 991; Plan…
Jcr4S00027.250	-1.09682	4.62175	2.29522	0.129772	0.394851	27.075	40.8352	11.4404	20.2025	RNA.regulation of transcription.MYB domain transcription factor family	(at1g09540 : 304.0) Encodes putative transcription factor. Mutants lack of mucilage extrusion from the seeds during imbibition. Reduced quantities of mucilage are deposited during the development of the seed coat epidermis in myb61 mutants. Expressed in guard cells,loss of function mutations show an increase in stomatal pore opening suggesting a role in ABA independent regulation of stomatal pore…
Jcr4S00027.260	-0.138421	7.39607	0.057709	0.810154	0.93657	186.466	166.366	110.945	210.022	not assigned.unknown	no hits & (original description: no original description)
Jcr4S00027.270	-1.81456	4.76198	5.9945	0.0143506	0.0963158	57.9741	25.7111	17.0275	6.73418	signalling.light	(at1g09530 : 191.0) Transcription factor interacting with photoreceptors phyA and phyB. Forms a ternary complex in vitro with G-box element of the promoters of LHY, CCA1. Acts as a negative regulator of phyB signalling. It degrades rapidly after irradiation of dark grown seedlings in a process controlled by phytochromes. Does not play a significant role in controlling light input and function of …
Jcr4S00027.40	0.469924	6.42052	0.617843	0.43185	0.729103	92.6974	49.9097	87.5321	111.535	cell wall.cell wall proteins.RGP	(gnl|cdd|72787 : 489.0) no description available & (at5g16510 : 483.0) Alpha-1,4-glucan-protein synthase family protein; FUNCTIONS IN: transferase activity, transferring hexosyl groups, glycogenin glucosyltransferase activity; INVOLVED IN: response to salt stress; LOCATED IN: cell junction, Golgi apparatus, plant-type cell wall; EXPRESSED IN: 26 plant structures; EXPRESSED DURING: 16 growth stage…
Jcr4S00027.50	-2.04768	2.91171	3.58801	0.0581981	0.242816	7.80127	17.3928	4.52294	1.26266	secondary metabolism.isoprenoids.carotenoids.carotenoid epsilon ring hydroxylase	(at1g31800 : 827.0) Encodes a protein with &#946;-ring carotenoid hydroxylase activity.; "cytochrome P450, family 97, subfamily A, polypeptide 3" (CYP97A3); FUNCTIONS IN: carotene beta-ring hydroxylase activity, oxygen binding; INVOLVED IN: carotenoid biosynthetic process, xanthophyll biosynthetic process; LOCATED IN: chloroplast; EXPRESSED IN: 22 plant structures; EXPRESSED DURING: 13 growth sta…
Jcr4S00027.60	-0.368976	3.54238	0.191602	0.661587	0.862724	14.0729	12.0993	9.84404	10.5222	lipid metabolism.exotics (steroids, squalene etc).UDP-glucose:sterol glucosyltransferase	(loc_os04g04254.1 : 754.0) no description available & (at3g07020 : 751.0) UDP-Glycosyltransferase superfamily protein; FUNCTIONS IN: transferase activity, transferring glycosyl groups; INVOLVED IN: lipid glycosylation, carbohydrate metabolic process, metabolic process; LOCATED IN: plasma membrane, membrane; EXPRESSED IN: 25 plant structures; EXPRESSED DURING: 15 growth stages; CONTAINS InterPro D…
Jcr4S00027.70	1.82108	5.86827	7.10665	0.00767983	0.0620445	40.8419	9.0745	88.5963	93.8576	DNA.synthesis/chromatin structure	(loc_os02g57200.1 : 91.3) no description available & (at5g44800 : 80.9) chromatin remodeling 4 (CHR4); FUNCTIONS IN: in 6 functions; INVOLVED IN: chromatin assembly or disassembly, regulation of transcription; LOCATED IN: chromatin, nucleus; EXPRESSED IN: 24 plant structures; EXPRESSED DURING: 11 growth stages; CONTAINS InterPro DOMAIN/s: Protein of unknown function DUF1087 (InterPro:IPR009463), …
Jcr4S00028.10	1.29487	5.85839	4.292	0.0382921	0.184272	35.794	31.0045	103.761	60.6076	minor CHO metabolism.others	(at5g52190 : 278.0) Sugar isomerase (SIS) family protein; FUNCTIONS IN: sugar binding; INVOLVED IN: carbohydrate metabolic process; EXPRESSED IN: 17 plant structures; EXPRESSED DURING: 10 growth stages; CONTAINS InterPro DOMAIN/s: Sugar isomerase (SIS) (InterPro:IPR001347); Has 950 Blast hits to 950 proteins in 353 species: Archae - 153; Bacteria - 734; Metazoa - 0; Fungi - 2; Plants - 24; Viruse…
Jcr4S00028.110	-0.0506173	6.3686	0.00616356	0.937424	0.980288	108.3	58.9842	39.3761	123.32	signalling.calcium	(at5g62070 : 87.8) IQ-domain 23 (IQD23); CONTAINS InterPro DOMAIN/s: IQ calmodulin-binding region (InterPro:IPR000048); BEST Arabidopsis thaliana protein match is: IQ-domain 24 (TAIR:AT5G07240.1); Has 854 Blast hits to 833 proteins in 54 species: Archae - 0; Bacteria - 0; Metazoa - 62; Fungi - 7; Plants - 775; Viruses - 0; Other Eukaryotes - 10 (source: NCBI BLink). & (reliability: 175.6) & (orig…
Jcr4S00028.120	-2.02684	3.11783	4.4505	0.034891	0.174501	15.7555	12.0993	3.45872	3.36709	signalling.light	(loc_os07g42400.1 : 484.0) no description available & (at4g38180 : 360.0) FAR1-related sequence 5 (FRS5); FUNCTIONS IN: zinc ion binding; INVOLVED IN: response to red or far red light; LOCATED IN: cellular_component unknown; EXPRESSED IN: 22 plant structures; EXPRESSED DURING: 13 growth stages; CONTAINS InterPro DOMAIN/s: MULE transposase, conserved domain (InterPro:IPR018289), Transcription fact…
Jcr4S00028.130	1.79443	0.601098	1.2722	0.259354	0.572796	0.152966	1.51242	3.99083	0.420886	stress.abiotic.drought/salt	(at2g45750 : 803.0) S-adenosyl-L-methionine-dependent methyltransferases superfamily protein; CONTAINS InterPro DOMAIN/s: Protein of unknown function DUF248, methyltransferase putative (InterPro:IPR004159); BEST Arabidopsis thaliana protein match is: S-adenosyl-L-methionine-dependent methyltransferases superfamily protein (TAIR:AT4G00750.1); Has 1101 Blast hits to 1086 proteins in 99 species: Arc…
Jcr4S00028.140	0.430984	6.48903	0.513609	0.473581	0.756662	58.433	95.2822	77.9541	128.37	RNA.transcription	(loc_os07g27930.1 : 163.0) no description available & (at5g51940 : 162.0) One of two highly similar proteins that can serve as a non-catalytic subunit of nuclear DNA-dependent RNA polymerases II, IV and V; homologous to budding yeast RPB6 and the E. coli RNA polymerase omega subunit. Probably redundant with At2g04630.; NRPB6A; FUNCTIONS IN: DNA-directed RNA polymerase activity, DNA binding; INVOL…
Jcr4S00028.150	-0.151907	5.02713	0.0507908	0.821693	0.940791	24.1686	45.3725	23.6789	38.3007	cell.organisation	(at5g52120 : 99.4) phloem protein 2-A14 (PP2-A14); CONTAINS InterPro DOMAIN/s: F-box domain, cyclin-like (InterPro:IPR001810), F-box domain, Skp2-like (InterPro:IPR022364); BEST Arabidopsis thaliana protein match is: phloem protein 2-A13 (TAIR:AT3G61060.1); Has 417 Blast hits to 411 proteins in 23 species: Archae - 0; Bacteria - 0; Metazoa - 0; Fungi - 0; Plants - 417; Viruses - 0; Other Eukaryot…
Jcr4S00028.160	0.568264	8.10083	0.98398	0.321218	0.63498	249.64	192.077	363.165	292.516	RNA.regulation of transcription	(at5g62090 : 441.0) SEUSS-like 2 (SLK2); BEST Arabidopsis thaliana protein match is: SEUSS-like 1 (TAIR:AT4G25520.1); Has 38958 Blast hits to 16422 proteins in 905 species: Archae - 6; Bacteria - 1880; Metazoa - 14538; Fungi - 4050; Plants - 2632; Viruses - 363; Other Eukaryotes - 15489 (source: NCBI BLink). & (loc_os06g03600.1 : 369.0) no description available & (reliability: 800.0) & (original …
Jcr4S00028.170	0.378012	3.13616	0.15585	0.693006	0.876925	7.03644	8.31829	15.4312	4.20886	not assigned.unknown	(at5g52110 : 315.0) HIGH CHLOROPHYLL FLUORESCENCE 208 (HCF208); CONTAINS InterPro DOMAIN/s: Protein of unknown function DUF2930 (InterPro:IPR021325); Has 125 Blast hits to 125 proteins in 55 species: Archae - 0; Bacteria - 72; Metazoa - 0; Fungi - 0; Plants - 48; Viruses - 0; Other Eukaryotes - 5 (source: NCBI BLink). & (loc_os10g37840.1 : 266.0) no description available & (reliability: 630.0) & …
Jcr4S00028.180	-2.48732	3.3263	4.67885	0.0305362	0.158934	12.6962	21.93	0	6.31329	amino acid metabolism.synthesis.aspartate family.lysine.dihydrodipicolinate reductase	(at5g52100 : 449.0) Is essential for chloroplast NAD(P)H dehydrogenase activity, which is involved in electron transfer between PSII and PSI. Likely functions in biogenesis or stabilization of the NAD(P)H dehydrogenase complex.; chlororespiration reduction 1 (crr1); FUNCTIONS IN: dihydrodipicolinate reductase activity; INVOLVED IN: photosynthesis, light reaction, lysine biosynthetic process via d…
Jcr4S00028.190	-0.310211	7.31943	0.30581	0.580263	0.825344	176.064	177.709	159.367	125.845	stress.abiotic	(at5g52060 : 275.0) A member of Arabidopsis BAG (Bcl-2-associated athanogene) proteins, plant homologs of mammalian regulators of apoptosis. Plant BAG proteins are multi-functional and remarkably similar to their animal counterparts, as they regulate apoptotic-like processes ranging from pathogen attack, to abiotic stress, to plant development.; BCL-2-associated athanogene 1 (BAG1); INVOLVED IN: …
Jcr4S00028.20	1.14987	2.00715	0.866808	0.35184	0.664015	0.917796	4.53725	5.05505	5.89241	not assigned.unknown	no hits & (original description: no original description)
Jcr4S00028.30	0.151573	2.72433	0.0222011	0.881553	0.962656	6.42457	6.04966	9.57798	4.20886	not assigned.unknown	(at5g52180 : 82.0) LOCATED IN: endomembrane system; EXPRESSED IN: 22 plant structures; EXPRESSED DURING: 13 growth stages; CONTAINS InterPro DOMAIN/s: Transmembrane protein 161AB, predicted (InterPro:IPR019395); Has 82 Blast hits to 82 proteins in 35 species: Archae - 0; Bacteria - 0; Metazoa - 47; Fungi - 0; Plants - 33; Viruses - 0; Other Eukaryotes - 2 (source: NCBI BLink). & (reliability: 164…
Jcr4S00028.40	-0.242208	4.91572	0.106534	0.744125	0.901869	33.6525	31.7607	46.5596	8.41773	stress.abiotic.heat	(at5g62020 : 246.0) member of Heat Stress Transcription Factor (Hsf) family; heat shock transcription factor B2A (HSFB2A); FUNCTIONS IN: DNA binding, sequence-specific DNA binding transcription factor activity; INVOLVED IN: response to chitin; LOCATED IN: nucleus; EXPRESSED IN: 18 plant structures; EXPRESSED DURING: 11 growth stages; CONTAINS InterPro DOMAIN/s: Winged helix-turn-helix transcripti…
Jcr4S00028.50	-6.3174	0.513616	9.37903	0.00219482	0.0254576	3.82415	1.51242	0	0	signalling.receptor kinases.leucine rich repeat X	(at5g07280 : 1218.0) Encodes EMS1 (EXCESS MICROSPOROCYTES1), a putative leucine-rich repeat receptor protein kinase that controls somatic and reproductive cell fates in Arabidopsis anther.; EXCESS MICROSPOROCYTES1 (EMS1); CONTAINS InterPro DOMAIN/s: Protein kinase, ATP binding site (InterPro:IPR017441), Serine/threonine-protein kinase domain (InterPro:IPR002290), Leucine-rich repeat-containing N-…
Jcr4S00028.60	2.6098	0.956729	3.28095	0.0700885	0.273719	0.76483	0	5.3211	1.26266	not assigned.unknown	(at4g33495 : 588.0) A member of the RPD gene family - there are13 annotated genes and one EST encoding RPD1-like proteins in Arabidopsis. Shows no homology to any protein of known function. Abundant expression found in the shoot apex and the root. rpd1 mutant is a temperature-sensitive mutant isolated on the basis of the impairment in adventitious roots formation in hypocotyl region. Also, disrup…
Jcr4S00028.80	0.391071	5.44283	0.370177	0.542908	0.802584	48.6432	25.7111	42.8349	55.9779	protein.synthesis.ribosomal protein.eukaryotic.60S subunit.L24	(o65743|rl24_cicar : 173.0) 60S ribosomal protein L24 - Cicer arietinum (Chickpea) (Garbanzo) & (loc_os05g40820.2 : 173.0) no description available & (at2g36620 : 166.0) RPL24A encodes ribosomal protein L24, homolog of cytosolic RPL24, found in archaea and higher eukaryotes. Arabidopsis has two RPL24 homologs, RPL24A (AT2G36620) and RPL24B (AT3G53020).; ribosomal protein L24 (RPL24A); FUNCTIONS I…
Jcr4S00028.90	-1.28418	4.74931	3.35635	0.0669462	0.265039	45.5839	30.2483	12.5046	18.9399	protein.degradation.serine protease	(gnl|cdd|37500 : 330.0) no description available & (at5g07250 : 325.0) RHOMBOID-like protein 3 (RBL3); FUNCTIONS IN: serine-type endopeptidase activity; LOCATED IN: integral to membrane; EXPRESSED IN: 24 plant structures; EXPRESSED DURING: 15 growth stages; CONTAINS InterPro DOMAIN/s: Peptidase S54, rhomboid (InterPro:IPR002610); BEST Arabidopsis thaliana protein match is: RHOMBOID-like 1 (TAIR:A…
Jcr4S00029.20	-5.71308	-0.178687	7.14624	0.00751211	0.0613155	1.52966	2.26862	0	0	not assigned.no ontology	(at2g03820 : 583.0) nonsense-mediated mRNA decay NMD3 family protein; CONTAINS InterPro DOMAIN/s: NMD3 (InterPro:IPR007064); Has 480 Blast hits to 466 proteins in 217 species: Archae - 17; Bacteria - 0; Metazoa - 145; Fungi - 138; Plants - 63; Viruses - 0; Other Eukaryotes - 117 (source: NCBI BLink). & (gnl|cdd|37824 : 553.0) no description available & (loc_os10g42320.1 : 474.0) no description av…
Jcr4S00030.100	-0.585031	3.21126	0.392795	0.530834	0.794332	9.02499	13.6117	10.1101	4.62975	not assigned.unknown	(original description: no original description)
Jcr4S00030.110	0.355725	3.88596	0.207689	0.648585	0.857584	14.9907	10.5869	16.7615	16.4146	RNA.regulation of transcription.B3 transcription factor family	(at4g33280 : 233.0) AP2/B3-like transcriptional factor family protein; FUNCTIONS IN: DNA binding, sequence-specific DNA binding transcription factor activity; INVOLVED IN: regulation of transcription, DNA-dependent; LOCATED IN: vacuole; CONTAINS InterPro DOMAIN/s: Transcriptional factor B3 (InterPro:IPR003340); BEST Arabidopsis thaliana protein match is: AP2/B3-like transcriptional factor family …
Jcr4S00030.120	-0.208544	5.02674	0.0972411	0.755166	0.906558	25.3924	45.3725	24.4771	36.1962	RNA.regulation of transcription.B3 transcription factor family	(at4g33280 : 249.0) AP2/B3-like transcriptional factor family protein; FUNCTIONS IN: DNA binding, sequence-specific DNA binding transcription factor activity; INVOLVED IN: regulation of transcription, DNA-dependent; LOCATED IN: vacuole; CONTAINS InterPro DOMAIN/s: Transcriptional factor B3 (InterPro:IPR003340); BEST Arabidopsis thaliana protein match is: AP2/B3-like transcriptional factor family …
Jcr4S00030.130	-0.901745	2.73859	0.582505	0.445332	0.73804	2.44746	15.8804	7.98165	1.26266	PS.lightreaction.cytochrome b6/f	(at2g26500 : 111.0) cytochrome b6f complex subunit (petM), putative; Has 37 Blast hits to 37 proteins in 10 species: Archae - 0; Bacteria - 0; Metazoa - 0; Fungi - 0; Plants - 37; Viruses - 0; Other Eukaryotes - 0 (source: NCBI BLink). & (loc_os03g55720.1 : 94.0) no description available & (reliability: 222.0) & (original description: no original description)
Jcr4S00030.140	0.301854	5.52466	0.210815	0.646129	0.856855	26.0042	57.4718	41.5046	60.1867	not assigned.unknown	(loc_os03g55730.1 : 407.0) no description available & (at1g47640 : 402.0) unknown protein; FUNCTIONS IN: molecular_function unknown; INVOLVED IN: biological_process unknown; LOCATED IN: mitochondrion; EXPRESSED IN: 23 plant structures; EXPRESSED DURING: 13 growth stages; CONTAINS InterPro DOMAIN/s: Protein of unknown function DUF2053, membrane (InterPro:IPR019164); Has 204 Blast hits to 204 prote…
Jcr4S00030.180	-0.131503	6.88538	0.0477076	0.827101	0.943077	121.761	125.531	64.3853	161.62	misc.cytochrome P450	(at4g31940 : 566.0) member of CYP82C; "cytochrome P450, family 82, subfamily C, polypeptide 4" (CYP82C4); FUNCTIONS IN: electron carrier activity, monooxygenase activity, iron ion binding, oxygen binding, heme binding; INVOLVED IN: oxidation reduction; LOCATED IN: endomembrane system; EXPRESSED IN: root; CONTAINS InterPro DOMAIN/s: Cytochrome P450 (InterPro:IPR001128), Cytochrome P450, E-class, g…
Jcr4S00030.190	1.14233	4.58707	2.38038	0.122868	0.383284	15.4496	14.368	18.3578	47.981	misc.cytochrome P450	(o49858|c82a3_soybn : 523.0) Cytochrome P450 82A3 (EC 1.14.-.-) (P450 CP6) - Glycine max (Soybean) & (at4g31940 : 486.0) member of CYP82C; "cytochrome P450, family 82, subfamily C, polypeptide 4" (CYP82C4); FUNCTIONS IN: electron carrier activity, monooxygenase activity, iron ion binding, oxygen binding, heme binding; INVOLVED IN: oxidation reduction; LOCATED IN: endomembrane system; EXPRESSED IN…
Jcr4S00030.20	-1.95309	4.04137	4.88209	0.0271368	0.147332	12.3902	41.5914	3.72477	10.1013	transport.nitrate	(gnl|cdd|36451 : 472.0) no description available & (at1g69850 : 387.0) Encodes an inducible component of low-affinity nitrate uptake. mRNA found primarily in root hairs and the epidermis of roots.; nitrate transporter 1:2 (NRT1:2); FUNCTIONS IN: transporter activity, calcium ion binding; INVOLVED IN: response to nematode; LOCATED IN: plasma membrane, membrane; EXPRESSED IN: 22 plant structures; E…
Jcr4S00030.210	1.42101	5.7439	5.02966	0.0249168	0.139531	36.2529	21.1738	63.5872	92.595	RNA.regulation of transcription.Histone acetyltransferases	(loc_os03g53960.2 : 604.0) no description available & (at3g07740 : 578.0) encodes a transcriptional adaptor ADA2a that interacts with histone acetyltransferase GCN5 homolog and CBF1; homolog of yeast ADA2 2A (ADA2A); FUNCTIONS IN: DNA binding, sequence-specific DNA binding transcription factor activity, zinc ion binding; INVOLVED IN: response to cold; EXPRESSED IN: 14 plant structures; EXPRESSED …
Jcr4S00030.250	-2.04016	4.01417	5.83871	0.0156774	0.102765	19.8856	33.2731	9.57798	2.9462	cell wall.precursor synthesis.phosphomannose isomerase	(at1g67070 : 445.0) Encodes a protein with phosphomannose isomerase activity that is involved in synthesis of ascorbic acid. Expression is induced after 24 hours of dark treatment, in senescing leaves and treatment with exogenous photosynthesis inhibitor. Induction of gene expression was suppressed in excised leaves supplied with sugar. The authors suggest that the genes expression pattern is res…
Jcr4S00030.260	0.601914	9.36595	1.01214	0.314392	0.628639	438.401	610.26	849.248	741.602	protein.synthesis.ribosomal protein.eukaryotic.40S subunit.S7	(loc_os03g18580.1 : 283.0) no description available & (at3g02560 : 281.0) Ribosomal protein S7e family protein; FUNCTIONS IN: structural constituent of ribosome; INVOLVED IN: translation; LOCATED IN: cytosolic small ribosomal subunit, cytosolic ribosome, chloroplast, membrane; EXPRESSED IN: 23 plant structures; EXPRESSED DURING: 16 growth stages; CONTAINS InterPro DOMAIN/s: Ribosomal protein S7e …
Jcr4S00030.270	1.3315	1.97019	1.22945	0.267514	0.581087	3.82415	0	6.65138	4.62975	not assigned.no ontology	(loc_os04g31240.1 : 379.0) no description available & (at5g38360 : 272.0) alpha/beta-Hydrolases superfamily protein; CONTAINS InterPro DOMAIN/s: Alpha/beta hydrolase fold-1 (InterPro:IPR000073); BEST Arabidopsis thaliana protein match is: methyl esterase 14 (TAIR:AT1G33990.1); Has 2073 Blast hits to 2071 proteins in 500 species: Archae - 14; Bacteria - 1119; Metazoa - 146; Fungi - 52; Plants - 35…
Jcr4S00030.280	0.284836	0.55266	0.0436548	0.834497	0.946409	1.68263	0.756208	0.798165	2.52532	RNA.regulation of transcription.bHLH,Basic Helix-Loop-Helix family	(at1g25330 : 149.0) basic helix-loop-helix (bHLH) DNA-binding superfamily protein; FUNCTIONS IN: DNA binding, sequence-specific DNA binding transcription factor activity; INVOLVED IN: regulation of transcription; LOCATED IN: nucleus; EXPRESSED IN: 7 plant structures; EXPRESSED DURING: 4 anthesis, C globular stage, petal differentiation and expansion stage; CONTAINS InterPro DOMAIN/s: Helix-loop-h…
Jcr4S00030.290	0.190398	1.17649	0.02345	0.878293	0.961846	1.98856	2.26862	3.45872	1.26266	not assigned.unknown	(at5g38380 : 268.0) unknown protein; FUNCTIONS IN: molecular_function unknown; INVOLVED IN: biological_process unknown; LOCATED IN: membrane; EXPRESSED IN: 22 plant structures; EXPRESSED DURING: 14 growth stages; CONTAINS InterPro DOMAIN/s: Protein of unknown function DUF6, transmembrane (InterPro:IPR000620); Has 109 Blast hits to 107 proteins in 35 species: Archae - 0; Bacteria - 0; Metazoa - 59…
Jcr4S00030.30	0.809082	4.74133	1.20023	0.273275	0.587006	30.7462	6.80587	27.9358	40.4051	not assigned.unknown	(at1g47310 : 299.0) unknown protein; FUNCTIONS IN: molecular_function unknown; INVOLVED IN: biological_process unknown; LOCATED IN: endomembrane system; EXPRESSED IN: 24 plant structures; EXPRESSED DURING: 13 growth stages; Has 45 Blast hits to 45 proteins in 11 species: Archae - 0; Bacteria - 0; Metazoa - 0; Fungi - 0; Plants - 45; Viruses - 0; Other Eukaryotes - 0 (source: NCBI BLink). & (loc_o…
Jcr4S00030.300	-0.709376	2.20925	0.385161	0.534854	0.797018	9.94279	0.756208	3.99083	2.9462	not assigned.unknown	(at1g67080 : 208.0) Encodes a protein involved in the photoprotection of PSII. An aba4-1 mutant completely lacks neoxanthin,a component of the chromophore of the peripheral antenna system in PSII. ABA4 is required for neoxanthin biosynthesis, an intermediary step in abscisic acid biosynthesis, but no catalytic activity has been detected for the ABA4 protein.; abscisic acid (ABA)-deficient 4 (ABA4…
Jcr4S00030.40	0.805045	6.87602	1.70384	0.191787	0.488588	70.0584	101.332	217.367	80.8102	protein.targeting.chloroplast	(at1g06870 : 408.0) Peptidase S24/S26A/S26B/S26C family protein; FUNCTIONS IN: serine-type peptidase activity, peptidase activity; INVOLVED IN: proteolysis; LOCATED IN: integral to membrane, membrane; EXPRESSED IN: male gametophyte, pollen tube; EXPRESSED DURING: L mature pollen stage; CONTAINS InterPro DOMAIN/s: Peptidase S24/S26A/S26B/S26C, beta-ribbon domain (InterPro:IPR011056), Peptidase S24…
Jcr4S00030.50	-1.32386	6.05073	4.37436	0.0364836	0.179273	101.722	87.7201	23.4128	52.6108	transport.amino acids	(at1g47670 : 862.0) Transmembrane amino acid transporter family protein; FUNCTIONS IN: amino acid transmembrane transporter activity; INVOLVED IN: amino acid transport; LOCATED IN: plasma membrane, membrane; EXPRESSED IN: 20 plant structures; EXPRESSED DURING: 13 growth stages; CONTAINS InterPro DOMAIN/s: Amino acid transporter, transmembrane (InterPro:IPR013057); BEST Arabidopsis thaliana protei…
Jcr4S00030.60	-1.23496	4.90666	3.30631	0.0690143	0.270434	44.2072	40.079	14.8991	21.0443	secondary metabolism.sulfur-containing.glucosinolates.regulation.indole	(at1g47655 : 118.0) Dof-type zinc finger DNA-binding family protein; CONTAINS InterPro DOMAIN/s: Zinc finger, Dof-type (InterPro:IPR003851); BEST Arabidopsis thaliana protein match is: Dof-type zinc finger DNA-binding family protein (TAIR:AT5G66940.1); Has 1094 Blast hits to 1089 proteins in 56 species: Archae - 0; Bacteria - 0; Metazoa - 0; Fungi - 0; Plants - 1089; Viruses - 0; Other Eukaryotes…
Jcr4S00030.70	-0.398325	1.05391	0.0930261	0.760365	0.909402	4.13008	0	1.86239	1.68355	hormone metabolism.gibberelin.synthesis-degradation.ent-kaurene oxidase	(at5g25900 : 684.0) Encodes a member of the CYP701A cytochrome p450 family that is involved in later steps of the gibberellin biosynthetic pathway.; GA requiring 3 (GA3); FUNCTIONS IN: oxygen binding; INVOLVED IN: gibberellin biosynthetic process, gibberellic acid mediated signaling pathway, ent-kaurene oxidation to kaurenoic acid; LOCATED IN: chloroplast outer membrane, endoplasmic reticulum, mi…
Jcr4S00030.80	-0.979146	4.66309	1.97042	0.160403	0.443203	32.7347	34.7856	14.8991	19.3608	not assigned.no ontology	(at4g37100 : 1036.0) Pyridoxal phosphate (PLP)-dependent transferases superfamily protein; FUNCTIONS IN: pyridoxal phosphate binding, catalytic activity; INVOLVED IN: biological_process unknown; LOCATED IN: plasma membrane; CONTAINS InterPro DOMAIN/s: Pyridoxal phosphate-dependent transferase, major domain (InterPro:IPR015424), Pyridoxal phosphate-dependent transferase, major region, subdomain 1 …
Jcr4S00030.90	0.343401	3.4703	0.155055	0.69375	0.877204	14.2258	4.53725	14.633	10.1013	not assigned.unknown	no hits & (original description: no original description)
Jcr4S00031.10	1.2752	6.78411	4.50228	0.0338496	0.170678	87.4965	40.079	151.651	160.358	not assigned.no ontology	(at5g19820 : 1452.0) embryo defective 2734 (emb2734); FUNCTIONS IN: lyase activity, binding; INVOLVED IN: embryo development ending in seed dormancy; LOCATED IN: cell wall, phycobilisome; EXPRESSED IN: 23 plant structures; EXPRESSED DURING: 14 growth stages; CONTAINS InterPro DOMAIN/s: HEAT (InterPro:IPR000357), Armadillo-like helical (InterPro:IPR011989), HEAT, type 2 (InterPro:IPR021133), Armad…
Jcr4S00031.100	-0.066415	5.10831	0.0100431	0.920173	0.97517	26.0042	45.3725	30.8624	36.6171	not assigned.unknown	(at3g03890 : 420.0) FMN binding; FUNCTIONS IN: FMN binding; LOCATED IN: chloroplast; EXPRESSED IN: 23 plant structures; EXPRESSED DURING: 15 growth stages; CONTAINS InterPro DOMAIN/s: Protein of unknown function DUF2470 (InterPro:IPR019595), FMN-binding split barrel (InterPro:IPR012349), Pyridoxamine 5&apos;-phosphate oxidase-like, FMN-binding domain (InterPro:IPR011576), FMN-binding split barrel…
Jcr4S00031.120	-0.429253	3.49493	0.247167	0.619077	0.844284	16.3674	9.0745	12.7706	6.31329	S-assimilation.AKN	(at3g03900 : 313.0) Provides activated sulfate for the sulfation of secondary metabolites, including the glucosinolates. Redundant with APK4.; adenosine-5-phosphosulfate (APS) kinase 3 (APK3); FUNCTIONS IN: transferase activity, transferring phosphorus-containing groups, kinase activity, ATP binding; INVOLVED IN: male gamete generation, sulfate assimilation; LOCATED IN: cytosol; EXPRESSED IN: 27 …
Jcr4S00031.130	-0.61724	4.66062	0.766158	0.381408	0.689952	26.922	34.7856	14.8991	25.2532	stress.abiotic.heat	(at5g18140 : 145.0) Chaperone DnaJ-domain superfamily protein; FUNCTIONS IN: unfolded protein binding, heat shock protein binding; INVOLVED IN: protein folding; EXPRESSED IN: 23 plant structures; EXPRESSED DURING: 15 growth stages; CONTAINS InterPro DOMAIN/s: Molecular chaperone, heat shock protein, Hsp40, DnaJ (InterPro:IPR015609), Heat shock protein DnaJ, N-terminal (InterPro:IPR001623), Heat s…
Jcr4S00031.140	1.2492	2.72793	1.45396	0.227894	0.534866	3.97712	3.78104	7.7156	10.943	not assigned.unknown	(at5g18150 : 105.0) Methyltransferase-related protein; FUNCTIONS IN: molecular_function unknown; INVOLVED IN: biological_process unknown; LOCATED IN: endomembrane system; EXPRESSED IN: 24 plant structures; EXPRESSED DURING: 15 growth stages; BEST Arabidopsis thaliana protein match is: unknown protein (TAIR:AT5G14602.1); Has 1807 Blast hits to 1807 proteins in 277 species: Archae - 0; Bacteria - 0…
Jcr4S00031.150	1.80348	8.67897	7.54925	0.00600351	0.0521302	157.249	207.957	995.046	278.627	N-metabolism.N-degradation.glutamate dehydrogenase	(at5g18170 : 796.0) Encodes the 43 kDa alpha-subunit of the glutamate dehydrogenase with a putative mitochondrial transit polypeptide and NAD(H)- and alpha-ketoglutarate-binding domains. Mitochondrial localization confirmed by subcellular fractionation. Combines in several ratios with GDH2 protein (GDH-beta) to form seven isoenzymes. Catalyzes the cleavage of glycine residues. May be involved in …
Jcr4S00031.160	-1.46768	4.55098	3.43504	0.0638269	0.257646	13.461	57.4718	13.3028	11.7848	protein.synthesis.ribosome biogenesis.Pre-rRNA processing and modifications.snoRNPs	(loc_os11g37080.1 : 171.0) no description available & (at3g03920 : 169.0) H/ACA ribonucleoprotein complex, subunit Gar1/Naf1 protein; FUNCTIONS IN: snoRNA binding, pseudouridine synthase activity, RNA binding; LOCATED IN: chloroplast thylakoid membrane, nucleolus; EXPRESSED IN: 23 plant structures; EXPRESSED DURING: 13 growth stages; CONTAINS InterPro DOMAIN/s: H/ACA ribonucleoprotein complex, su…
Jcr4S00031.170	-0.51206	6.90612	0.786442	0.375178	0.685759	122.373	160.316	84.3394	113.639	protein.postranslational modification	(at3g03940 : 1150.0) Protein kinase family protein; FUNCTIONS IN: protein serine/threonine kinase activity, protein kinase activity, kinase activity, ATP binding; INVOLVED IN: protein amino acid phosphorylation; LOCATED IN: cellular_component unknown; EXPRESSED IN: cultured cell; CONTAINS InterPro DOMAIN/s: Protein kinase, ATP binding site (InterPro:IPR017441), Protein kinase, catalytic domain (I…
Jcr4S00031.180	0.798388	3.85122	0.98495	0.32098	0.634813	9.78982	11.3431	14.367	22.307	major CHO metabolism.synthesis.starch.ADP Glucose Phosphorylase	(at5g18200 : 417.0) encodes an adenylyltransferase; UTP:galactose-1-phosphate uridylyltransferases;ribose-5-phosphate adenylyltransferases; CONTAINS InterPro DOMAIN/s: Galactose-1-phosphate uridyl transferase, N-terminal (InterPro:IPR005849), Histidine triad-like motif (InterPro:IPR011146), Galactose-1-phosphate uridyl transferase, class I (InterPro:IPR001937), Histidine triad motif (InterPro:IPR…
Jcr4S00031.190	0.840213	6.68436	1.78802	0.181168	0.474369	92.0855	54.447	193.688	69.8671	signalling.calcium	(at3g13460 : 422.0) Physically interacts with CIPK1.; evolutionarily conserved C-terminal region 2 (ECT2); FUNCTIONS IN: protein binding; LOCATED IN: nucleus, cytoplasm; EXPRESSED IN: 24 plant structures; EXPRESSED DURING: 15 growth stages; CONTAINS InterPro DOMAIN/s: YTH domain (InterPro:IPR007275); BEST Arabidopsis thaliana protein match is: evolutionarily conserved C-terminal region 4 (TAIR:AT…
Jcr4S00031.20	-2.29264	-0.0879768	2.13119	0.144328	0.418584	1.68263	1.51242	0.53211	0	RNA.regulation of transcription.AP2/EREBP, APETALA2/Ethylene-responsive element binding protein family	(loc_os07g10410.1 : 138.0) no description available & (at5g19790 : 106.0) encodes a member of the ERF (ethylene response factor) subfamily B-6 of ERF/AP2 transcription factor family (RAP2.11). The protein contains one AP2 domain. There are 12 members in this subfamily including RAP2.11.; related to AP2 11 (RAP2.11); FUNCTIONS IN: DNA binding, sequence-specific DNA binding transcription factor act…
Jcr4S00031.200	-0.422233	7.07034	0.566536	0.451639	0.742135	164.744	142.923	115.734	114.06	protein.folding	(loc_os03g59020.1 : 919.0) no description available & (at3g03960 : 884.0) TCP-1/cpn60 chaperonin family protein; FUNCTIONS IN: unfolded protein binding, ATP binding; INVOLVED IN: protein folding, cellular protein metabolic process; LOCATED IN: membrane; EXPRESSED IN: 23 plant structures; EXPRESSED DURING: 13 growth stages; CONTAINS InterPro DOMAIN/s: Chaperonin Cpn60/TCP-1 (InterPro:IPR002423), C…
Jcr4S00031.220	-1.09178	3.11608	1.04526	0.306601	0.620947	10.2487	13.6117	0.798165	10.5222	not assigned.unknown	(at1g54385 : 552.0) ARM repeat superfamily protein; FUNCTIONS IN: binding; INVOLVED IN: spliceosome assembly, nuclear mRNA splicing, via spliceosome; LOCATED IN: cellular_component unknown; CONTAINS InterPro DOMAIN/s: Armadillo-type fold (InterPro:IPR016024), Survival motor neuron interacting protein 1 (InterPro:IPR007022); BEST Arabidopsis thaliana protein match is: ARM repeat superfamily protei…
Jcr4S00031.230	-1.6914	2.22417	1.8736	0.171063	0.460026	3.67118	11.3431	0.798165	3.78798	RNA.regulation of transcription.putative transcription regulator	(at1g54390 : 287.0) ING2 encodes a member of the Inhibitor of Growth family of nuclear-localized PhD domain containing homeodomain proteins. Binds to H3K4 di or trimethylated DNA.; INHIBITOR OF GROWTH 2 (ING2); CONTAINS InterPro DOMAIN/s: Zinc finger, PHD-type (InterPro:IPR001965), Zinc finger, FYVE/PHD-type (InterPro:IPR011011), Zinc finger, PHD-finger (InterPro:IPR019787); BEST Arabidopsis thal…
Jcr4S00031.240	3.90161	3.80239	11.3664	0.000747854	0.0111093	2.29449	0.756208	50.5505	1.26266	misc.short chain dehydrogenase/reductase (SDR)	(at4g13180 : 315.0) NAD(P)-binding Rossmann-fold superfamily protein; FUNCTIONS IN: oxidoreductase activity, binding, catalytic activity; INVOLVED IN: response to arsenic; EXPRESSED IN: 22 plant structures; EXPRESSED DURING: 13 growth stages; CONTAINS InterPro DOMAIN/s: NAD(P)-binding domain (InterPro:IPR016040), Glucose/ribitol dehydrogenase (InterPro:IPR002347), Short-chain dehydrogenase/reduct…
Jcr4S00031.30	1.32447	8.27351	5.12051	0.0236447	0.135413	140.423	213.251	424.358	459.608	cell.organisation.cytoskeleton.mikrotubuli	(gnl|cdd|30217 : 913.0) no description available & (at5g19780 : 825.0) Encodes an isoform of alpha tubulin. Closely related to adjacent gene TUA3 suggesting recent duplication.; tubulin alpha-5 (TUA5); FUNCTIONS IN: structural constituent of cytoskeleton; INVOLVED IN: response to cadmium ion, microtubule-based process; LOCATED IN: tubulin complex, cytosol, cell wall, membrane; EXPRESSED IN: 6 pla…
Jcr4S00031.40	1.24468	5.47078	3.55309	0.0594347	0.246518	24.0157	28.7359	40.9725	83.7564	redox.dismutases and catalases	(o49044|sodc2_mescr : 182.0) Superoxide dismutase [Cu-Zn] 2 (EC 1.15.1.1) - Mesembryanthemum crystallinum (Common ice plant) & (loc_os03g22810.1 : 173.0) no description available & (gnl|cdd|84499 : 172.0) no description available & (at5g18100 : 170.0) A putative peroxisomal CuZnSOD inducible by a high-light pulse.; copper/zinc superoxide dismutase 3 (CSD3); FUNCTIONS IN: superoxide dismutase acti…
Jcr4S00031.50	1.52266	6.13014	6.13341	0.013265	0.0916355	41.4538	30.2483	96.578	111.114	protein.synthesis.initiation	(at5g18110 : 345.0) novel cap-binding protein (NCBP); FUNCTIONS IN: RNA binding, translation initiation factor activity; INVOLVED IN: translational initiation; LOCATED IN: cytoplasm; EXPRESSED IN: 23 plant structures; EXPRESSED DURING: 15 growth stages; CONTAINS InterPro DOMAIN/s: Eukaryotic translation initiation factor 4E (eIF-4E) (InterPro:IPR001040), Eukaryotic translation initiation factor 4…
Jcr4S00031.60	1.29191	5.82314	4.18505	0.0407819	0.192415	23.2508	43.1039	76.0917	84.1773	redox.thioredoxin	(at5g18120 : 129.0) Encodes a protein disulfide isomerase-like (PDIL) protein, a member of a multigene family within the thioredoxin (TRX) superfamily. This protein also belongs to the adenosine 5-phosphosulfate reductase-like (APRL) group.; APR-like 7 (APRL7); INVOLVED IN: cell redox homeostasis; LOCATED IN: endomembrane system; EXPRESSED IN: 24 plant structures; EXPRESSED DURING: 15 growth stag…
Jcr4S00031.70	-0.969765	5.1337	2.0796	0.149279	0.425521	33.6525	60.4966	19.9541	27.7785	not assigned.unknown	(at5g18130 : 95.9) unknown protein; BEST Arabidopsis thaliana protein match is: unknown protein (TAIR:AT3G03870.1); Has 35333 Blast hits to 34131 proteins in 2444 species: Archae - 798; Bacteria - 22429; Metazoa - 974; Fungi - 991; Plants - 531; Viruses - 0; Other Eukaryotes - 9610 (source: NCBI BLink). & (reliability: 191.8) & (original description: no original description)
Jcr4S00031.80	-0.467354	6.49172	0.562319	0.453327	0.742747	70.9762	139.142	47.0917	104.38	not assigned.unknown	no hits & (original description: /short)
Jcr4S00031.90	0.424192	7.2729	0.481773	0.487621	0.766892	201.915	60.4966	171.872	182.665	not assigned.unknown	(at1g55340 : 182.0) Protein of unknown function (DUF1639); FUNCTIONS IN: molecular_function unknown; INVOLVED IN: biological_process unknown; LOCATED IN: cellular_component unknown; CONTAINS InterPro DOMAIN/s: Protein of unknown function DUF1639 (InterPro:IPR012438); BEST Arabidopsis thaliana protein match is: Protein of unknown function (DUF1639) (TAIR:AT3G03880.1); Has 250 Blast hits to 247 pro…
Jcr4S00032.10	0.127687	5.34925	0.037812	0.845821	0.950948	53.3851	23.4424	37.2477	47.981	signalling.G-proteins	(loc_os03g24180.1 : 295.0) no description available & (at5g19390 : 284.0) Encodes a protein with similarity to REN1, a Rho GTPase activating protein.; Rho GTPase activation protein (RhoGAP) with PH domain; FUNCTIONS IN: Rho GTPase activator activity, phosphoinositide binding; INVOLVED IN: signal transduction; LOCATED IN: chloroplast thylakoid membrane; EXPRESSED IN: guard cell, cultured cell; CON…
Jcr4S00032.30	-1.21293	4.57953	2.51825	0.112535	0.364985	31.0521	36.298	23.1468	5.47152	not assigned.unknown	no hits & (original description: no original description)
Jcr4S00032.40	-0.83051	4.00039	1.03312	0.309428	0.623684	30.8991	9.0745	16.4954	6.31329	protein.degradation.AAA type	(gnl|cdd|35960 : 128.0) no description available & (loc_os05g44310.1 : 115.0) no description available & (at4g04910 : 113.0) N-ethylmaleimide sensitive factor; N-ethylmaleimide sensitive factor (NSF); FUNCTIONS IN: protein binding; LOCATED IN: vacuole; EXPRESSED IN: 26 plant structures; EXPRESSED DURING: 15 growth stages; CONTAINS InterPro DOMAIN/s: ATPase, AAA+ type, core (InterPro:IPR003593), A…
Jcr4S00033.10	0.107447	3.80354	0.0151872	0.90192	0.96892	18.6619	7.56208	24.4771	4.20886	not assigned.unknown	(at1g05410 : 328.0) Protein of unknown function (DUF1423); CONTAINS InterPro DOMAIN/s: Protein of unknown function DUF1423, plant (InterPro:IPR004082); BEST Arabidopsis thaliana protein match is: unknown protein (TAIR:AT4G14840.1); Has 35333 Blast hits to 34131 proteins in 2444 species: Archae - 798; Bacteria - 22429; Metazoa - 974; Fungi - 991; Plants - 531; Viruses - 0; Other Eukaryotes - 9610 …
Jcr4S00033.100	-0.71486	3.1426	0.600927	0.438225	0.734008	12.6962	9.0745	8.24771	5.05064	protein.synthesis.ribosomal protein.unknown.large subunit.L18/L5	(at3g22450 : 233.0) Ribosomal L18p/L5e family protein; FUNCTIONS IN: structural constituent of ribosome; INVOLVED IN: translation; LOCATED IN: mitochondrion, ribosome, intracellular; EXPRESSED IN: 12 plant structures; EXPRESSED DURING: 9 growth stages; CONTAINS InterPro DOMAIN/s: Ribosomal protein L18/L5 (InterPro:IPR005484); BEST Arabidopsis thaliana protein match is: Ribosomal L18p/L5e family p…
Jcr4S00033.110	0.89815	2.99574	0.740382	0.389539	0.695933	7.03644	3.78104	2.92661	18.0981	misc. other Ferredoxins and Rieske domain	(at4g14890 : 166.0) 2Fe-2S ferredoxin-like superfamily protein; FUNCTIONS IN: electron carrier activity, iron-sulfur cluster binding, 2 iron, 2 sulfur cluster binding; INVOLVED IN: electron transport chain; LOCATED IN: chloroplast; EXPRESSED IN: 23 plant structures; EXPRESSED DURING: 13 growth stages; CONTAINS InterPro DOMAIN/s: Ferredoxin (InterPro:IPR001041), Ferredoxin [2Fe-2S], plant (InterPr…
Jcr4S00033.120	1.23011	3.82188	2.06875	0.150345	0.427417	5.96567	11.3431	11.4404	28.1994	not assigned.unknown	no hits & (original description: /short/partial)
Jcr4S00033.130	0.27442	10.4086	0.188832	0.663891	0.863673	1591	868.883	1248.33	1727.74	cell wall.cell wall proteins.HRGP	(at3g22440 : 684.0) FRIGIDA-like protein; CONTAINS InterPro DOMAIN/s: Frigida-like (InterPro:IPR012474); BEST Arabidopsis thaliana protein match is: FRIGIDA-like protein (TAIR:AT4G14900.1); Has 1385 Blast hits to 1327 proteins in 123 species: Archae - 0; Bacteria - 9; Metazoa - 139; Fungi - 70; Plants - 1142; Viruses - 0; Other Eukaryotes - 25 (source: NCBI BLink). & (loc_os07g07680.2 : 405.0) no…
Jcr4S00033.140	-0.520623	5.06895	0.612346	0.433906	0.730738	36.4059	43.1039	34.8532	20.2025	not assigned.unknown	(at3g22430 : 295.0) CONTAINS InterPro DOMAIN/s: Domain of unknown function XS (InterPro:IPR005380); BEST Arabidopsis thaliana protein match is: XS domain-containing protein / XS zinc finger domain-containing protein-related (TAIR:AT5G23570.1); Has 565 Blast hits to 510 proteins in 121 species: Archae - 2; Bacteria - 90; Metazoa - 191; Fungi - 32; Plants - 51; Viruses - 4; Other Eukaryotes - 195 (…
Jcr4S00033.150	-0.00929396	5.3044	0.000214309	0.98832	0.995196	43.4423	35.5418	35.9174	42.9304	not assigned.unknown	(at3g22430 : 124.0) CONTAINS InterPro DOMAIN/s: Domain of unknown function XS (InterPro:IPR005380); BEST Arabidopsis thaliana protein match is: XS domain-containing protein / XS zinc finger domain-containing protein-related (TAIR:AT5G23570.1); Has 565 Blast hits to 510 proteins in 121 species: Archae - 2; Bacteria - 90; Metazoa - 191; Fungi - 32; Plants - 51; Viruses - 4; Other Eukaryotes - 195 (…
Jcr4S00033.160	0.69422	-0.150027	0.196713	0.657387	0.860966	1.07076	0	2.12844	0	PS.lightreaction.photosystem II.PSII polypeptide subunits	(at1g05385 : 189.0) Encodes a Psb27 homolog involved in photosystem II biogenesis.; LOW PSII ACCUMULATION 19 (LPA19); FUNCTIONS IN: molecular_function unknown; INVOLVED IN: photosystem II assembly; LOCATED IN: chloroplast thylakoid lumen, chloroplast; EXPRESSED IN: 24 plant structures; EXPRESSED DURING: 15 growth stages; Has 214 Blast hits to 214 proteins in 55 species: Archae - 0; Bacteria - 73;…
Jcr4S00033.170	-0.123369	5.75201	0.039124	0.843203	0.950334	73.5766	37.8104	60.1284	42.9304	amino acid metabolism.synthesis.histidine.imidazoleglycerol-phosphate dehydratase	(at4g14910 : 298.0) Encodes a protein that is predicted to act as a imidazoleglycerol-phosphate dehydratase involved in histidine biosynthesis; HISTIDINE BIOSYNTHESIS 5B (HISN5B); FUNCTIONS IN: imidazoleglycerol-phosphate dehydratase activity; INVOLVED IN: histidine biosynthetic process; LOCATED IN: chloroplast; EXPRESSED IN: 22 plant structures; EXPRESSED DURING: 13 growth stages; CONTAINS Inter…
Jcr4S00033.180	-1.06639	3.17135	1.10463	0.293252	0.607235	5.04788	20.4176	5.05505	6.73418	not assigned.unknown	no hits & (original description: /pseudo/partial)
Jcr4S00033.190	0.0736923	7.50297	0.0170969	0.895969	0.967179	172.852	180.734	160.431	211.706	RNA.regulation of transcription.PHD finger transcription factor	(at4g14920 : 191.0) Acyl-CoA N-acyltransferase with RING/FYVE/PHD-type zinc finger protein; FUNCTIONS IN: DNA binding, zinc ion binding; INVOLVED IN: regulation of transcription, DNA-dependent; LOCATED IN: nucleus; EXPRESSED IN: 23 plant structures; EXPRESSED DURING: 14 growth stages; CONTAINS InterPro DOMAIN/s: Zinc finger, PHD-type, conserved site (InterPro:IPR019786), Zinc finger, PHD-type (In…
Jcr4S00033.20	0.528669	6.46505	0.741944	0.389039	0.695683	101.722	41.5914	88.0642	120.794	not assigned.unknown	(at4g14840 : 254.0) unknown protein; BEST Arabidopsis thaliana protein match is: unknown protein (TAIR:AT3G22520.1); Has 1681 Blast hits to 1532 proteins in 283 species: Archae - 19; Bacteria - 179; Metazoa - 579; Fungi - 131; Plants - 223; Viruses - 5; Other Eukaryotes - 545 (source: NCBI BLink). & (reliability: 508.0) & (original description: no original description)
Jcr4S00033.200	-0.0315089	4.80561	0.00219702	0.962615	0.987357	33.3466	22.6862	27.1376	28.1994	protein.synthesis.ribosomal protein.eukaryotic.40S subunit.S24	(loc_os02g13530.1 : 154.0) no description available & (at5g28060 : 153.0) Ribosomal protein S24e family protein; FUNCTIONS IN: structural constituent of ribosome, nucleotide binding; INVOLVED IN: translation, ribosome biogenesis; LOCATED IN: cytosolic small ribosomal subunit, cytosolic ribosome, ribosome, cell wall, membrane; EXPRESSED IN: 23 plant structures; EXPRESSED DURING: 14 growth stages; …
Jcr4S00033.210	1.76657	2.57038	2.53458	0.111377	0.362801	1.83559	3.78104	10.9083	7.15507	not assigned.unknown	(gnl|cdd|70916 : 181.0) no description available & (loc_os03g48920.1 : 180.0) no description available & (at1g54520 : 172.0) unknown protein; FUNCTIONS IN: molecular_function unknown; INVOLVED IN: biological_process unknown; LOCATED IN: chloroplast; EXPRESSED IN: 24 plant structures; EXPRESSED DURING: 15 growth stages; CONTAINS InterPro DOMAIN/s: Protein of unknown function DUF1517 (InterPro:IPR0…
Jcr4S00033.220	0.646292	2.08675	0.279773	0.59685	0.833894	5.35381	0.756208	1.33028	9.2595	protein.postranslational modification.kinase	(at3g04910 : 718.0) Serine/threonine protein kinase, whose transcription is regulated by circadian rhythm.; with no lysine (K) kinase 1 (WNK1); FUNCTIONS IN: protein serine/threonine kinase activity, protein kinase activity, kinase activity; INVOLVED IN: protein amino acid phosphorylation, circadian rhythm; LOCATED IN: membrane; EXPRESSED IN: 22 plant structures; EXPRESSED DURING: 13 growth stage…
Jcr4S00033.230	-0.209171	5.61525	0.11236	0.737474	0.899091	53.6911	51.4221	55.8716	34.9336	misc.acid and other phosphatases	(at4g14930 : 325.0) Survival protein SurE-like phosphatase/nucleotidase; FUNCTIONS IN: hydrolase activity, acid phosphatase activity; INVOLVED IN: biological_process unknown; LOCATED IN: cellular_component unknown; EXPRESSED IN: 22 plant structures; EXPRESSED DURING: 15 growth stages; CONTAINS InterPro DOMAIN/s: Survival protein SurE-like phosphatase/nucleotidase (InterPro:IPR002828); BEST Arabid…
Jcr4S00033.240	-0.518858	3.69435	0.288798	0.590992	0.831381	21.5682	8.31829	1.33028	20.2025	not assigned.unknown	(at1g05370 : 501.0) Sec14p-like phosphatidylinositol transfer family protein; CONTAINS InterPro DOMAIN/s: Cellular retinaldehyde-binding/triple function, C-terminal (InterPro:IPR001251), Phosphatidylinositol transfer protein-like, N-terminal (InterPro:IPR011074); BEST Arabidopsis thaliana protein match is: Sec14p-like phosphatidylinositol transfer family protein (TAIR:AT3G22410.1); Has 487 Blast …
Jcr4S00033.250	-0.348344	4.08946	0.181617	0.669987	0.866887	16.5203	21.93	5.85321	24.4114	stress.abiotic.heat	(at2g32120 : 348.0) heat-shock protein 70T-2 (HSP70T-2); FUNCTIONS IN: ATP binding; INVOLVED IN: protein folding, response to high light intensity, response to hydrogen peroxide, response to heat; LOCATED IN: cellular_component unknown; EXPRESSED IN: 23 plant structures; EXPRESSED DURING: 12 growth stages; CONTAINS InterPro DOMAIN/s: Heat shock protein 70, conserved site (InterPro:IPR018181), Hea…
Jcr4S00033.260	-0.645991	3.85493	0.658585	0.41706	0.718059	22.639	12.0993	9.57798	13.0475	misc.oxidases - copper, flavone etc	(at4g14940 : 837.0) atao1 gene of Arabidopsis thaliana encodes an extracellular copper amine oxidase expressed during early stages of vascular tissue development.; amine oxidase 1 (AO1); FUNCTIONS IN: primary amine oxidase activity, copper ion binding; INVOLVED IN: secondary cell wall biogenesis; LOCATED IN: cell wall; EXPRESSED IN: 23 plant structures; EXPRESSED DURING: 12 growth stages; CONTAIN…
Jcr4S00033.30	1.53916	4.86899	5.02719	0.0249523	0.13955	17.2852	12.0993	40.1743	46.7184	not assigned.no ontology.pentatricopeptide (PPR) repeat-containing protein	(at4g14850 : 929.0) Encodes a pentatricopeptide (PPR) protein that binds single-stranded RNA. The N-terminal portion of the protein can localize to the mitochondria. Mutations in this gene make plants less sensitive to inhibitors of the MEP and MVA pathways of isoprenoid biosynthesis and increase the activity of HMG CoA reductase.; lovastatin insensitive 1 (LOI1); CONTAINS InterPro DOMAIN/s: Pent…
Jcr4S00033.60	-2.96046	3.03032	6.25116	0.0124112	0.0878369	6.7305	23.4424	0.53211	3.36709	RNA.regulation of transcription.ovate family OFP	(at1g05420 : 98.2) ovate family protein 12 (OFP12); CONTAINS InterPro DOMAIN/s: Protein of unknown function DUF623 (InterPro:IPR006458); BEST Arabidopsis thaliana protein match is: ovate family protein 16 (TAIR:AT2G32100.1); Has 358 Blast hits to 358 proteins in 17 species: Archae - 0; Bacteria - 0; Metazoa - 0; Fungi - 0; Plants - 358; Viruses - 0; Other Eukaryotes - 0 (source: NCBI BLink). & (g…
Jcr4S00033.70	-2.47685	4.33232	8.35866	0.00383853	0.03765	15.9085	54.447	3.72477	8.83861	not assigned.unknown	(at4g14870 : 97.8) Encodes a component of the thylakoid-localized Sec system involved in the translocation of cytoplasmic proteins into plastid.; secE/sec61-gamma protein transport protein; FUNCTIONS IN: P-P-bond-hydrolysis-driven protein transmembrane transporter activity; INVOLVED IN: intracellular protein transport, protein secretion, protein targeting; LOCATED IN: chloroplast thylakoid membra…
Jcr4S00033.80	1.59428	5.35114	4.99844	0.0253701	0.140667	31.664	7.56208	45.2294	77.864	protein.folding	(loc_os12g30060.1 : 187.0) no description available & (at3g22480 : 170.0) prefoldin 2 (PDF2); FUNCTIONS IN: unfolded protein binding; INVOLVED IN: protein folding; LOCATED IN: prefoldin complex; EXPRESSED IN: 22 plant structures; EXPRESSED DURING: 13 growth stages; CONTAINS InterPro DOMAIN/s: Prefoldin beta-like (InterPro:IPR002777), Prefoldin (InterPro:IPR009053); Has 423 Blast hits to 423 prote…
Jcr4S00033.90	-0.294526	6.19243	0.241757	0.62294	0.846613	67.305	94.526	60.3945	71.1298	amino acid metabolism.synthesis.serine-glycine-cysteine group.cysteine.OASTL	(o81154|cysk_soltu : 486.0) Cysteine synthase (EC 2.5.1.47) (O-acetylserine sulfhydrylase) (O-acetylserine (Thiol)-lyase) (CSase A) (CS-A) (OAS-TL A) - Solanum tuberosum (Potato) & (loc_os12g42980.1 : 477.0) no description available & (at4g14880 : 474.0) Encodes a cytosolic isoform of cytosolic O-acetylserine(thiol)lyase, a key enzyme in cysteine biosynthesis and for the fixation of inorganic sul…
Jcr4S00034.100	1.09366	5.94214	2.8785	0.0897693	0.31884	55.9856	21.1738	68.3761	99.3292	misc.UDP glucosyl and glucoronyl transferases	(at5g19670 : 582.0) Exostosin family protein; FUNCTIONS IN: catalytic activity; INVOLVED IN: biological_process unknown; LOCATED IN: membrane; EXPRESSED IN: 10 plant structures; EXPRESSED DURING: 6 growth stages; CONTAINS InterPro DOMAIN/s: Exostosin-like (InterPro:IPR004263); BEST Arabidopsis thaliana protein match is: Exostosin family protein (TAIR:AT5G25820.1); Has 1807 Blast hits to 1807 prot…
Jcr4S00034.130	-0.328308	4.85392	0.239331	0.62469	0.84713	36.1	27.9797	22.3486	29.0412	not assigned.unknown	(at2g20020 : 574.0) Promotes the splicing of chloroplast group II introns. Splices clpP-1 and ropC1 introns.; CAF1; FUNCTIONS IN: RNA binding; INVOLVED IN: Group II intron splicing; LOCATED IN: chloroplast; EXPRESSED IN: 22 plant structures; EXPRESSED DURING: 13 growth stages; CONTAINS InterPro DOMAIN/s: RNA-binding, CRM domain (InterPro:IPR001890); BEST Arabidopsis thaliana protein match is: RNA…
Jcr4S00034.150	1.47206	7.61592	6.10563	0.0134752	0.0925819	96.0626	111.919	191.826	384.69	not assigned.unknown	(at4g28910 : 256.0) novel interactor of JAZ (NINJA); FUNCTIONS IN: protein binding, transcription repressor activity; INVOLVED IN: response to jasmonic acid stimulus, jasmonic acid mediated signaling pathway; LOCATED IN: nucleus; EXPRESSED IN: 23 plant structures; EXPRESSED DURING: 13 growth stages; CONTAINS InterPro DOMAIN/s: Protein of unknown function DUF1675 (InterPro:IPR012463); BEST Arabido…
Jcr4S00034.160	1.38742	2.22595	1.46248	0.226535	0.533508	2.75339	2.26862	10.3761	2.9462	protein.degradation.ubiquitin.E3.RING	(at4g28890 : 134.0) RING/U-box superfamily protein; FUNCTIONS IN: ubiquitin-protein ligase activity, zinc ion binding; LOCATED IN: endomembrane system; EXPRESSED IN: root stele, root endodermis, hypocotyl, root, primary root differentiation zone; CONTAINS InterPro DOMAIN/s: Zinc finger, RING-type (InterPro:IPR001841), Zinc finger, C3HC4 RING-type (InterPro:IPR018957); BEST Arabidopsis thaliana pr…
Jcr4S00034.170	1.60292	0.972681	1.31836	0.250887	0.563384	0.611864	1.51242	1.33028	4.62975	not assigned.unknown	no hits & (original description: /pseudo/partial)
Jcr4S00034.180	-0.194039	6.61698	0.112745	0.73704	0.898779	116.101	93.0136	88.0642	95.1203	protein.postranslational modification	(at2g20050 : 1549.0) protein serine/threonine phosphatases;protein kinases;catalytics;cAMP-dependent protein kinase regulators;ATP binding;protein serine/threonine phosphatases; FUNCTIONS IN: in 6 functions; INVOLVED IN: protein amino acid phosphorylation, protein amino acid dephosphorylation, regulation of protein amino acid phosphorylation; EXPRESSED IN: 22 plant structures; EXPRESSED DURING: 1…
Jcr4S00034.190	-0.189775	5.56761	0.0845022	0.771286	0.916025	62.5631	37.8104	26.6055	62.2912	Biodegradation of Xenobiotics.lactoylglutathione lyase	(at1g67280 : 419.0) Glyoxalase/Bleomycin resistance protein/Dioxygenase superfamily protein; FUNCTIONS IN: lactoylglutathione lyase activity, metal ion binding; INVOLVED IN: response to cold, carbohydrate metabolic process; LOCATED IN: thylakoid, stromule, chloroplast; EXPRESSED IN: 24 plant structures; EXPRESSED DURING: 14 growth stages; CONTAINS InterPro DOMAIN/s: Glyoxalase I (InterPro:IPR0043…
Jcr4S00034.20	7.9729	2.19057	17.0279	3.68348e-05	0.000992714	0	0	14.367	3.36709	transport.amino acids	(at5g40780 : 686.0) Encodes LHT1 (lysine histidine transporter), a high-affinity transporter for cellular amino acid uptake in both root epidermis and leaf mesophyll.; lysine histidine transporter 1; FUNCTIONS IN: amino acid transmembrane transporter activity; INVOLVED IN: amino acid transport, response to karrikin, amino acid import; LOCATED IN: plasma membrane, membrane; EXPRESSED IN: 22 plant …
Jcr4S00034.200	1.62487	3.57173	3.36867	0.0664475	0.264001	8.5661	2.26862	19.156	16.8355	not assigned.unknown	(at5g51130 : 364.0) S-adenosyl-L-methionine-dependent methyltransferases superfamily protein; FUNCTIONS IN: protein methyltransferase activity, methyltransferase activity; INVOLVED IN: protein amino acid methylation; LOCATED IN: cytoplasm; EXPRESSED IN: 22 plant structures; EXPRESSED DURING: 13 growth stages; CONTAINS InterPro DOMAIN/s: Ribosomal L11 methyltransferase, PrmA (InterPro:IPR010456), …
Jcr4S00034.210	0.980217	6.38291	2.59757	0.107028	0.354789	74.8004	36.298	116.266	105.222	protein.postranslational modification	(at4g28880 : 602.0) casein kinase I-like 3 (ckl3); FUNCTIONS IN: protein serine/threonine kinase activity, protein kinase activity, kinase activity, ATP binding; INVOLVED IN: protein amino acid phosphorylation; LOCATED IN: cellular_component unknown; CONTAINS InterPro DOMAIN/s: Protein kinase, ATP binding site (InterPro:IPR017441), Protein kinase, catalytic domain (InterPro:IPR000719), Serine/thr…
Jcr4S00034.220	1.29731	3.0903	1.61414	0.203911	0.505423	5.81271	3.78104	4.25688	20.2025	not assigned.unknown	(at5g19570 : 119.0) unknown protein; CONTAINS InterPro DOMAIN/s: Uncharacterised protein family UPF0546 (InterPro:IPR018908); Has 1807 Blast hits to 1807 proteins in 277 species: Archae - 0; Bacteria - 0; Metazoa - 736; Fungi - 347; Plants - 385; Viruses - 0; Other Eukaryotes - 339 (source: NCBI BLink). & (gnl|cdd|40028 : 118.0) no description available & (loc_os05g09600.2 : 86.7) no description …
Jcr4S00034.50	-0.259636	5.26794	0.148671	0.699809	0.880025	28.2987	56.7156	46.0275	23.9905	cell.division	(at2g20000 : 652.0) Required for cell division and cell differentiation in meristems. Encodes a homolog of the CDC27 subunit of the anaphase-promoting complex (APC). Unlike other CDC27 homologs in Arabidopsis, its transcription is cell cycle regulated. Strong hbt mutants give rise to seedlings that lack an anatomically recognizable quiescent center and differentiated columella root cap cells, the…
Jcr4S00034.60	-1.70067	6.23449	7.02246	0.00804936	0.0640145	91.0148	140.655	22.8807	48.4019	stress.abiotic.drought/salt	(at5g19690 : 1040.0) encodes an oligosaccharyl transferase involved response to high salt. Mutants are hypersensitive to high salt conditions; staurosporin and temperature sensitive 3-like A (STT3A); FUNCTIONS IN: oligosaccharyl transferase activity; INVOLVED IN: response to salt stress; LOCATED IN: endoplasmic reticulum, plasma membrane, membrane; EXPRESSED IN: 24 plant structures; EXPRESSED DUR…
Jcr4S00034.70	0.993687	6.82679	2.76424	0.0963922	0.332314	87.6495	63.5215	100.835	201.605	not assigned.unknown	(at2g20010 : 1195.0) FUNCTIONS IN: molecular_function unknown; INVOLVED IN: biological_process unknown; LOCATED IN: cellular_component unknown; EXPRESSED IN: 22 plant structures; EXPRESSED DURING: 13 growth stages; CONTAINS InterPro DOMAIN/s: Munc13 homology 1 (InterPro:IPR014770), Protein of unknown function DUF810 (InterPro:IPR008528), Mammalian uncoordinated homology 13, domain 2 (InterPro:IPR…
Jcr4S00034.80	2.08394	2.16963	3.18481	0.0743256	0.283685	2.29449	0.756208	7.44954	7.15507	RNA.regulation of transcription.AP2/EREBP, APETALA2/Ethylene-responsive element binding protein family	(at5g11590 : 172.0) encodes a member of the DREB subfamily A-4 of ERF/AP2 transcription factor family. The protein contains one AP2 domain. There are 17 members in this subfamily including TINY.; TINY2 (TINY2); FUNCTIONS IN: DNA binding, sequence-specific DNA binding transcription factor activity; INVOLVED IN: regulation of transcription, DNA-dependent; LOCATED IN: nucleus; EXPRESSED IN: shoot ap…
Jcr4S00034.90	0.400208	4.79568	0.326788	0.567556	0.816472	15.4496	33.2731	31.9266	31.1456	lipid metabolism.lipid degradation.lipases	(loc_os05g48416.2 : 499.0) no description available & (at2g44970 : 460.0) alpha/beta-Hydrolases superfamily protein; FUNCTIONS IN: hydrolase activity, acting on ester bonds; INVOLVED IN: intracellular protein transport, GPI anchor metabolic process; LOCATED IN: intrinsic to endoplasmic reticulum membrane; EXPRESSED IN: 25 plant structures; EXPRESSED DURING: 15 growth stages; CONTAINS InterPro DOM…
Jcr4S00035.100	0.796957	7.0012	1.89112	0.169075	0.456812	76.483	111.163	190.495	134.263	protein.degradation.ubiquitin.E2	(loc_os03g57790.2 : 159.0) no description available & (p35130|ubc2_medsa : 158.0) Ubiquitin-conjugating enzyme E2-17 kDa (EC 6.3.2.19) (Ubiquitin-protein ligase) (Ubiquitin carrier protein) - Medicago sativa (Alfalfa) & (at2g02760 : 157.0) ubiquitin conjugating enzyme UBC2. Homolog of the yeast RAD6 gene.; ubiquiting-conjugating enzyme 2 (UBC2); CONTAINS InterPro DOMAIN/s: Ubiquitin-conjugating e…
Jcr4S00035.110	-1.5548	7.05521	5.49747	0.019044	0.116895	198.244	198.883	22.3486	113.218	not assigned.unknown	(loc_os06g38960.2 : 166.0) no description available & (at5g62550 : 120.0) unknown protein; FUNCTIONS IN: molecular_function unknown; INVOLVED IN: biological_process unknown; LOCATED IN: plasma membrane; EXPRESSED IN: 17 plant structures; EXPRESSED DURING: 9 growth stages; Has 14949 Blast hits to 9947 proteins in 971 species: Archae - 43; Bacteria - 3248; Metazoa - 4424; Fungi - 1542; Plants - 562…
Jcr4S00035.120	-1.14049	8.51404	3.58255	0.0583896	0.243255	539.358	466.58	142.606	313.981	signalling.calcium	(at1g74690 : 293.0) IQ-domain 31 (IQD31); FUNCTIONS IN: calmodulin binding; INVOLVED IN: biological_process unknown; LOCATED IN: cytosol, plasma membrane; EXPRESSED IN: 23 plant structures; EXPRESSED DURING: 13 growth stages; CONTAINS InterPro DOMAIN/s: IQ calmodulin-binding region (InterPro:IPR000048); BEST Arabidopsis thaliana protein match is: IQ-domain 30 (TAIR:AT1G18840.2); Has 8498 Blast hi…
Jcr4S00035.130	-1.26403	2.07298	1.25331	0.262922	0.576629	6.57754	5.29346	3.19266	1.68355	transport.ABC transporters and multidrug resistance systems	(at3g47730 : 1095.0) member of ATH subfamily; ATP-binding cassette A2 (ABCA2); FUNCTIONS IN: ATPase activity, coupled to transmembrane movement of substances, transporter activity; INVOLVED IN: response to cyclopentenone; LOCATED IN: mitochondrion; EXPRESSED IN: 24 plant structures; EXPRESSED DURING: 15 growth stages; CONTAINS InterPro DOMAIN/s: ATPase, AAA+ type, core (InterPro:IPR003593), ABC t…
Jcr4S00035.150	-3.52574	4.10014	14.8321	0.000117517	0.00260633	27.9928	36.298	4.78899	0.420886	transport.ABC transporters and multidrug resistance systems	(at3g47780 : 991.0) member of ATH subfamily; ABC2 homolog 6 (ATH6); FUNCTIONS IN: ATPase activity, coupled to transmembrane movement of substances, transporter activity; INVOLVED IN: response to cyclopentenone; LOCATED IN: plasma membrane; EXPRESSED IN: 12 plant structures; EXPRESSED DURING: 8 growth stages; CONTAINS InterPro DOMAIN/s: ATPase, AAA+ type, core (InterPro:IPR003593), ABC transporter…
Jcr4S00035.20	-0.947472	5.80347	2.01323	0.155933	0.435692	112.277	33.2731	48.6881	27.3576	not assigned.no ontology	(at5g62760 : 432.0) P-loop containing nucleoside triphosphate hydrolases superfamily protein; FUNCTIONS IN: molecular_function unknown; INVOLVED IN: biological_process unknown; LOCATED IN: cellular_component unknown; EXPRESSED IN: 14 plant structures; EXPRESSED DURING: 6 growth stages. & (loc_os02g12360.1 : 400.0) no description available & (reliability: 864.0) & (original description: no origina…
Jcr4S00035.30	0.0434284	0.457709	0.000778402	0.977742	0.991777	2.29449	0	2.66055	0	protein.degradation.ubiquitin.E3.RING	(at1g55530 : 80.5) RING/U-box superfamily protein; FUNCTIONS IN: zinc ion binding; EXPRESSED IN: 24 plant structures; EXPRESSED DURING: 15 growth stages; CONTAINS InterPro DOMAIN/s: Zinc finger, RING-type (InterPro:IPR001841), Zinc finger, C3HC4 RING-type (InterPro:IPR018957); BEST Arabidopsis thaliana protein match is: RING/U-box superfamily protein (TAIR:AT3G13430.3); Has 11045 Blast hits to 10…
Jcr4S00035.60	-0.732448	2.86041	0.550682	0.458039	0.74608	9.78982	8.31829	7.44954	3.36709	RNA.processing.ribonucleases	(at1g74700 : 339.0) Encodes a protein with RNAse Z activity suggesting a role in tRNA processing.; tRNAse Z1 (TRZ1); BEST Arabidopsis thaliana protein match is: Metallo-hydrolase/oxidoreductase superfamily protein (TAIR:AT2G04530.1); Has 2024 Blast hits to 2024 proteins in 946 species: Archae - 244; Bacteria - 1574; Metazoa - 35; Fungi - 17; Plants - 82; Viruses - 0; Other Eukaryotes - 72 (source…
Jcr4S00035.70	0.993974	3.09043	1.10383	0.293426	0.607279	7.1894	3.78104	10.1101	12.6266	not assigned.unknown	(at1g18850 : 371.0) unknown protein; FUNCTIONS IN: molecular_function unknown; INVOLVED IN: biological_process unknown; LOCATED IN: nucleolus; EXPRESSED IN: 22 plant structures; EXPRESSED DURING: 13 growth stages; Has 40 Blast hits to 40 proteins in 13 species: Archae - 0; Bacteria - 0; Metazoa - 0; Fungi - 0; Plants - 40; Viruses - 0; Other Eukaryotes - 0 (source: NCBI BLink). & (loc_os01g02170.…
Jcr4S00035.80	-1.09433	5.09359	2.41778	0.119965	0.378174	27.3809	67.3025	29.2661	14.3101	amino acid metabolism.degradation.glutamate family.proline	(at5g62530 : 152.0) Encodes mitochondrial Delta-pyrroline-5- carboxylate dehydrogenase. Involved in the catabolism of proline to glutamate. Involved in protection from proline toxicity. Induced at pathogen infection sites. P5CDH and SRO5 (an overlapping gene in the sense orientation) generate 24-nt and 21-nt siRNAs, which together are components of a regulatory loop controlling reactive oxygen sp…
Jcr4S00035.90	0.999806	1.48072	0.540199	0.46235	0.74942	3.21229	0	6.91743	0.420886	RNA.regulation of transcription.WRKY domain transcription factor family	(loc_os06g05380.1 : 213.0) no description available & (at1g18860 : 207.0) member of WRKY Transcription Factor; Group II-b; WRKY DNA-binding protein 61 (WRKY61); CONTAINS InterPro DOMAIN/s: DNA-binding WRKY (InterPro:IPR003657); BEST Arabidopsis thaliana protein match is: WRKY DNA-binding protein 72 (TAIR:AT5G15130.1); Has 5252 Blast hits to 3559 proteins in 289 species: Archae - 0; Bacteria - 31;…
Jcr4S00036.100	1.00135	3.36516	1.24972	0.263606	0.5774	9.33093	3.78104	17.2936	10.1013	RNA.processing.ribonucleases	(at1g03360 : 439.0) ribosomal RNA processing 4 (RRP4); FUNCTIONS IN: exonuclease activity; LOCATED IN: mitochondrion; EXPRESSED IN: 20 plant structures; EXPRESSED DURING: 13 growth stages; CONTAINS InterPro DOMAIN/s: Nucleic acid-binding, OB-fold-like (InterPro:IPR016027); Has 615 Blast hits to 615 proteins in 291 species: Archae - 147; Bacteria - 0; Metazoa - 136; Fungi - 134; Plants - 55; Virus…
Jcr4S00036.120	0.992613	2.75206	0.900679	0.3426	0.655155	7.49533	0.756208	8.77982	9.2595	hormone metabolism.auxin.signal transduction	(gnl|cdd|85846 : 249.0) no description available & (p33490|abp1_tobac : 233.0) Auxin-binding protein T85 precursor (ABP) - Nicotiana tabacum (Common tobacco) & (at4g02980 : 218.0) Auxin binding protein involved in cell elongation and cell division. ABP1 is ubiquitinated in vitro and in planta by AtRma2.; endoplasmic reticulum auxin binding protein 1 (ABP1); FUNCTIONS IN: auxin binding; INVOLVED I…
Jcr4S00036.130	0.295995	3.30395	0.105187	0.745692	0.902126	6.7305	11.3431	9.57798	12.2057	RNA.regulation of transcription.unclassified	(at4g02990 : 667.0) Mitochondrial transcription termination factor family protein; CONTAINS InterPro DOMAIN/s: Mitochodrial transcription termination factor-related (InterPro:IPR003690); BEST Arabidopsis thaliana protein match is: Mitochondrial transcription termination factor family protein (TAIR:AT2G44020.1); Has 1500 Blast hits to 957 proteins in 84 species: Archae - 0; Bacteria - 2; Metazoa -…
Jcr4S00036.150	-1.31464	4.6126	3.41724	0.0645188	0.25921	33.1936	37.0542	13.0367	15.1519	not assigned.unknown	(at2g48060 : 1501.0) unknown protein; FUNCTIONS IN: molecular_function unknown; INVOLVED IN: biological_process unknown; LOCATED IN: endomembrane system; EXPRESSED IN: shoot, sperm cell; CONTAINS InterPro DOMAIN/s: Protein of unknown function DUF3595 (InterPro:IPR021999); Has 533 Blast hits to 341 proteins in 95 species: Archae - 2; Bacteria - 15; Metazoa - 318; Fungi - 0; Plants - 93; Viruses - …
Jcr4S00036.160	-1.09735	3.99793	1.82511	0.176706	0.468272	13.0021	31.7607	9.57798	10.943	RNA.regulation of transcription.Methyl binding domain proteins	(at3g63030 : 159.0) Protein containing methyl-CpG-binding domain.Has sequence similarity to human MBD proteins.; methyl-CPG-binding domain 4 (MBD4); FUNCTIONS IN: methyl-CpG binding, DNA binding; INVOLVED IN: biological_process unknown; LOCATED IN: nucleus; CONTAINS InterPro DOMAIN/s: DNA-binding, integrase-type (InterPro:IPR016177), Methyl-CpG DNA binding (InterPro:IPR001739), Zinc finger, CW-ty…
Jcr4S00036.170	-0.230694	2.55136	0.0483556	0.82595	0.942628	6.57754	6.04966	3.72477	7.15507	protein.degradation.ubiquitin.E3.RING	(at4g03000 : 490.0) RING/U-box superfamily protein; FUNCTIONS IN: zinc ion binding; INVOLVED IN: biological_process unknown; LOCATED IN: cellular_component unknown; CONTAINS InterPro DOMAIN/s: Zinc finger, RING-type (InterPro:IPR001841); BEST Arabidopsis thaliana protein match is: RING/U-box superfamily protein (TAIR:AT1G03365.1); Has 35333 Blast hits to 34131 proteins in 2444 species: Archae - 7…
Jcr4S00036.180	-1.98735	1.30011	1.95416	0.162139	0.446299	3.51822	4.53725	0	2.10443	DNA.synthesis/chromatin structure	(at2g48030 : 385.0) DNAse I-like superfamily protein; FUNCTIONS IN: hydrolase activity; LOCATED IN: mitochondrion; EXPRESSED IN: 22 plant structures; EXPRESSED DURING: 13 growth stages; CONTAINS InterPro DOMAIN/s: Endonuclease/exonuclease/phosphatase (InterPro:IPR005135); BEST Arabidopsis thaliana protein match is: DNAse I-like superfamily protein (TAIR:AT3G21530.1); Has 404 Blast hits to 404 pro…
Jcr4S00036.200	0.18731	2.34191	0.0304162	0.861549	0.956483	4.28305	5.29346	5.3211	5.47152	hormone metabolism.auxin.induced-regulated-responsive-activated	(loc_os05g05180.1 : 372.0) no description available & (gnl|cdd|66963 : 365.0) no description available & (q60ey1|gh36_orysa : 355.0) Probable indole-3-acetic acid-amido synthetase GH3.6 (EC 6.3.2.-) (Auxin-responsive GH3-like protein 6) (OsGH3-6) - Oryza sativa (Rice) & (at1g59500 : 302.0) encodes an IAA-amido synthase that conjugates Asp and other amino acids to auxin in vitro.; GH3.4; CONTAINS …
Jcr4S00036.210	1.25576	7.12929	4.42961	0.0353205	0.176075	86.2728	78.6456	272.44	121.636	transport.sugars	(at2g48020 : 642.0) Major facilitator superfamily protein; FUNCTIONS IN: carbohydrate transmembrane transporter activity, sugar:hydrogen symporter activity; INVOLVED IN: transport, transmembrane transport; LOCATED IN: plasma membrane, chloroplast, vacuole, membrane; EXPRESSED IN: 24 plant structures; EXPRESSED DURING: 14 growth stages; CONTAINS InterPro DOMAIN/s: Sugar transporter, conserved site…
Jcr4S00036.220	0.985725	5.61341	2.14835	0.142723	0.416705	46.3487	18.149	90.7248	39.1424	signalling.receptor kinases.RKF3 like	(at2g48010 : 671.0) receptor-like serine/threonine kinase (RKF3); receptor-like kinase in in flowers 3 (RKF3); FUNCTIONS IN: receptor signaling protein serine/threonine kinase activity, kinase activity; INVOLVED IN: protein amino acid phosphorylation; LOCATED IN: plasma membrane; EXPRESSED IN: 22 plant structures; EXPRESSED DURING: 13 growth stages; CONTAINS InterPro DOMAIN/s: Protein kinase, ATP…
Jcr4S00036.230	0.515626	2.28305	0.226776	0.633925	0.851527	5.35381	2.26862	6.38532	5.05064	protein.postranslational modification.kinase.receptor like cytoplasmatic kinase VI	(at5g35960 : 510.0) Protein kinase family protein; FUNCTIONS IN: protein serine/threonine kinase activity, protein kinase activity, kinase activity, ATP binding; INVOLVED IN: protein amino acid phosphorylation; LOCATED IN: cellular_component unknown; EXPRESSED IN: inflorescence meristem, hypocotyl, root, flower; EXPRESSED DURING: petal differentiation and expansion stage; CONTAINS InterPro DOMAIN…
Jcr4S00036.240	0.741524	6.72118	1.60749	0.204844	0.506525	94.38	62.7653	128.505	135.525	protein.degradation.autophagy	(at1g03380 : 751.0) homolog of yeast autophagy 18 (ATG18) G (ATG18G); CONTAINS InterPro DOMAIN/s: WD40 repeat-like-containing domain (InterPro:IPR011046), Breast carcinoma amplified sequence 3 (InterPro:IPR022175), WD40 repeat (InterPro:IPR001680), WD40/YVTN repeat-like-containing domain (InterPro:IPR015943), WD40 repeat, subgroup (InterPro:IPR019781); BEST Arabidopsis thaliana protein match is: …
Jcr4S00036.250	0.226852	4.47493	0.0994392	0.752504	0.905583	26.6161	13.6117	27.6697	20.2025	signalling.receptor kinases.misc	(at5g39340 : 149.0) Encodes AHP3, one of the six Arabidopsis thaliana histidine phosphotransfer proteins (AHPs) involved in Histidine (His)-to-Aspartate (Asp) phosphorelay signal transduction. AHPs function as redundant positive regulators of cytokinin signaling. Members of the AHP gene family include: AT3G21510 (AHP1), AT3G29350 (AHP2), AT5G39340 (AHP3), AT3G16360 (AHP4), AT1G03430 (AHP5) and AT…
Jcr4S00036.260	-1.60351	4.34956	4.46025	0.0346924	0.173712	31.9699	29.4921	6.11927	14.3101	not assigned.no ontology	(at1g03440 : 575.0) Leucine-rich repeat (LRR) family protein; INVOLVED IN: signal transduction; LOCATED IN: endomembrane system; EXPRESSED IN: 23 plant structures; EXPRESSED DURING: 13 growth stages; CONTAINS InterPro DOMAIN/s: Leucine-rich repeat-containing N-terminal domain, type 2 (InterPro:IPR013210), Leucine-rich repeat (InterPro:IPR001611); BEST Arabidopsis thaliana protein match is: RNI-li…
Jcr4S00036.270	0.766601	6.19842	1.60743	0.204854	0.506525	49.8669	58.9842	110.945	73.6551	development.unspecified	(at4g03020 : 593.0) transducin family protein / WD-40 repeat family protein; FUNCTIONS IN: nucleotide binding; INVOLVED IN: biological_process unknown; LOCATED IN: CUL4 RING ubiquitin ligase complex; EXPRESSED IN: 22 plant structures; EXPRESSED DURING: 13 growth stages; CONTAINS InterPro DOMAIN/s: WD40 repeat 2 (InterPro:IPR019782), WD40 repeat (InterPro:IPR001680), WD repeat protein 23 (InterPro…
Jcr4S00036.280	-0.485413	4.46194	0.448474	0.503061	0.777362	18.9678	33.2731	20.7523	15.9937	not assigned.no ontology.pentatricopeptide (PPR) repeat-containing protein	(at2g30780 : 451.0) Tetratricopeptide repeat (TPR)-like superfamily protein; CONTAINS InterPro DOMAIN/s: Pentatricopeptide repeat (InterPro:IPR002885); BEST Arabidopsis thaliana protein match is: Pentatricopeptide repeat (PPR) superfamily protein (TAIR:AT2G48000.1); Has 13236 Blast hits to 5853 proteins in 219 species: Archae - 0; Bacteria - 7; Metazoa - 110; Fungi - 117; Plants - 12711; Viruses …
Jcr4S00036.40	-2.30494	1.57482	2.9987	0.0833314	0.30511	2.44746	8.31829	0.798165	1.26266	not assigned.unknown	no hits & (original description: no original description)
Jcr4S00036.50	-0.403548	3.62393	0.181831	0.669804	0.866887	17.897	9.8307	19.6881	1.26266	not assigned.no ontology	(at4g02940 : 334.0) oxidoreductase, 2OG-Fe(II) oxygenase family protein; FUNCTIONS IN: oxidoreductase activity; INVOLVED IN: response to karrikin; EXPRESSED IN: 22 plant structures; EXPRESSED DURING: 13 growth stages; CONTAINS InterPro DOMAIN/s: Oxoglutarate/iron-dependent oxygenase (InterPro:IPR005123); BEST Arabidopsis thaliana protein match is: oxidoreductase, 2OG-Fe(II) oxygenase family prote…
Jcr4S00036.60	0.227107	7.19281	0.161156	0.688095	0.875452	128.338	141.411	130.899	184.769	not assigned.no ontology.BSD domain-containing protein	(at1g03350 : 270.0) BSD domain-containing protein; FUNCTIONS IN: molecular_function unknown; INVOLVED IN: biological_process unknown; LOCATED IN: cellular_component unknown; EXPRESSED IN: 24 plant structures; EXPRESSED DURING: 15 growth stages; CONTAINS InterPro DOMAIN/s: BSD (InterPro:IPR005607); BEST Arabidopsis thaliana protein match is: BSD domain-containing protein (TAIR:AT4G13110.1); Has 10…
Jcr4S00036.70	1.02029	6.69556	2.99796	0.0833695	0.305186	68.6817	68.0587	110.945	166.671	protein.synthesis.ribosomal protein.eukaryotic.60S subunit.L6	(p34091|rl6_mescr : 291.0) 60S ribosomal protein L6 (YL16-like) - Mesembryanthemum crystallinum (Common ice plant) & (at1g74060 : 287.0) Ribosomal protein L6 family protein; FUNCTIONS IN: structural constituent of ribosome; INVOLVED IN: translation; LOCATED IN: cytosolic ribosome, ribosome, cytosolic large ribosomal subunit, nucleolus, intracellular; CONTAINS InterPro DOMAIN/s: Ribosomal protein …
Jcr4S00037.10	-7.36807	1.58344	13.6238	0.000223339	0.00435424	9.63686	1.51242	0	0	stress.biotic	(gnl|cdd|47913 : 185.0) no description available & (at4g19800 : 177.0) Glycosyl hydrolase family protein with chitinase insertion domain; FUNCTIONS IN: cation binding, hydrolase activity, hydrolyzing O-glycosyl compounds, chitinase activity, catalytic activity; INVOLVED IN: carbohydrate metabolic process; LOCATED IN: cellular_component unknown; CONTAINS InterPro DOMAIN/s: Glycoside hydrolase, fam…
Jcr4S00037.100	0.0425705	4.93937	0.00414031	0.948695	0.983234	33.6525	26.4673	35.6514	26.5158	not assigned.unknown	no hits & (original description: no original description)
Jcr4S00037.110	0.581662	5.37272	0.805325	0.369506	0.679672	39.3123	26.4673	38.0459	61.4494	not assigned.unknown	no hits & (original description: no original description)
Jcr4S00037.120	-0.932039	6.13114	2.39937	0.121384	0.380632	89.791	94.526	45.2294	51.3481	not assigned.no ontology	(at5g11040 : 1610.0) TRS120; CONTAINS InterPro DOMAIN/s: Transport protein Trs120 (InterPro:IPR013935); Has 1807 Blast hits to 1807 proteins in 277 species: Archae - 0; Bacteria - 0; Metazoa - 736; Fungi - 347; Plants - 385; Viruses - 0; Other Eukaryotes - 339 (source: NCBI BLink). & (loc_os04g42370.1 : 1320.0) no description available & (gnl|cdd|37164 : 768.0) no description available & (gnl|cdd…
Jcr4S00037.130	-1.18765	6.17119	3.86407	0.0493306	0.21887	92.8504	108.138	40.1743	47.981	RNA.regulation of transcription.HB,Homeobox transcription factor family	(at5g25220 : 417.0) A member of class II knotted1-like homeobox gene family (together with KNAT4 and KNAT5). Expressed in: hypocotyl-root boundary, anther-filament junction in flowers, ovule-funiculus and peduncle-silique boundaries, petioles and root. Light-regulated expression with differential response to red/far-red light. KNAT3 promoter activity showed cell-type specific pattern along longit…
Jcr4S00037.150	2.51532	5.32277	13.7331	0.000210709	0.00416868	11.0136	12.8555	64.9174	70.7089	not assigned.unknown	no hits & (original description: no original description)
Jcr4S00037.160	0.782261	3.98421	0.822377	0.364486	0.674623	20.4974	1.51242	24.4771	15.5728	not assigned.no ontology.armadillo/beta-catenin repeat family protein	(at4g32050 : 641.0) neurochondrin family protein; FUNCTIONS IN: binding; INVOLVED IN: biological_process unknown; LOCATED IN: cellular_component unknown; EXPRESSED IN: 18 plant structures; EXPRESSED DURING: 9 growth stages; CONTAINS InterPro DOMAIN/s: Armadillo-type fold (InterPro:IPR016024), Neurochondrin (InterPro:IPR008709); Has 174 Blast hits to 168 proteins in 66 species: Archae - 0; Bacteri…
Jcr4S00037.170	0.42129	3.91071	0.270608	0.602924	0.83666	8.87203	17.3928	13.8349	20.6234	not assigned.unknown	no hits & (original description: /short/pseudo/partial)
Jcr4S00037.180	-0.803287	4.73649	1.32215	0.250206	0.562699	26.3102	42.3476	17.5596	21.4652	not assigned.unknown	(at5g25250 : 608.0) SPFH/Band 7/PHB domain-containing membrane-associated protein family; FUNCTIONS IN: molecular_function unknown; INVOLVED IN: biological_process unknown; LOCATED IN: plasma membrane, vacuole; EXPRESSED IN: cultured cell; CONTAINS InterPro DOMAIN/s: Band 7 protein (InterPro:IPR001107); BEST Arabidopsis thaliana protein match is: SPFH/Band 7/PHB domain-containing membrane-associa…
Jcr4S00037.190	-0.505161	6.18953	0.635067	0.425503	0.724142	90.2499	80.9142	31.3945	89.6488	RNA.regulation of transcription.SET-domain transcriptional regulator family	(loc_os09g38440.1 : 384.0) no description available & (gnl|cdd|36296 : 130.0) no description available & (at5g53430 : 117.0) Homology Subgroup III; Orthology Group 2 - A putative histone methyltransferase (predicted to methylate H3K4) related to the Drosophila trithorax group proteins TRX and TRR and the yeast gene SET1. A plant line expressing an RNAi construct directed against this gene has red…
Jcr4S00037.20	-0.6194	2.1194	0.271642	0.602233	0.836381	8.41313	1.51242	1.06422	5.89241	RNA.regulation of transcription.C2H2 zinc finger family	(at5g10970 : 156.0) C2H2 and C2HC zinc fingers superfamily protein; FUNCTIONS IN: sequence-specific DNA binding transcription factor activity, zinc ion binding, nucleic acid binding; INVOLVED IN: regulation of transcription; LOCATED IN: intracellular; EXPRESSED IN: hypocotyl, root, leaf; EXPRESSED DURING: LP.04 four leaves visible; CONTAINS InterPro DOMAIN/s: Zinc finger, C2H2-like (InterPro:IPR0…
Jcr4S00037.200	-1.34982	6.00445	4.88693	0.0270608	0.147044	91.1677	93.7698	41.2385	31.1456	not assigned.unknown	(at5g25265 : 567.0) unknown protein; FUNCTIONS IN: molecular_function unknown; INVOLVED IN: biological_process unknown; LOCATED IN: plasma membrane, membrane; EXPRESSED IN: cultured cell, leaf; BEST Arabidopsis thaliana protein match is: unknown protein (TAIR:AT2G25260.1); Has 30201 Blast hits to 17322 proteins in 780 species: Archae - 12; Bacteria - 1396; Metazoa - 17338; Fungi - 3422; Plants - …
Jcr4S00037.210	0.985967	4.50457	1.65873	0.197775	0.497078	23.2508	6.04966	40.4404	19.7817	not assigned.unknown	(at5g25270 : 159.0) Ubiquitin-like superfamily protein; CONTAINS InterPro DOMAIN/s: Ubiquitin subgroup (InterPro:IPR019956), Ubiquitin (InterPro:IPR000626), Ubiquitin supergroup (InterPro:IPR019955); BEST Arabidopsis thaliana protein match is: Ubiquitin-like superfamily protein (TAIR:AT5G42220.1); Has 11489 Blast hits to 5746 proteins in 742 species: Archae - 0; Bacteria - 401; Metazoa - 4954; Fu…
Jcr4S00037.220	-2.46565	5.95974	12.5959	0.000386594	0.00677805	112.583	98.307	8.24771	30.3038	not assigned.unknown	(at2g25270 : 497.0) unknown protein; LOCATED IN: plasma membrane; EXPRESSED IN: 18 plant structures; EXPRESSED DURING: 13 growth stages; BEST Arabidopsis thaliana protein match is: unknown protein (TAIR:AT2G12400.1); Has 35333 Blast hits to 34131 proteins in 2444 species: Archae - 798; Bacteria - 22429; Metazoa - 974; Fungi - 991; Plants - 531; Viruses - 0; Other Eukaryotes - 9610 (source: NCBI B…
Jcr4S00037.230	0.993821	7.84776	2.68137	0.101528	0.343424	131.398	176.953	175.596	437.722	signalling.calcium	(at4g32060 : 560.0) calcium-binding EF hand family protein; FUNCTIONS IN: calcium ion binding; EXPRESSED IN: 24 plant structures; EXPRESSED DURING: 15 growth stages; CONTAINS InterPro DOMAIN/s: EF-Hand 1, calcium-binding site (InterPro:IPR018247), EF-HAND 2 (InterPro:IPR018249), EF-hand-like domain (InterPro:IPR011992), Calcium-binding EF-hand (InterPro:IPR002048), EF-hand (InterPro:IPR018248); H…
Jcr4S00037.240	-0.327444	5.83807	0.274658	0.600224	0.835677	61.0334	66.5463	69.7064	31.5665	RNA.processing	(at2g25290 : 439.0) Octicosapeptide/Phox/Bem1p (PB1) domain-containing protein / tetratricopeptide repeat (TPR)-containing protein; FUNCTIONS IN: binding; INVOLVED IN: biological_process unknown; LOCATED IN: cellular_component unknown; CONTAINS InterPro DOMAIN/s: Octicosapeptide/Phox/Bem1p (InterPro:IPR000270), Tetratricopeptide-like helical (InterPro:IPR011990), Tetratricopeptide repeat-containi…
[truncated: 16,744 more rows]

## Sheet: Differentially expressed genes
Significant differentially expressed genes (FDR<0.05) derived from edgeR-GLM analysis.
[truncated: 1,970 more rows]

## Sheet: Functional bin assignment
Functional bin assignment of all genes in Jatropho genome release 4.5 by use of Mercator pipeline (Blast score cut-off > 80)
[truncated: 60,988 more rows]

[truncated: 3 more sheets: DEGs in functional bins, Functional bin enrichment, GO enrichment]
