# Supplementary material for: Elucidation of the molecular responses to waterlogging in Jatropha roots by transcriptome profiling
Source: Front Plant Sci. 2014 Dec 2;5:658. doi: 10.3389/fpls.2014.00658 (PMC4251292; doi:10.3389/fpls.2014.00658)
Supplement: Supplementary Table S3 — Real-time PCR primer information. [file Table3.XLSX]

## Sheet: Sheet1
Primers info
Primer name	gene ID	Primer sequence	Annealing temperature
ADHa-F	Jcr4S02965.20	5'-ATGTCTAGCACAGCCGGTCAG-3'	56
ADHa-R	Jcr4S02965.20	5'-CACTCTCCACAATTCCACTAGCTTC-3'
ADHb-F	Jcr4S02682.20	5'-ATGACAAACACTGCAGGAAAAGTCATTC-3'	56
ADHb-R	Jcr4S02682.20	5'-CAACACTTTCCACAATCCCTCCTG-3'
JcERFVII-1-F	Jcr4S00420.40	5'-ATGTGTGGCGGTGCTATCATCTCC-3'	56
JcERFVII-1-R	Jcr4S00420.40	5'-GACAGCTGCAGATCCACGAG-3'
JcERFVII-2-F	Jcr4S00982.160	5'-ATGTGCGGAGGTGCTATTATTTC-3'	56
JcERFVII-2-R	Jcr4S00982.160	5'-TCTGTTATCTTCTCCACTTCGTTGAGC-3'
JcERFVII-3-F	Jcr4S01651.60	5'-ATGTGTGGCGGTGCTATTATAGC-3'	56
JcERFVII-3-R	Jcr4S01651.60	5'-TCTCTACTTGCCTATCACCTGAAGC-3'
Nitrate reductase-F	Jcr4S02321.10	5'-ATCCATCGCGTGATATCATATTAG-3'	56
Nitrate reductase-R	Jcr4S02321.10	5'-GGCTTATACCACCATGCTTC-3'
Trihelix-F	Jcr4S02762.30	5'-GCAGCAAGTGAGCTATCAAC-3'	56
Trihelix-R	Jcr4S02762.30	5'-ATGATGGTGAAGATCAAGCAATTC-3'
Proline-rich-F	Jcr4S00695.60	5'-ATGCGGATTCGAGAAGCAC-3'	56
Proline-rich-R	Jcr4S00695.60	5'-AGTTATGTGCAGCCCTGAC-3'
UBC-F	Jcr4S00238.120	5'-ATGTCCTCTCCAAGCAAACG-3'	56
UBC-R	Jcr4S00238.120	5'-AACAGAGCCAGACATTTCATC-3'
Actin-F	Jcr4S01082.10	5'-ATGGCTGATGCTGAGGATATCC-3'	56
Actin-R	Jcr4S01082.10	5'-AATCCAGCACGATACCAGTTGTACG-3'
