# Supplementary material for: Elucidation of the molecular responses to waterlogging in Jatropha roots by transcriptome profiling
Source: Front Plant Sci. 2014 Dec 2;5:658. doi: 10.3389/fpls.2014.00658 (PMC4251292; doi:10.3389/fpls.2014.00658)
Supplement: Supplementary Table S4 — Analysis of waterlogging transcriptome from Jatropha, Arabidopsis, gray poplar, and rice. [file Table4.XLSX]

## Sheet: Expression analysis summary
Species	Treatment comparisons	Tissue	Up-DEGs	Down-DEGs	Age/stage	Reference	Accession	Sheet ID
Jatropha curcas	24 h waterlogging/ 24 h non-stress	Roots	931	1037	30 d.o./6 leaves	This study	GSE57428	JCA24h
Arabidopsis thaliana	7 h dark-submergence/ 0 h in light	Roots	1846	2265	10 leaves	Lee et al. 2011	GSE24077	ATH7h-0hLight
Arabidopsis thaliana	24 h dark-submergence/ 0 h in light	Roots	2328	2925	10 leaves	Lee et al. 2011	GSE24077	ATH24h-0hLight
Arabidopsis thaliana	7 h dark-submergence/ 7 h in dark	Roots	237	102	10 leaves	Lee et al. 2011	GSE24077	ATH7h-7hDark
Arabidopsis thaliana	24 h dark-submergence/ 24 h in dark	Roots	89	97	10 leaves	Lee et al. 2011	GSE24077	ATH24h-24hDark
Populus X canescens	5 h waterlogging/ 5 h non-stress	Roots	554	347	20-25 cm shoot-hight	Kreuzwieser et al., 2009	GSE13109	PTR5h
Populus X canescens	24 h waterlogging/ 24 h non-stress	Roots	326	1065	20-25 cm shoot-hight	Kreuzwieser et al., 2009	GSE13109	PTR24h
Populus X canescens	168 h waterlogging/ 96 h non-stress	Roots	57	348	20-25 cm shoot-hight	Kreuzwieser et al., 2009	GSE13109	PTR168h
Oryza sativa (M202)	24 h submergence	Shoots	2670	2500	14 d.o.	Mustroph et al., 2010	GSE18930	M202-24h
Oryza sativa (M202-Sub1)	24 h submergence	Shoots	3361	3245	14 d.o.	Mustroph et al., 2010	GSE18930	M202(Sub1)-24h
Lee, SC, Mustroph, A, Sasidharan, R, Vashisht, D, Pedersen, O, Oosumi, T, Voesenek, LACJ and Bailey-Serres, J (2011), Molecular characterization of the submergence response of the Arabidopsis thaliana ecotype Columbia. New Phytologist 190, 457–71.
Kreuzwieser, J, Hauberg, J, Howell, KA, Carroll, A, Rennenberg, H, Millar, AH, Whelan, J (2009) Differential response of gray poplar leaves and roots underpins stress adaptation during hypoxia. Plant Physiol 149, 461-73.
Mustroph, A, Lee, SC, Oosumi, T, Zanetti, ME, Yang, H, Ma, K, Yaghoubi-Masihi, A, Fukao, T, Bailey-Serres, J (2010) Cross-kingdom comparison of transcriptomic adjustments to low-oxygen stress highlights conserved and plant-specific responses. Plant Physiol 152, 1484-500.

## Sheet: JCA24h
Differentially expressed genes from roots of Jatropha curcas subjected to 24h waterlogging
geneID	logFC
Jcr4S00105.140	11.5692
Jcr4S00478.30	10.5427
Jcr4S02509.30	10.4122
Jcr4S10375.10	10.3108
Jcr4S04260.30	10.2677
Jcr4S17195.20	10.0122
Jcr4S02131.10	9.87483
Jcr4S06029.10	9.84494
Jcr4S00737.20	9.8195
Jcr4S00803.90	9.71841
Jcr4S14505.10	9.65125
Jcr4S22726.10	9.37322
Jcr4S08276.30	9.29684
Jcr4S17409.10	9.24499
Jcr4S05044.10	9.18579
Jcr4S02127.20	9.13055
Jcr4S04717.50	8.941
Jcr4S17606.20	8.90521
Jcr4S27130.10	8.89471
Jcr4S02040.40	8.78745
Jcr4S02297.10	8.7739
Jcr4S26256.10	8.75575
Jcr4S14870.10	8.61918
Jcr4S03535.10	8.53907
Jcr4S05283.40	8.50709
Jcr4S08677.10	8.23425
Jcr4S06958.10	8.2146
Jcr4S02031.30	8.2103
Jcr4S03539.20	8.20415
Jcr4S24689.10	8.13558
Jcr4S02562.40	8.12703
Jcr4S06774.10	8.11722
Jcr4S07823.20	8.07452
Jcr4S21842.20	8.03814
Jcr4S00154.110	8.03389
Jcr4S02206.60	7.98466
Jcr4S00034.20	7.9729
Jcr4S06058.10	7.97192
Jcr4S02362.60	7.9661
Jcr4S00760.60	7.93625
Jcr4S01146.30	7.82521
Jcr4S01806.10	7.81835
Jcr4S09931.10	7.80883
Jcr4S02177.10	7.79839
Jcr4S01724.50	7.76302
Jcr4S00707.10	7.74616
Jcr4S03352.30	7.74081
Jcr4S04100.30	7.68313
Jcr4S02117.30	7.67774
Jcr4S00937.20	7.67497
Jcr4S01590.30	7.67191
Jcr4S00999.10	7.66932
Jcr4S03023.50	7.65304
Jcr4S10893.10	7.55811
Jcr4S00492.40	7.4778
Jcr4S01539.20	7.45834
Jcr4S00065.90	7.37481
Jcr4S15266.10	7.28219
Jcr4S01045.10	7.23267
Jcr4S03466.20	7.22876
Jcr4S01539.10	7.16129
Jcr4S00937.30	7.15934
Jcr4S09411.20	7.15041
Jcr4S08627.40	7.09238
Jcr4S01708.10	7.04738
Jcr4S00279.50	7.03841
Jcr4S05515.20	7.02892
Jcr4S07700.10	7.0225
Jcr4S00089.170	7.0028
Jcr4S00240.300	6.99428
Jcr4S06524.10	6.99009
Jcr4S00350.30	6.98593
Jcr4S06740.20	6.98544
Jcr4S03563.10	6.95896
Jcr4S00745.10	6.90433
Jcr4S00453.10	6.90028
Jcr4S01810.10	6.90028
Jcr4S11712.10	6.86647
Jcr4S11685.10	6.83862
Jcr4S07106.10	6.82519
Jcr4S00312.160	6.81968
Jcr4S04842.20	6.8049
Jcr4S01880.120	6.75563
Jcr4S01428.60	6.75509
Jcr4S10503.10	6.75205
Jcr4S03729.10	6.75001
Jcr4S13067.10	6.74041
Jcr4S05266.10	6.64953
Jcr4S00105.160	6.63037
Jcr4S02719.30	6.62241
Jcr4S00508.50	6.59419
Jcr4S04794.10	6.58288
Jcr4S00352.150	6.55642
Jcr4S12596.20	6.54597
Jcr4S08431.30	6.53418
Jcr4S00911.40	6.50247
Jcr4S05246.20	6.47303
Jcr4S04571.10	6.46538
Jcr4S18431.20	6.44617
Jcr4S12233.20	6.44179
Jcr4S00441.30	6.42615
Jcr4S00063.80	6.41588
Jcr4S01772.130	6.41213
Jcr4S00922.40	6.40916
Jcr4S03288.50	6.37816
Jcr4S04855.10	6.3439
Jcr4S00190.140	6.34347
Jcr4S01309.10	6.32111
Jcr4S05780.20	6.30783
Jcr4S00617.130	6.28321
Jcr4S02032.20	6.27594
Jcr4S05431.30	6.27318
Jcr4S00002.320	6.26797
Jcr4S00320.20	6.2531
Jcr4S01433.10	6.24927
Jcr4S06379.20	6.24603
Jcr4S05877.20	6.24125
Jcr4S00352.170	6.23291
Jcr4S08553.30	6.23021
Jcr4S01963.20	6.20873
Jcr4S00529.80	6.19471
Jcr4S04584.70	6.19201
Jcr4S05958.10	6.17968
Jcr4S06045.40	6.16033
Jcr4S05036.30	6.15788
Jcr4S00496.60	6.14407
Jcr4S01569.140	6.12668
Jcr4S05415.80	6.09928
Jcr4S02762.30	6.09551
Jcr4S07198.40	6.0795
Jcr4S03636.20	6.06447
Jcr4S00363.180	6.03152
Jcr4S02215.40	6.01778
Jcr4S01293.40	6.01315
Jcr4S10158.20	6.00455
Jcr4S00197.60	6.00272
Jcr4S02331.30	5.991
Jcr4S00005.80	5.94377
Jcr4S14409.20	5.94186
Jcr4S03288.70	5.92455
Jcr4S00263.40	5.91171
Jcr4S06575.30	5.90872
Jcr4S07915.10	5.90612
Jcr4S04670.20	5.84889
Jcr4S01880.110	5.83424
Jcr4S05557.50	5.81698
Jcr4S06722.10	5.81293
Jcr4S02321.10	5.81081
Jcr4S01490.40	5.80563
Jcr4S02146.20	5.78369
Jcr4S00441.20	5.74262
Jcr4S00645.30	5.7243
Jcr4S00150.110	5.71429
Jcr4S02032.30	5.70136
Jcr4S00410.50	5.69216
Jcr4S01486.20	5.68932
Jcr4S05515.10	5.64796
Jcr4S02762.20	5.64535
Jcr4S00899.120	5.64125
Jcr4S03028.20	5.62793
Jcr4S01286.10	5.61729
Jcr4S00157.140	5.60997
Jcr4S00534.60	5.60859
Jcr4S02965.20	5.60505
Jcr4S02209.10	5.60133
Jcr4S03468.40	5.59114
Jcr4S02777.60	5.5864
Jcr4S00521.40	5.57594
Jcr4S00002.90	5.56934
Jcr4S00794.20	5.56427
Jcr4S00788.30	5.55536
Jcr4S00078.10	5.54243
Jcr4S01482.20	5.53637
Jcr4S08038.30	5.51125
Jcr4S05038.40	5.49984
Jcr4S02879.30	5.47495
Jcr4S03357.10	5.47035
Jcr4S00761.30	5.46495
Jcr4S00050.160	5.46327
Jcr4S01195.60	5.45108
Jcr4S00976.10	5.43918
Jcr4S04432.10	5.43633
Jcr4S00273.150	5.43423
Jcr4S00233.150	5.4007
Jcr4S05283.50	5.39877
Jcr4S02109.20	5.39381
Jcr4S03535.20	5.37662
Jcr4S01590.130	5.33823
Jcr4S09964.10	5.33131
Jcr4S00012.120	5.32809
Jcr4S00063.30	5.3237
Jcr4S00253.60	5.31993
Jcr4S00323.50	5.31471
Jcr4S11593.20	5.3051
Jcr4S03543.20	5.302
Jcr4S04037.10	5.29833
Jcr4S01404.10	5.29251
Jcr4S05351.80	5.26943
Jcr4S04513.20	5.26613
Jcr4S02040.30	5.23987
Jcr4S14225.10	5.21092
Jcr4S02128.30	5.2054
Jcr4S02619.10	5.19223
Jcr4S02682.20	5.16991
Jcr4S13209.20	5.16734
Jcr4S01891.30	5.16525
Jcr4S08160.10	5.16155
Jcr4S02362.70	5.1513
Jcr4S00065.170	5.14473
Jcr4S22442.10	5.1319
Jcr4S17173.10	5.1285
Jcr4S05976.80	5.12694
Jcr4S00573.70	5.12343
Jcr4S02234.30	5.10832
Jcr4S02702.20	5.10571
Jcr4S01117.20	5.10105
Jcr4S13217.10	5.08628
Jcr4S06815.20	5.08311
Jcr4S00224.50	5.06653
Jcr4S19827.20	5.06292
Jcr4S00038.90	5.06166
Jcr4S00989.30	5.05515
Jcr4S03288.60	5.04614
Jcr4S13509.10	5.04477
Jcr4S08073.20	5.03698
Jcr4S00533.20	5.03427
Jcr4S00137.60	5.02642
Jcr4S02497.60	5.02269
Jcr4S00293.80	5.01949
Jcr4S00192.40	5.00744
Jcr4S20471.10	5.0011
Jcr4S00464.80	4.98534
Jcr4S03177.40	4.96684
Jcr4S05779.20	4.94346
Jcr4S00736.140	4.9299
Jcr4S00520.130	4.92064
Jcr4S01237.100	4.92024
Jcr4S00207.50	4.90758
Jcr4S15888.20	4.90467
Jcr4S00937.10	4.90082
Jcr4S02960.10	4.89943
Jcr4S06670.20	4.89544
Jcr4S10561.10	4.88904
Jcr4S00233.50	4.885
Jcr4S05265.20	4.87455
Jcr4S14121.10	4.8607
Jcr4S02621.50	4.86044
Jcr4S09929.10	4.85579
Jcr4S02741.20	4.85398
Jcr4S00616.50	4.8368
Jcr4S01589.10	4.82962
Jcr4S05131.10	4.81964
Jcr4S00408.80	4.81686
Jcr4S05401.10	4.81365
Jcr4S09217.20	4.8081
Jcr4S02562.30	4.80571
Jcr4S00021.90	4.78877
Jcr4S04560.30	4.78294
Jcr4S00002.250	4.77932
Jcr4S17869.10	4.77574
Jcr4S27087.10	4.77534
Jcr4S01402.30	4.75488
Jcr4S02840.40	4.7493
Jcr4S02745.10	4.74827
Jcr4S00110.50	4.73538
Jcr4S04146.40	4.73035
Jcr4S00504.20	4.72645
Jcr4S01274.90	4.72541
Jcr4U36903.10	4.71688
Jcr4S03579.20	4.68696
Jcr4S06054.20	4.68012
Jcr4S03217.10	4.67318
Jcr4S01531.20	4.66689
Jcr4S05849.30	4.65661
Jcr4S00008.100	4.65641
Jcr4S00786.40	4.65631
Jcr4S04513.30	4.63951
Jcr4S03107.60	4.63759
Jcr4S02702.30	4.62997
Jcr4S05546.10	4.62811
Jcr4S03053.30	4.6264
Jcr4S00389.10	4.62313
Jcr4S00014.40	4.61559
Jcr4S02147.40	4.6128
Jcr4S00292.30	4.60941
Jcr4S00004.130	4.6014
Jcr4S01908.10	4.58825
Jcr4S05591.30	4.57438
Jcr4S11989.10	4.57095
Jcr4S12977.20	4.57
Jcr4S01891.50	4.56546
Jcr4S07056.20	4.54418
Jcr4S01614.110	4.5296
Jcr4S02888.10	4.52952
Jcr4S06654.10	4.52821
Jcr4S05837.30	4.5057
Jcr4S01276.120	4.50397
Jcr4S03746.50	4.50027
Jcr4S00786.80	4.47348
Jcr4S00012.110	4.4609
Jcr4S00643.40	4.45714
Jcr4S00359.120	4.44533
Jcr4S03867.10	4.43666
Jcr4S00460.40	4.42003
Jcr4S15472.10	4.41752
Jcr4S00408.50	4.41055
Jcr4S04308.40	4.40685
Jcr4S04156.20	4.39618
Jcr4S21990.10	4.36841
Jcr4S05470.20	4.36293
Jcr4S02137.40	4.35603
Jcr4S02117.10	4.34944
Jcr4S03522.10	4.33229
Jcr4S03895.40	4.32511
Jcr4S04594.10	4.30617
Jcr4S00079.120	4.29585
Jcr4S01372.10	4.2922
Jcr4S05853.10	4.29076
Jcr4S07574.30	4.29049
Jcr4S01290.40	4.28881
Jcr4S00329.70	4.27961
Jcr4S01363.30	4.27622
Jcr4S00002.20	4.27306
Jcr4S00909.50	4.27016
Jcr4S00394.50	4.25073
Jcr4S00387.120	4.24724
Jcr4S00103.20	4.23468
Jcr4S03325.20	4.23361
Jcr4S00387.150	4.22678
Jcr4S00008.20	4.2198
Jcr4S01861.40	4.2087
Jcr4S14286.10	4.19849
Jcr4S01651.60	4.19671
Jcr4S00323.90	4.19567
Jcr4S00771.40	4.19492
Jcr4S00223.40	4.18109
Jcr4S01018.120	4.16868
Jcr4S02941.40	4.16723
Jcr4S01163.110	4.16019
Jcr4S04749.10	4.15836
Jcr4S01053.10	4.15402
Jcr4S00562.70	4.14731
Jcr4S00786.30	4.13885
Jcr4S00339.70	4.13317
Jcr4S03923.10	4.1319
Jcr4S07089.20	4.12728
Jcr4S00971.120	4.12405
Jcr4S02331.10	4.12341
Jcr4S09209.40	4.11752
Jcr4S06344.30	4.11701
Jcr4S01003.60	4.11607
Jcr4S07357.10	4.11027
Jcr4S17173.20	4.10076
Jcr4S05088.20	4.09696
Jcr4S04113.10	4.08932
Jcr4S01772.120	4.08134
Jcr4S06709.10	4.07563
Jcr4S01169.70	4.07544
Jcr4S07097.30	4.07068
Jcr4S01428.50	4.06773
Jcr4S00122.30	4.06336
Jcr4S00537.10	4.05959
Jcr4S00290.20	4.05897
Jcr4S00680.60	4.0475
Jcr4S00865.70	4.04723
Jcr4S01153.40	4.04038
Jcr4S00808.10	4.03488
Jcr4S03995.30	4.02999
Jcr4S00006.220	4.02709
Jcr4S00904.80	4.02001
Jcr4S00486.10	4.011
Jcr4S01345.20	4.00939
Jcr4S01525.20	3.99999
Jcr4S00560.50	3.98562
Jcr4S09216.10	3.98078
Jcr4S07031.40	3.97977
Jcr4S03285.10	3.97422
Jcr4S00004.70	3.95846
Jcr4S06695.40	3.95136
Jcr4S01763.70	3.94987
Jcr4S13032.10	3.9497
Jcr4S02258.20	3.94678
Jcr4S00574.70	3.94659
Jcr4S05095.10	3.94403
Jcr4S01172.10	3.93707
Jcr4S01519.50	3.93428
Jcr4S06510.20	3.93384
Jcr4S01799.10	3.93105
Jcr4S00504.190	3.92741
Jcr4U38896.10	3.92612
Jcr4S01767.10	3.91587
Jcr4S00051.90	3.90996
Jcr4S00031.240	3.90161
Jcr4S02990.20	3.89872
Jcr4S01353.90	3.89737
Jcr4S11659.20	3.89317
Jcr4S01101.30	3.87738
Jcr4S03594.30	3.87146
Jcr4S14004.10	3.86731
Jcr4S04000.10	3.85269
Jcr4S00220.50	3.84499
Jcr4S01132.20	3.83462
Jcr4S07181.20	3.83052
Jcr4S10613.10	3.82147
Jcr4S04708.30	3.813
Jcr4S01045.80	3.80975
Jcr4S03363.50	3.80819
Jcr4S01333.20	3.80377
Jcr4S10070.40	3.79817
Jcr4S01732.80	3.79529
Jcr4S01331.20	3.78706
Jcr4S00177.20	3.77769
Jcr4S00600.40	3.76755
Jcr4S00117.60	3.76117
Jcr4S04514.10	3.75588
Jcr4S00154.20	3.73961
Jcr4S00004.160	3.7383
Jcr4S00161.20	3.72379
Jcr4S14024.10	3.70817
Jcr4S02541.70	3.66371
Jcr4S03368.20	3.6623
Jcr4S05368.20	3.65932
Jcr4S00088.20	3.65408
Jcr4S00899.90	3.64826
Jcr4S00345.130	3.64762
Jcr4S01276.110	3.64211
Jcr4S01590.120	3.64092
Jcr4S00299.50	3.62524
Jcr4S03511.20	3.62351
Jcr4S17116.10	3.61886
Jcr4S00158.90	3.61543
Jcr4S00167.150	3.61211
Jcr4S05342.40	3.60175
Jcr4S00128.60	3.59828
Jcr4S01732.90	3.59692
Jcr4S17867.10	3.59098
Jcr4S01993.10	3.59022
Jcr4S02562.50	3.58785
Jcr4S00006.60	3.56351
Jcr4S01213.50	3.55668
Jcr4S04047.10	3.53377
Jcr4S00120.50	3.53366
Jcr4S01323.70	3.5286
Jcr4S00913.20	3.5217
Jcr4S00101.110	3.51929
Jcr4S02266.20	3.51503
Jcr4S00401.40	3.51274
Jcr4S03895.30	3.51244
Jcr4S00190.150	3.50556
Jcr4S02476.60	3.4915
Jcr4S00982.160	3.47863
Jcr4S01876.30	3.47794
Jcr4S02169.40	3.46619
Jcr4S05214.10	3.46475
Jcr4S12376.10	3.46355
Jcr4S11713.20	3.4563
Jcr4S04750.70	3.4468
Jcr4S06101.10	3.43326
Jcr4S00903.10	3.43314
Jcr4S00295.110	3.4315
Jcr4S04332.40	3.42962
Jcr4S05659.20	3.42516
Jcr4S08536.10	3.42326
Jcr4S27214.10	3.41787
Jcr4S04265.10	3.41296
Jcr4S00359.100	3.40703
Jcr4S02495.20	3.39974
Jcr4S00063.120	3.39918
Jcr4S03688.10	3.39623
Jcr4S01003.70	3.38298
Jcr4S02089.20	3.37708
Jcr4S01302.100	3.3717
Jcr4S00100.210	3.35988
Jcr4S09520.20	3.35625
Jcr4S00358.20	3.35555
Jcr4S00063.140	3.35452
Jcr4S03352.20	3.35264
Jcr4S00599.90	3.3499
Jcr4S02370.20	3.34904
Jcr4S02169.50	3.34637
Jcr4S01504.30	3.34079
Jcr4S00680.80	3.33885
Jcr4S02611.40	3.32881
Jcr4S02762.40	3.32817
Jcr4S11692.10	3.324
Jcr4S03643.20	3.32255
Jcr4S00343.70	3.3145
Jcr4S03778.50	3.31277
Jcr4S03214.80	3.31211
Jcr4S00148.70	3.31131
Jcr4S06304.30	3.30705
Jcr4S06717.40	3.30344
Jcr4S04654.10	3.30303
Jcr4S00073.110	3.30122
Jcr4S00269.130	3.29918
Jcr4S00685.60	3.29072
Jcr4S02773.20	3.28501
Jcr4S00112.110	3.2816
Jcr4S08627.60	3.28074
Jcr4S08738.30	3.27705
Jcr4S03860.20	3.27656
Jcr4S06850.30	3.27522
Jcr4S02270.40	3.27346
Jcr4S00501.40	3.27066
Jcr4S08772.30	3.26515
Jcr4S02509.20	3.26409
Jcr4S00105.170	3.25524
Jcr4S02587.20	3.24846
Jcr4S01416.90	3.23935
Jcr4S07580.20	3.23633
Jcr4S06463.10	3.23372
Jcr4S05659.10	3.22268
Jcr4S24207.10	3.22142
Jcr4S02158.60	3.21852
Jcr4S00381.20	3.21179
Jcr4S00622.40	3.2087
Jcr4S00042.20	3.197
Jcr4S07420.10	3.19089
Jcr4S01766.90	3.19038
Jcr4S00006.40	3.19025
Jcr4S02589.30	3.18481
Jcr4S00290.50	3.18009
Jcr4S07450.10	3.17541
Jcr4S00131.20	3.17453
Jcr4S01567.70	3.17193
Jcr4S03969.10	3.15886
Jcr4S05351.70	3.15732
Jcr4S01511.10	3.15223
Jcr4S00024.130	3.14511
Jcr4S01160.20	3.14502
Jcr4S00655.30	3.14124
Jcr4S02520.30	3.13976
Jcr4S03900.40	3.13851
Jcr4S01003.90	3.13812
Jcr4S00617.140	3.12632
Jcr4S00108.230	3.12322
Jcr4S02312.80	3.11542
Jcr4S01484.20	3.10654
Jcr4S00101.100	3.10335
Jcr4S04831.10	3.10317
Jcr4S02269.20	3.09332
Jcr4S02589.50	3.08912
Jcr4S00587.90	3.0855
Jcr4S11075.10	3.07005
Jcr4S01195.50	3.06259
Jcr4S02137.30	3.05952
Jcr4S05113.30	3.05538
Jcr4S11354.30	3.05377
Jcr4S00105.60	3.05168
Jcr4S03704.30	3.04579
Jcr4S12291.20	3.0438
Jcr4S24608.10	3.04222
Jcr4S00011.160	3.03649
Jcr4S01116.90	3.03583
Jcr4S00260.110	3.02473
Jcr4S03627.20	3.02209
Jcr4S04894.10	3.02184
Jcr4S11933.10	3.02156
Jcr4S05261.40	3.01006
Jcr4S05008.10	2.9759
Jcr4S20085.10	2.97429
Jcr4S00228.150	2.972
Jcr4S01162.50	2.96906
Jcr4S01932.60	2.9687
Jcr4S00733.60	2.96677
Jcr4S00128.140	2.96344
Jcr4S06695.30	2.96327
Jcr4S04540.50	2.96018
Jcr4S00415.60	2.95735
Jcr4S00401.70	2.95471
Jcr4S06510.10	2.94938
Jcr4S03244.10	2.94426
Jcr4S00788.60	2.94229
Jcr4S03220.30	2.94141
Jcr4S07524.20	2.93443
Jcr4S03470.30	2.93399
Jcr4S13679.40	2.93385
Jcr4S05353.10	2.9316
Jcr4S03403.30	2.93061
Jcr4S07131.10	2.93034
Jcr4S01763.50	2.91291
Jcr4S04911.20	2.90879
Jcr4S01849.10	2.90825
Jcr4S02140.90	2.90102
Jcr4S01045.20	2.88924
Jcr4S00773.70	2.88841
Jcr4S02668.70	2.88129
Jcr4S00534.80	2.87037
Jcr4S01288.20	2.85365
Jcr4S00087.20	2.8529
Jcr4S08825.20	2.84407
Jcr4S00405.30	2.84281
Jcr4S00543.40	2.83992
Jcr4S02031.40	2.83738
Jcr4S00235.150	2.83404
Jcr4S06283.20	2.82445
Jcr4S00736.60	2.8232
Jcr4S17365.20	2.82248
Jcr4S01993.20	2.81945
Jcr4S01756.70	2.81917
Jcr4S00880.20	2.81502
Jcr4S05308.40	2.81168
Jcr4S00112.220	2.80653
Jcr4S02666.10	2.80621
Jcr4S08464.10	2.79899
Jcr4S02087.30	2.79166
Jcr4S17138.10	2.79143
Jcr4S01136.60	2.79108
Jcr4S01086.80	2.78268
Jcr4S00079.60	2.7822
Jcr4S01477.60	2.77637
Jcr4S02995.30	2.77428
Jcr4S03616.10	2.77249
Jcr4S00845.90	2.76373
Jcr4S00253.150	2.75809
Jcr4S00269.20	2.74846
Jcr4S00094.200	2.74198
Jcr4S04565.30	2.74108
Jcr4S00567.30	2.7363
Jcr4S07823.10	2.72783
Jcr4S01338.70	2.72609
Jcr4S02022.10	2.72567
Jcr4S08266.50	2.72236
Jcr4S03927.30	2.7218
Jcr4S00038.80	2.71907
Jcr4S05813.10	2.7124
Jcr4S00059.220	2.70623
Jcr4S00043.160	2.70258
Jcr4S06729.10	2.69839
Jcr4S00820.90	2.69128
Jcr4S06999.30	2.69122
Jcr4S00745.90	2.68815
Jcr4S04869.30	2.68641
Jcr4S02631.20	2.68605
Jcr4S01758.40	2.68343
Jcr4S02773.30	2.68186
Jcr4S08335.30	2.68168
Jcr4S00108.40	2.68062
Jcr4S01651.100	2.68033
Jcr4S00057.200	2.67927
Jcr4S02132.20	2.67686
Jcr4S03818.30	2.67658
Jcr4S00836.50	2.6762
Jcr4S00387.110	2.66525
Jcr4S01288.50	2.66275
Jcr4S04746.70	2.66169
Jcr4S06442.10	2.66063
Jcr4S07673.10	2.65355
Jcr4S15370.10	2.65345
Jcr4S04584.40	2.65279
Jcr4S27128.10	2.64773
Jcr4S00001.140	2.64176
Jcr4S09766.20	2.63517
Jcr4S04311.30	2.63294
Jcr4S03534.20	2.62956
Jcr4S00027.190	2.62928
Jcr4S13719.30	2.62874
Jcr4S00708.60	2.62492
Jcr4S00065.160	2.61347
Jcr4S12602.20	2.60063
Jcr4S01984.10	2.5998
Jcr4S17749.10	2.59736
Jcr4S00845.130	2.59444
Jcr4S00348.50	2.5918
Jcr4S00225.80	2.58938
Jcr4S04653.20	2.58535
Jcr4S00043.150	2.57954
Jcr4S03411.30	2.57573
Jcr4S06840.20	2.56866
Jcr4S00922.90	2.56477
Jcr4S20690.10	2.55956
Jcr4S01763.60	2.55615
Jcr4S02300.10	2.5448
Jcr4S02119.40	2.54166
Jcr4S00089.150	2.53867
Jcr4S06597.10	2.53759
Jcr4S01777.70	2.53373
Jcr4S10246.10	2.53085
Jcr4S00219.40	2.52859
Jcr4S00055.110	2.52844
Jcr4S08488.20	2.52261
Jcr4S11106.10	2.52118
Jcr4S00716.30	2.52095
Jcr4S00126.150	2.51787
Jcr4S00916.90	2.51772
Jcr4S08791.10	2.51758
Jcr4S00037.150	2.51532
Jcr4S00867.20	2.51274
Jcr4S01178.10	2.51206
Jcr4S00730.100	2.50071
Jcr4S00758.10	2.49946
Jcr4S00186.40	2.49264
Jcr4S00516.20	2.48686
Jcr4S00758.60	2.47309
Jcr4S08175.20	2.46118
Jcr4S00058.20	2.4551
Jcr4S00435.40	2.45342
Jcr4S10135.10	2.45007
Jcr4S01880.90	2.44718
Jcr4S00352.140	2.44625
Jcr4S02082.20	2.44144
Jcr4S09848.10	2.44057
Jcr4S01261.50	2.43961
Jcr4S00287.90	2.43618
Jcr4S14386.10	2.43386
Jcr4S00101.20	2.42998
Jcr4S00576.110	2.42635
Jcr4S14120.10	2.4243
Jcr4S00249.120	2.41844
Jcr4S00144.20	2.4178
Jcr4S01563.50	2.41774
Jcr4S01829.20	2.41599
Jcr4S17177.10	2.41547
Jcr4S03236.50	2.40687
Jcr4S07306.10	2.40177
Jcr4S00867.30	2.40077
Jcr4S04434.10	2.40002
Jcr4S01045.120	2.3958
Jcr4S02794.50	2.39575
Jcr4S00613.40	2.38969
Jcr4S00263.30	2.38871
Jcr4S01876.50	2.37887
Jcr4S07816.20	2.37126
Jcr4S03565.30	2.36832
Jcr4S01921.20	2.36207
Jcr4S02245.90	2.3619
Jcr4S00007.450	2.36019
Jcr4S01772.110	2.35495
Jcr4S00061.100	2.35378
Jcr4S01907.30	2.33987
Jcr4S01841.40	2.3398
Jcr4S00618.100	2.33505
Jcr4S03605.20	2.33007
Jcr4S00126.30	2.32983
Jcr4S00385.160	2.32423
Jcr4S01617.10	2.32226
Jcr4S00612.30	2.31737
Jcr4S00066.20	2.31693
Jcr4S00232.10	2.31294
Jcr4S00155.60	2.31253
Jcr4S02137.20	2.31096
Jcr4S06412.50	2.30912
Jcr4S00655.40	2.3087
Jcr4S01502.30	2.30801
Jcr4S25900.20	2.30745
Jcr4S00247.110	2.30276
Jcr4S00056.130	2.30021
Jcr4S14076.20	2.29407
Jcr4S00057.240	2.29391
Jcr4S02869.70	2.29333
Jcr4S16433.10	2.29106
Jcr4S02338.70	2.29004
Jcr4S03271.10	2.28828
Jcr4S00380.60	2.28662
Jcr4S22617.10	2.28644
Jcr4S12906.10	2.28462
Jcr4S08020.20	2.28192
Jcr4S04434.30	2.27884
Jcr4S04530.30	2.27859
Jcr4S00775.20	2.27011
Jcr4S01986.10	2.26843
Jcr4S17278.20	2.26619
Jcr4S00845.150	2.26545
Jcr4S00867.40	2.26511
Jcr4S00345.160	2.25998
Jcr4S04262.40	2.25795
Jcr4S00787.30	2.25262
Jcr4S04617.30	2.24867
Jcr4S00535.130	2.24128
Jcr4S00582.40	2.23687
Jcr4S02077.40	2.23198
Jcr4S00374.100	2.22726
Jcr4S04925.80	2.21478
Jcr4S14977.20	2.21005
Jcr4S00712.80	2.20966
Jcr4S03473.10	2.20961
Jcr4S00385.120	2.20035
Jcr4S07645.10	2.19509
Jcr4S06183.40	2.19347
Jcr4S05667.30	2.19288
Jcr4S01627.60	2.18724
Jcr4S01846.50	2.18562
Jcr4S01019.30	2.18078
Jcr4S00103.40	2.18048
Jcr4S10653.10	2.17725
Jcr4S00459.20	2.16925
Jcr4S02436.20	2.1665
Jcr4S02147.20	2.16618
Jcr4S04643.10	2.166
Jcr4S09941.10	2.16491
Jcr4S01181.50	2.16263
Jcr4S00006.130	2.16087
Jcr4S11565.10	2.1608
Jcr4S02405.10	2.16039
Jcr4S00809.20	2.15073
Jcr4S00193.50	2.14761
Jcr4S00132.210	2.14565
Jcr4S03474.50	2.14408
Jcr4S00011.190	2.14227
Jcr4S02585.30	2.13901
Jcr4S00016.20	2.13273
Jcr4S01697.30	2.12805
Jcr4S05030.10	2.12007
Jcr4S04817.10	2.1183
Jcr4S08997.10	2.11495
Jcr4S04448.10	2.11142
Jcr4S01630.50	2.11038
Jcr4S00592.80	2.1074
Jcr4S04493.20	2.10116
Jcr4S00576.80	2.09343
Jcr4S00131.30	2.09268
Jcr4S02411.20	2.0925
Jcr4S03658.20	2.08741
Jcr4S04812.20	2.07998
Jcr4S00533.10	2.07977
Jcr4S03161.40	2.07885
Jcr4S02105.40	2.078
Jcr4S00129.40	2.07709
Jcr4S01431.30	2.06892
Jcr4S01645.50	2.06889
Jcr4S01518.10	2.06742
Jcr4S00539.30	2.06537
Jcr4S04038.10	2.06196
Jcr4S02962.20	2.06008
Jcr4S00628.10	2.05944
Jcr4S00637.10	2.05941
Jcr4S14087.10	2.05709
Jcr4S00544.30	2.05631
Jcr4S00412.80	2.05385
Jcr4S01003.10	2.05358
Jcr4S01746.20	2.04882
Jcr4S00410.80	2.04353
Jcr4S04553.10	2.03674
Jcr4S01026.40	2.03521
Jcr4S00535.100	2.02644
Jcr4S02533.50	2.0236
Jcr4S03589.20	2.02269
Jcr4S00021.280	2.01629
Jcr4S03341.10	2.01552
Jcr4S03214.60	2.01409
Jcr4S00168.130	2.01003
Jcr4S00811.40	2.0069
Jcr4S02585.40	2.0048
Jcr4S00706.110	2.00269
Jcr4S00818.180	2.00143
Jcr4S00619.110	1.993
Jcr4S00540.60	1.99142
Jcr4S06566.30	1.99045
Jcr4S07837.10	1.98486
Jcr4S00113.120	1.98147
Jcr4S03281.10	1.98013
Jcr4S04115.100	1.97607
Jcr4S02667.10	1.97544
Jcr4S00137.160	1.97165
Jcr4S00344.10	1.96899
Jcr4S10678.20	1.96881
Jcr4S11654.10	1.96761
Jcr4S00446.100	1.96437
Jcr4S02087.40	1.96129
Jcr4S00117.80	1.9612
Jcr4S00170.210	1.95411
Jcr4S00225.10	1.94965
Jcr4S00785.50	1.94854
Jcr4S00062.70	1.93812
Jcr4S00189.40	1.93793
Jcr4S02191.20	1.93417
Jcr4S03965.10	1.92764
Jcr4S00022.190	1.91632
Jcr4S00100.30	1.91548
Jcr4S00724.120	1.91462
Jcr4S00158.100	1.91127
Jcr4S01670.30	1.91038
Jcr4S00135.120	1.90955
Jcr4S01995.10	1.9076
Jcr4S00446.70	1.90634
Jcr4S00137.90	1.89843
Jcr4S00855.110	1.89819
Jcr4S00376.70	1.89719
Jcr4S00982.130	1.89482
Jcr4S10361.10	1.89381
Jcr4S00575.90	1.89088
Jcr4S01957.70	1.89053
Jcr4S04701.20	1.88401
Jcr4S01114.20	1.88349
Jcr4S01385.50	1.87865
Jcr4S00064.10	1.87647
Jcr4S00686.30	1.87411
Jcr4S00402.60	1.87325
Jcr4S01747.100	1.87169
Jcr4S03116.20	1.86195
Jcr4S09350.30	1.85718
Jcr4S01569.70	1.85292
Jcr4S00202.40	1.84782
Jcr4S01203.20	1.8379
Jcr4S00988.40	1.83593
Jcr4S10240.10	1.83517
Jcr4S04166.20	1.83241
Jcr4S00112.170	1.8178
Jcr4S00002.240	1.81647
Jcr4S01761.30	1.80382
Jcr4S05298.40	1.80196
Jcr4S00441.40	1.79989
Jcr4S00179.80	1.79734
Jcr4S02794.60	1.79721
Jcr4S02789.10	1.79397
Jcr4S01938.20	1.79155
Jcr4S00154.160	1.78329
Jcr4S00326.30	1.7827
Jcr4S05103.30	1.7769
Jcr4S06599.20	1.76868
Jcr4S03600.50	1.76642
Jcr4S05126.30	1.76048
Jcr4S00398.40	1.75952
Jcr4S00008.440	1.75881
Jcr4S02102.50	1.75824
Jcr4S02327.40	1.75406
Jcr4S01269.60	1.74322
Jcr4S04139.70	1.73102
Jcr4S00122.190	1.73024
Jcr4S06788.20	1.72088
Jcr4S07503.10	1.71809
Jcr4S00304.50	1.71787
Jcr4S00891.70	1.71634
Jcr4S00459.120	1.71431
Jcr4S01613.80	1.70301
Jcr4S05402.20	1.6941
Jcr4S00785.110	1.69191
Jcr4S01357.50	1.68907
Jcr4S02497.50	1.68582
Jcr4S00375.120	1.65936
Jcr4S01525.10	1.6311
Jcr4S01286.80	-1.61681
Jcr4S00758.40	-1.63507
Jcr4S00103.140	-1.63805
Jcr4S06721.20	-1.6635
Jcr4S09208.30	-1.67568
Jcr4S02325.100	-1.69313
Jcr4S00494.40	-1.69411
Jcr4S00914.20	-1.69825
Jcr4S03449.30	-1.70395
Jcr4S01729.30	-1.70417
Jcr4S03500.20	-1.71385
Jcr4S07028.20	-1.72022
Jcr4S02635.20	-1.72815
Jcr4S04658.30	-1.72928
Jcr4S00467.110	-1.72945
Jcr4S03146.40	-1.73003
Jcr4S02879.60	-1.7311
Jcr4S00818.150	-1.73179
Jcr4S00265.80	-1.74257
Jcr4S00066.50	-1.75388
Jcr4S01334.20	-1.75517
Jcr4S01169.60	-1.75783
Jcr4S00788.90	-1.76425
Jcr4S00126.180	-1.78016
Jcr4S00575.20	-1.78401
Jcr4S00177.190	-1.78538
Jcr4S00677.90	-1.78925
Jcr4S01797.60	-1.79438
Jcr4S00074.40	-1.79696
Jcr4S15391.10	-1.79869
Jcr4S01215.110	-1.80176
Jcr4S04446.30	-1.81192
Jcr4S00582.50	-1.83064
Jcr4S05981.10	-1.83506
Jcr4S00376.60	-1.84089
Jcr4S04187.10	-1.84344
Jcr4S08583.10	-1.84753
Jcr4S08459.20	-1.84851
Jcr4S01102.10	-1.85048
Jcr4S00552.40	-1.85794
Jcr4S01946.40	-1.862
Jcr4S00397.90	-1.86403
Jcr4S00075.60	-1.87033
Jcr4S00098.300	-1.87293
Jcr4S08101.20	-1.87348
Jcr4S00925.30	-1.87984
Jcr4S00924.20	-1.88317
Jcr4S00017.120	-1.88441
Jcr4S00217.60	-1.88592
Jcr4S04766.30	-1.88676
Jcr4S00240.160	-1.89215
Jcr4S02125.40	-1.89305
Jcr4S08283.20	-1.9011
Jcr4S10461.10	-1.90148
Jcr4S01534.80	-1.90355
Jcr4S18551.20	-1.90557
Jcr4S00053.120	-1.9067
Jcr4S00066.210	-1.90789
Jcr4S00126.120	-1.90871
Jcr4S00332.70	-1.9133
Jcr4S05377.20	-1.91584
Jcr4S12295.10	-1.91732
Jcr4S00934.50	-1.92569
Jcr4S02065.30	-1.92937
Jcr4S00621.40	-1.93101
Jcr4S01018.110	-1.93477
Jcr4S03520.50	-1.9423
Jcr4S00009.190	-1.94409
Jcr4S00651.60	-1.94584
Jcr4S03304.50	-1.94666
Jcr4S02232.10	-1.94694
Jcr4S03186.30	-1.9517
Jcr4S02183.30	-1.95813
Jcr4S00095.50	-1.96785
Jcr4S05248.20	-1.96871
Jcr4S00166.20	-1.97161
Jcr4S06785.70	-1.97282
Jcr4S00091.180	-1.97295
Jcr4S04926.30	-1.97339
Jcr4S01508.70	-1.97759
Jcr4S14146.20	-1.98917
Jcr4S00408.100	-1.98979
Jcr4S03946.20	-1.99236
Jcr4S04312.30	-1.99506
Jcr4S00265.40	-2.00503
Jcr4S00505.50	-2.00513
Jcr4S11886.10	-2.00524
Jcr4S05395.10	-2.00534
Jcr4S00977.60	-2.0153
Jcr4S04739.60	-2.02025
Jcr4S07592.10	-2.02351
Jcr4S08813.10	-2.03014
Jcr4S03546.60	-2.03111
Jcr4S00779.90	-2.03128
Jcr4S00006.200	-2.03505
Jcr4S00599.110	-2.0353
Jcr4S02325.90	-2.03539
Jcr4S00213.10	-2.03659
Jcr4S00161.80	-2.04334
Jcr4S01080.20	-2.05118
Jcr4S01770.20	-2.05225
Jcr4S00953.70	-2.06027
Jcr4S10697.10	-2.06197
Jcr4S03547.10	-2.06529
Jcr4S01695.10	-2.06745
Jcr4S01884.60	-2.07072
Jcr4S02683.10	-2.0778
Jcr4S00462.40	-2.07852
Jcr4S08090.20	-2.08274
Jcr4S01793.30	-2.08741
Jcr4S01361.80	-2.08871
Jcr4S00711.60	-2.09
Jcr4S07206.20	-2.09416
Jcr4S01365.60	-2.09693
Jcr4S00346.90	-2.09762
Jcr4S00622.110	-2.09988
Jcr4S11262.10	-2.10147
Jcr4S00733.50	-2.10611
Jcr4S01614.100	-2.10974
Jcr4S06385.20	-2.10997
Jcr4S05038.20	-2.10999
Jcr4S06861.20	-2.11024
Jcr4S00686.90	-2.11257
Jcr4S02373.20	-2.11385
Jcr4S06469.20	-2.11602
Jcr4S01054.50	-2.11641
Jcr4S00384.110	-2.1168
Jcr4S00158.150	-2.12275
Jcr4S01188.60	-2.13096
Jcr4S02405.30	-2.1362
Jcr4S00832.30	-2.1367
Jcr4S00925.60	-2.13977
Jcr4S01756.30	-2.14333
Jcr4S00545.20	-2.14511
Jcr4S25441.10	-2.14546
Jcr4S00448.20	-2.14755
Jcr4S04736.30	-2.14881
Jcr4S02028.50	-2.15542
Jcr4S03565.10	-2.15602
Jcr4S00022.320	-2.15942
Jcr4S02039.50	-2.15969
Jcr4S00542.120	-2.15996
Jcr4S00844.20	-2.1646
Jcr4S00129.100	-2.16688
Jcr4S02610.40	-2.16739
Jcr4S07598.60	-2.16922
Jcr4S00967.60	-2.17517
Jcr4S02877.50	-2.17622
Jcr4S00720.50	-2.1803
Jcr4S00424.50	-2.18202
Jcr4S00456.120	-2.18307
Jcr4S03632.10	-2.18397
Jcr4S05713.10	-2.18614
Jcr4S03157.30	-2.18822
Jcr4S08435.50	-2.19071
Jcr4S02729.40	-2.19425
Jcr4S00576.130	-2.19445
Jcr4S00282.100	-2.19454
Jcr4S00198.120	-2.19525
Jcr4S14010.10	-2.19908
Jcr4S02553.20	-2.20268
Jcr4S08435.60	-2.2088
Jcr4S00288.50	-2.2117
Jcr4S06525.40	-2.21431
Jcr4S06071.20	-2.21505
Jcr4S05687.60	-2.21574
Jcr4S01106.20	-2.21608
Jcr4S01474.20	-2.22007
Jcr4S00483.80	-2.2205
Jcr4S02350.30	-2.23098
Jcr4S03046.80	-2.23443
Jcr4S07403.30	-2.23828
Jcr4S00067.20	-2.23855
Jcr4S05022.40	-2.23998
Jcr4S04532.30	-2.2466
Jcr4S06525.30	-2.24782
Jcr4S00675.30	-2.24973
Jcr4S01059.60	-2.25042
Jcr4S01112.30	-2.25107
Jcr4S00367.10	-2.25482
Jcr4S01884.80	-2.25604
Jcr4S11831.10	-2.2608
Jcr4S01319.50	-2.26207
Jcr4S01415.80	-2.26279
Jcr4S00733.40	-2.26477
Jcr4S00377.100	-2.26738
Jcr4S01784.50	-2.26904
Jcr4S01666.30	-2.27011
Jcr4S06914.10	-2.27016
Jcr4S19146.10	-2.27094
Jcr4S00328.20	-2.27881
Jcr4S02297.30	-2.27976
Jcr4S00277.40	-2.28819
Jcr4S02025.40	-2.2911
Jcr4S02120.40	-2.29216
Jcr4S01614.60	-2.29281
Jcr4S02941.10	-2.29374
Jcr4S02348.20	-2.29466
Jcr4S06525.20	-2.29671
Jcr4S00013.80	-2.29731
Jcr4S03635.30	-2.29768
Jcr4S04247.20	-2.29877
Jcr4S01122.20	-2.29946
Jcr4S00050.170	-2.29986
Jcr4S01355.50	-2.3045
Jcr4S02094.30	-2.30634
Jcr4S10363.10	-2.30654
Jcr4S00053.160	-2.30739
Jcr4S01159.50	-2.30882
Jcr4S00090.20	-2.31219
Jcr4S06653.10	-2.31518
Jcr4S00420.50	-2.32051
Jcr4S08638.20	-2.32075
Jcr4S00345.50	-2.32099
Jcr4S01070.110	-2.32377
Jcr4S05797.20	-2.32579
Jcr4S00209.150	-2.32846
Jcr4S02915.10	-2.32878
Jcr4S01774.50	-2.32906
Jcr4S04574.20	-2.32915
Jcr4S01386.20	-2.33518
Jcr4S00112.120	-2.33789
Jcr4S05588.40	-2.34091
Jcr4S02115.60	-2.34772
Jcr4S08363.10	-2.35208
Jcr4S02184.10	-2.35273
Jcr4S00599.60	-2.35343
Jcr4S00712.70	-2.35493
Jcr4S08409.10	-2.35568
Jcr4S00002.440	-2.35763
Jcr4S06581.10	-2.35793
Jcr4S01175.70	-2.35963
Jcr4S10435.10	-2.36144
Jcr4S02803.20	-2.36226
Jcr4S02170.10	-2.36277
Jcr4S00926.10	-2.36614
Jcr4S05852.10	-2.36719
Jcr4S02106.30	-2.36741
Jcr4S00939.20	-2.3676
Jcr4S02308.10	-2.36989
Jcr4S00660.70	-2.37383
Jcr4S00284.110	-2.37461
Jcr4S05964.40	-2.37584
Jcr4S03665.20	-2.37813
Jcr4S00345.110	-2.3812
Jcr4S04536.10	-2.38279
Jcr4S00057.40	-2.38292
Jcr4S00463.30	-2.3833
Jcr4S00913.70	-2.38374
Jcr4S02309.40	-2.38507
Jcr4S01270.90	-2.38766
Jcr4S10688.20	-2.38775
Jcr4S00246.30	-2.39407
Jcr4S03114.30	-2.39501
Jcr4S02890.60	-2.3964
Jcr4S03025.20	-2.39857
Jcr4S00052.100	-2.39923
Jcr4S01416.80	-2.3997
Jcr4S01765.10	-2.40039
Jcr4S07626.50	-2.40108
Jcr4S02337.10	-2.40386
Jcr4S00169.150	-2.40767
Jcr4S01666.130	-2.41077
Jcr4S06393.60	-2.4112
Jcr4S00139.180	-2.41298
Jcr4S00360.50	-2.41686
Jcr4S02330.100	-2.4204
Jcr4S08805.20	-2.42151
Jcr4S00229.110	-2.42557
Jcr4S05023.10	-2.428
Jcr4S01662.90	-2.43021
Jcr4S02433.20	-2.43373
Jcr4S01059.40	-2.43883
Jcr4S00882.60	-2.43948
Jcr4S00252.80	-2.44075
Jcr4S03353.10	-2.45121
Jcr4S03914.20	-2.45137
Jcr4S22671.10	-2.45164
Jcr4S01794.20	-2.45214
Jcr4S00131.130	-2.45573
Jcr4S02139.50	-2.45631
Jcr4S07000.20	-2.46278
Jcr4S13744.10	-2.46548
Jcr4S00037.220	-2.46565
Jcr4S04510.10	-2.4671
Jcr4S03605.30	-2.46791
Jcr4S05310.40	-2.468
Jcr4S01283.40	-2.47299
Jcr4S00033.70	-2.47685
Jcr4S00167.140	-2.47838
Jcr4S04635.20	-2.47869
Jcr4S08412.10	-2.48095
Jcr4S01636.60	-2.48215
Jcr4S08536.20	-2.48588
Jcr4S00282.40	-2.48891
Jcr4S00584.120	-2.49034
Jcr4S00425.130	-2.49068
Jcr4S00141.70	-2.49176
Jcr4S11732.10	-2.49364
Jcr4S01218.40	-2.50016
Jcr4S01188.70	-2.50151
Jcr4S03022.10	-2.50195
Jcr4S06663.10	-2.50234
Jcr4S02157.30	-2.50617
Jcr4S00313.50	-2.50855
Jcr4S01510.50	-2.52229
Jcr4S02359.10	-2.52596
Jcr4S00931.40	-2.52603
Jcr4S01494.20	-2.52693
Jcr4S03364.40	-2.52807
Jcr4S01026.70	-2.53345
Jcr4S03930.10	-2.53381
Jcr4S01606.20	-2.53593
Jcr4S00134.40	-2.54214
Jcr4S00721.50	-2.5424
Jcr4S14988.10	-2.54329
Jcr4S07480.60	-2.54356
Jcr4S10962.20	-2.5502
Jcr4S01061.10	-2.55092
Jcr4S01008.10	-2.55273
Jcr4S01787.10	-2.55726
Jcr4S01080.30	-2.56394
Jcr4S00004.420	-2.56466
Jcr4S09905.20	-2.57626
Jcr4S00093.100	-2.58015
Jcr4S00411.10	-2.58305
Jcr4S01510.100	-2.58529
Jcr4S02541.60	-2.58651
Jcr4S01292.50	-2.58672
Jcr4S01447.20	-2.58786
Jcr4S06640.30	-2.58814
Jcr4S06514.10	-2.5902
Jcr4S02200.30	-2.59421
Jcr4S01305.30	-2.59622
Jcr4S01365.40	-2.59668
Jcr4S04049.10	-2.59991
Jcr4S06720.10	-2.60024
Jcr4S09884.10	-2.61169
Jcr4S03305.20	-2.61237
Jcr4S00476.10	-2.6135
Jcr4S12382.30	-2.62134
Jcr4S00570.120	-2.62208
Jcr4S01070.100	-2.62281
Jcr4S01573.30	-2.62305
Jcr4S00328.130	-2.62517
Jcr4S04455.40	-2.62527
Jcr4S00007.130	-2.62885
Jcr4S00091.170	-2.63059
Jcr4S02732.20	-2.63499
Jcr4S08087.10	-2.63514
Jcr4S17253.10	-2.63519
Jcr4S04375.30	-2.63767
Jcr4S05922.30	-2.63932
Jcr4S01932.70	-2.6395
Jcr4S02864.60	-2.64738
Jcr4S01901.20	-2.64991
Jcr4S01164.80	-2.65523
Jcr4S02605.20	-2.65627
Jcr4S00745.130	-2.65723
Jcr4S08942.20	-2.65818
Jcr4S03149.10	-2.65912
Jcr4S01020.40	-2.66244
Jcr4S04346.10	-2.66301
Jcr4S02196.40	-2.6643
Jcr4S00014.150	-2.66447
Jcr4S01477.20	-2.66641
Jcr4S00132.110	-2.66789
Jcr4S03635.20	-2.67465
Jcr4S03522.20	-2.67598
Jcr4S01003.80	-2.67694
Jcr4S00091.60	-2.67757
Jcr4S01064.10	-2.67848
Jcr4S02308.50	-2.68007
Jcr4S00784.120	-2.68962
Jcr4S03747.10	-2.6912
Jcr4S01391.60	-2.69161
Jcr4S01252.30	-2.69189
Jcr4S04263.90	-2.69509
Jcr4S00412.40	-2.6964
Jcr4S08179.20	-2.69661
Jcr4S02253.60	-2.69892
Jcr4S06053.10	-2.70134
Jcr4S01554.40	-2.70157
Jcr4S00616.70	-2.70328
Jcr4S04414.10	-2.70476
Jcr4S00263.50	-2.71046
Jcr4S04463.20	-2.71055
Jcr4S00822.50	-2.71097
Jcr4S01772.30	-2.7122
Jcr4S00678.10	-2.7133
Jcr4S00074.170	-2.71573
Jcr4S02985.50	-2.71848
Jcr4S00867.70	-2.72174
Jcr4S01644.50	-2.72635
Jcr4S05673.10	-2.72649
Jcr4S01985.40	-2.72694
Jcr4S02478.30	-2.72743
Jcr4S00799.80	-2.73039
Jcr4S00323.80	-2.73472
Jcr4S02606.10	-2.73699
Jcr4S00293.100	-2.73843
Jcr4S01748.50	-2.74393
Jcr4S01887.30	-2.7457
Jcr4S04418.20	-2.75068
Jcr4S00909.100	-2.75094
Jcr4S08600.10	-2.75174
Jcr4S00828.120	-2.75297
Jcr4S00909.90	-2.75489
Jcr4S02654.30	-2.75628
Jcr4S02562.10	-2.75833
Jcr4U28682.10	-2.75839
Jcr4S01808.50	-2.76079
Jcr4S00467.10	-2.76318
Jcr4S01507.10	-2.76339
Jcr4S06901.40	-2.76675
Jcr4S01758.50	-2.76951
Jcr4S01302.30	-2.77138
Jcr4S00128.110	-2.77414
Jcr4S05264.20	-2.77453
Jcr4S08627.50	-2.77562
Jcr4S02594.30	-2.77834
Jcr4S03548.10	-2.77921
Jcr4S00788.10	-2.79388
Jcr4S00742.30	-2.79838
Jcr4S03416.20	-2.80158
Jcr4S01824.30	-2.80665
Jcr4S00128.150	-2.80854
Jcr4S01226.10	-2.81464
Jcr4S00007.320	-2.8159
Jcr4S00576.30	-2.81779
Jcr4S09625.20	-2.82174
Jcr4S12796.10	-2.82709
Jcr4S05806.20	-2.82873
Jcr4S01200.40	-2.8293
Jcr4S01145.40	-2.83621
Jcr4S00441.90	-2.83813
Jcr4S03461.10	-2.83934
Jcr4S06612.10	-2.8423
Jcr4S00090.120	-2.84991
Jcr4S02779.50	-2.85174
Jcr4S01860.20	-2.85379
Jcr4S03217.40	-2.85461
Jcr4S14023.20	-2.87119
Jcr4S00336.30	-2.87277
Jcr4S00600.70	-2.88457
Jcr4S00818.50	-2.88593
Jcr4S02227.40	-2.8922
Jcr4S11268.10	-2.89305
Jcr4S03980.30	-2.89453
Jcr4S10700.40	-2.89719
Jcr4S01319.40	-2.9022
Jcr4S02026.10	-2.90682
Jcr4S11830.10	-2.91174
Jcr4S00137.150	-2.91685
Jcr4S03215.30	-2.92094
Jcr4S00154.70	-2.92303
Jcr4S01690.50	-2.92323
Jcr4S02065.70	-2.92392
Jcr4S02433.50	-2.92476
Jcr4S05705.10	-2.92535
Jcr4S07887.20	-2.92718
Jcr4S02147.80	-2.93087
Jcr4S00647.10	-2.93693
Jcr4S00555.10	-2.93759
Jcr4S05073.10	-2.93875
Jcr4S17796.10	-2.94258
Jcr4S25100.10	-2.94562
Jcr4S04534.30	-2.94565
Jcr4S00087.130	-2.94683
Jcr4S01288.30	-2.95213
Jcr4S00699.80	-2.97271
Jcr4S01594.10	-2.97289
Jcr4S05238.30	-2.97979
Jcr4S02769.40	-2.97982
Jcr4S02459.20	-2.98198
Jcr4S00874.10	-2.98649
Jcr4S08524.20	-2.98757
Jcr4S01376.50	-2.99015
Jcr4S01417.10	-2.99126
Jcr4S00357.50	-2.99252
Jcr4S02907.40	-3.00001
Jcr4S02337.20	-3.00043
Jcr4S00008.170	-3.00122
Jcr4S04015.10	-3.0113
Jcr4S00868.90	-3.01162
Jcr4S19741.20	-3.01315
Jcr4S00161.40	-3.01481
Jcr4S01553.30	-3.01632
Jcr4S00075.120	-3.01643
Jcr4S04048.10	-3.01661
Jcr4S00700.120	-3.0172
Jcr4S01902.20	-3.01937
Jcr4S07086.10	-3.02139
Jcr4S02474.10	-3.02233
Jcr4S01692.30	-3.03017
Jcr4S10861.10	-3.03078
Jcr4S02195.10	-3.03672
Jcr4S02915.40	-3.03791
Jcr4S00275.40	-3.04147
Jcr4S00191.10	-3.04515
Jcr4S00128.120	-3.04592
Jcr4S19709.20	-3.04898
Jcr4S00051.150	-3.04947
Jcr4S05724.10	-3.05559
Jcr4S02843.170	-3.05809
Jcr4S00576.90	-3.07447
Jcr4S01388.20	-3.07656
Jcr4S02899.20	-3.08124
Jcr4S03835.20	-3.09316
Jcr4S02015.50	-3.10005
Jcr4S01521.100	-3.10042
Jcr4S02256.100	-3.10559
Jcr4S06454.10	-3.11286
Jcr4S01990.50	-3.12038
Jcr4S05188.60	-3.12106
Jcr4S01305.50	-3.12265
Jcr4S00279.40	-3.12415
Jcr4S01858.50	-3.12629
Jcr4S00098.280	-3.1283
Jcr4S04925.20	-3.1285
Jcr4S00925.70	-3.1307
Jcr4S00489.40	-3.13268
Jcr4S00335.60	-3.13289
Jcr4S01684.40	-3.13392
Jcr4S00602.130	-3.13916
Jcr4S00939.10	-3.14382
Jcr4S02965.30	-3.145
Jcr4S07424.30	-3.14975
Jcr4S00628.150	-3.15192
Jcr4S22444.10	-3.15283
Jcr4S04736.50	-3.15555
Jcr4S00563.30	-3.15704
Jcr4S00534.110	-3.15731
Jcr4S00776.20	-3.15926
Jcr4S09487.30	-3.1689
Jcr4S10332.20	-3.17143
Jcr4S00910.80	-3.17337
Jcr4S15868.30	-3.18186
Jcr4S05298.50	-3.19102
Jcr4S03071.40	-3.19275
Jcr4S00499.40	-3.19327
Jcr4S02376.20	-3.1937
Jcr4S00828.90	-3.19557
Jcr4S08626.10	-3.19742
Jcr4S09944.10	-3.20277
Jcr4S12813.10	-3.21069
Jcr4S00433.150	-3.21287
Jcr4S00085.70	-3.21479
Jcr4S00835.30	-3.2177
Jcr4S20578.10	-3.22575
Jcr4S01529.90	-3.22668
Jcr4S11648.20	-3.22954
Jcr4S00746.10	-3.23006
Jcr4S03960.40	-3.23179
Jcr4S00007.380	-3.23316
Jcr4S00513.70	-3.24326
Jcr4S16140.10	-3.24352
Jcr4S00867.80	-3.24797
Jcr4S04097.40	-3.24861
Jcr4S01955.30	-3.25033
Jcr4S13976.20	-3.25293
Jcr4S01681.30	-3.25765
Jcr4S01002.10	-3.2629
Jcr4S02524.40	-3.26352
Jcr4U31007.30	-3.2696
Jcr4S21783.10	-3.27155
Jcr4S02311.40	-3.27496
Jcr4S02715.20	-3.27787
Jcr4S00244.20	-3.28547
Jcr4S00895.30	-3.28602
Jcr4S14333.10	-3.28777
Jcr4S13035.30	-3.2887
Jcr4S00240.250	-3.29854
Jcr4S01631.40	-3.29917
Jcr4S03109.20	-3.3014
Jcr4S07096.10	-3.30246
Jcr4S04576.20	-3.30737
Jcr4S00008.140	-3.30743
Jcr4S01773.30	-3.31539
Jcr4S07430.20	-3.31604
Jcr4S01214.30	-3.3164
Jcr4S02848.40	-3.32146
Jcr4S12167.20	-3.32929
Jcr4S00599.130	-3.3302
Jcr4S00098.290	-3.33125
Jcr4S09926.20	-3.34082
Jcr4S03742.20	-3.34604
Jcr4S02253.30	-3.34692
Jcr4S01280.30	-3.35097
Jcr4S02113.20	-3.36243
Jcr4S02850.20	-3.36331
Jcr4S03481.40	-3.36424
Jcr4S01189.40	-3.36821
Jcr4S10923.20	-3.36931
Jcr4S01158.50	-3.37117
Jcr4U39085.20	-3.376
Jcr4S10688.30	-3.37691
Jcr4S10317.20	-3.37907
Jcr4S03172.10	-3.38346
Jcr4S01814.20	-3.38442
Jcr4S03422.40	-3.39333
Jcr4S00476.60	-3.39578
Jcr4S01816.30	-3.39765
Jcr4S06506.20	-3.40685
Jcr4S00113.80	-3.41146
Jcr4S01164.50	-3.41684
Jcr4S00724.50	-3.43833
Jcr4S02347.40	-3.44306
Jcr4S25883.10	-3.4439
Jcr4S02759.40	-3.4523
Jcr4S07634.50	-3.45595
Jcr4S00090.70	-3.46528
Jcr4S10332.10	-3.4724
Jcr4S00323.30	-3.47525
Jcr4S02076.20	-3.47717
Jcr4S02863.10	-3.48399
Jcr4S01884.120	-3.49015
Jcr4S01929.10	-3.49284
Jcr4S05113.10	-3.49564
Jcr4S04150.10	-3.49696
Jcr4S14792.10	-3.4997
Jcr4S05036.50	-3.50899
Jcr4S01385.70	-3.51105
Jcr4S01104.70	-3.51226
Jcr4S05049.50	-3.51641
Jcr4S01956.30	-3.51671
Jcr4S00096.210	-3.51816
Jcr4S00035.150	-3.52574
Jcr4S01004.30	-3.5414
Jcr4S00721.100	-3.546
Jcr4S00082.40	-3.55789
Jcr4S00497.30	-3.55913
Jcr4S03418.40	-3.56498
Jcr4S01985.50	-3.56962
Jcr4S02862.60	-3.58347
Jcr4S06028.10	-3.59538
Jcr4S00092.180	-3.59787
Jcr4S01146.80	-3.60084
Jcr4S02726.30	-3.60185
Jcr4S02532.50	-3.60338
Jcr4S00283.90	-3.60566
Jcr4S01956.10	-3.60767
Jcr4S00995.60	-3.60998
Jcr4S00062.100	-3.61201
Jcr4S03661.30	-3.61692
Jcr4S03175.40	-3.6281
Jcr4S03032.40	-3.63736
Jcr4S04441.30	-3.65672
Jcr4S00156.120	-3.66607
Jcr4S03850.20	-3.66756
Jcr4S00680.100	-3.66809
Jcr4S11063.40	-3.67009
Jcr4S04434.20	-3.67227
Jcr4S00823.30	-3.6738
Jcr4S04938.20	-3.67602
Jcr4S04826.50	-3.67745
Jcr4S02619.50	-3.678
Jcr4S03062.20	-3.68257
Jcr4S01552.100	-3.68469
Jcr4S04161.10	-3.68478
Jcr4S01279.50	-3.68866
Jcr4S00769.110	-3.68915
Jcr4S10100.20	-3.70687
Jcr4S05550.40	-3.70966
Jcr4S13195.60	-3.71152
Jcr4S00960.90	-3.73154
Jcr4S03840.30	-3.73279
Jcr4S09899.10	-3.73906
Jcr4S04588.10	-3.74476
Jcr4S00382.30	-3.74671
Jcr4S00877.20	-3.7534
Jcr4S00057.230	-3.75348
Jcr4S16114.20	-3.76275
Jcr4S00148.80	-3.7647
Jcr4S04808.30	-3.76733
Jcr4S02696.50	-3.7717
Jcr4S01104.40	-3.773
Jcr4S00303.70	-3.77948
Jcr4S05015.20	-3.78026
Jcr4S01772.60	-3.78934
Jcr4S06537.30	-3.79437
Jcr4S01229.20	-3.79655
Jcr4S00209.20	-3.81125
Jcr4S00305.30	-3.81127
Jcr4S00360.60	-3.81653
Jcr4S19004.10	-3.82611
Jcr4S03691.30	-3.84022
Jcr4S03648.20	-3.84061
Jcr4S01342.40	-3.84836
Jcr4S01356.10	-3.84846
Jcr4S00361.30	-3.85411
Jcr4S04564.10	-3.86107
Jcr4S00132.140	-3.87575
Jcr4S00363.150	-3.87632
Jcr4S09956.10	-3.8766
Jcr4S00158.120	-3.87686
Jcr4S11906.10	-3.88014
Jcr4S04617.10	-3.88444
Jcr4S06852.10	-3.88767
Jcr4S00716.60	-3.89241
Jcr4S00539.60	-3.90723
Jcr4S00529.40	-3.90869
Jcr4S03868.20	-3.91796
Jcr4S01114.80	-3.9356
Jcr4S00113.20	-3.93738
Jcr4S01069.20	-3.94331
Jcr4S03334.20	-3.94736
Jcr4S00625.10	-3.94767
Jcr4S00162.80	-3.95258
Jcr4S01089.10	-3.95577
Jcr4S10120.20	-3.97104
Jcr4S00472.120	-3.97301
Jcr4S07410.20	-3.97883
Jcr4S00112.230	-3.98287
Jcr4S05619.30	-3.99107
Jcr4S18331.10	-3.99589
Jcr4S00434.30	-4.00901
Jcr4S00015.10	-4.00923
Jcr4S01898.10	-4.00945
Jcr4S05548.20	-4.02067
Jcr4S01705.40	-4.03986
Jcr4S01772.50	-4.0457
Jcr4S00340.130	-4.06527
Jcr4S01944.40	-4.07654
Jcr4S08695.20	-4.08181
Jcr4S01213.20	-4.08246
Jcr4S06934.10	-4.09147
Jcr4S00960.70	-4.09277
Jcr4S02762.70	-4.09514
Jcr4S00995.50	-4.10918
Jcr4S09441.10	-4.12652
Jcr4S14135.10	-4.12736
Jcr4S09156.10	-4.12794
Jcr4S01755.30	-4.12989
Jcr4S00453.40	-4.13205
Jcr4S02668.60	-4.13976
Jcr4S02546.20	-4.14494
Jcr4S02125.20	-4.14798
Jcr4S03901.10	-4.14842
Jcr4S01136.10	-4.15497
Jcr4S00405.40	-4.17195
Jcr4S06434.20	-4.17856
Jcr4S01002.30	-4.19627
Jcr4S00160.130	-4.20484
Jcr4S00464.100	-4.20919
Jcr4S01881.20	-4.21647
Jcr4S11740.10	-4.21717
Jcr4S00561.70	-4.22567
Jcr4S00096.60	-4.22961
Jcr4S00720.10	-4.23021
Jcr4S05451.50	-4.23455
Jcr4S04602.10	-4.26651
Jcr4S02714.30	-4.26749
Jcr4S01189.70	-4.26923
Jcr4S00823.50	-4.27148
Jcr4S04169.10	-4.29222
Jcr4S00937.70	-4.29744
Jcr4S07160.10	-4.30683
Jcr4S01222.30	-4.32187
Jcr4S00877.40	-4.32257
Jcr4S01116.80	-4.32421
Jcr4S00126.110	-4.33558
Jcr4S01697.80	-4.33779
Jcr4S00384.90	-4.34672
Jcr4S08703.20	-4.34999
Jcr4S01530.10	-4.37625
Jcr4S01281.50	-4.38061
Jcr4S03411.70	-4.38473
Jcr4S10611.10	-4.39469
Jcr4S02600.20	-4.40742
Jcr4S07560.10	-4.40925
Jcr4S12374.10	-4.41036
Jcr4S17326.10	-4.41185
Jcr4S07539.40	-4.42272
Jcr4S00552.140	-4.4243
Jcr4S02041.20	-4.45593
Jcr4S00085.50	-4.46638
Jcr4S00579.10	-4.47183
Jcr4S04538.20	-4.47388
Jcr4S00206.80	-4.48175
Jcr4S03288.10	-4.48294
Jcr4S04160.60	-4.48513
Jcr4S03140.20	-4.48726
Jcr4S02843.150	-4.49167
Jcr4S01792.50	-4.5078
Jcr4S00788.130	-4.51462
Jcr4S03162.10	-4.51505
Jcr4S02207.10	-4.51755
Jcr4S00002.500	-4.52441
Jcr4S02157.10	-4.5246
Jcr4S00786.10	-4.52933
Jcr4S00053.130	-4.52933
Jcr4S01281.40	-4.53069
Jcr4S01148.10	-4.53189
Jcr4S02162.30	-4.53425
Jcr4S00017.70	-4.5344
Jcr4S12891.10	-4.53679
Jcr4S08092.20	-4.53983
Jcr4S06341.10	-4.54386
Jcr4S03364.30	-4.54521
Jcr4S03608.50	-4.55914
Jcr4S04508.10	-4.56034
Jcr4S08090.30	-4.56589
Jcr4S01936.90	-4.56741
Jcr4S01559.30	-4.57958
Jcr4S00156.130	-4.58748
Jcr4S03071.50	-4.59818
Jcr4S03595.40	-4.60454
Jcr4S00496.50	-4.60613
Jcr4S02393.30	-4.60635
Jcr4S05005.30	-4.61537
Jcr4S14170.10	-4.61747
Jcr4S00962.10	-4.62236
Jcr4S00582.110	-4.63715
Jcr4S02595.30	-4.64602
Jcr4S05335.10	-4.64807
Jcr4S01944.60	-4.66004
Jcr4S01102.90	-4.66605
Jcr4S00381.30	-4.66847
Jcr4S09730.30	-4.67099
Jcr4S00695.60	-4.67365
Jcr4S05126.20	-4.69707
Jcr4S01654.10	-4.69887
Jcr4S00892.10	-4.69919
Jcr4S05686.10	-4.70359
Jcr4S01309.70	-4.70919
Jcr4S01991.10	-4.72006
Jcr4S16834.10	-4.72996
Jcr4S00402.80	-4.73227
Jcr4S00146.20	-4.73644
Jcr4S01765.40	-4.74719
Jcr4S01104.130	-4.75381
Jcr4S22003.30	-4.75821
Jcr4S14046.10	-4.76028
Jcr4S22678.10	-4.76536
Jcr4S06319.10	-4.76539
Jcr4S04570.10	-4.76967
Jcr4S01772.70	-4.77273
Jcr4S00103.70	-4.77306
Jcr4S00136.130	-4.7885
Jcr4S00750.10	-4.79064
Jcr4S00357.60	-4.79362
Jcr4S02533.40	-4.80151
Jcr4S02084.30	-4.80477
Jcr4S00021.130	-4.80795
Jcr4S01424.20	-4.81161
Jcr4S00943.30	-4.81822
Jcr4S01808.60	-4.84334
Jcr4S01821.20	-4.85578
Jcr4S21278.40	-4.86513
Jcr4S05493.10	-4.8763
Jcr4S00609.90	-4.87747
Jcr4S00108.130	-4.89105
Jcr4S03289.50	-4.8969
Jcr4S00226.170	-4.9113
Jcr4S01805.30	-4.92027
Jcr4S03200.40	-4.93771
Jcr4S06192.20	-4.94821
Jcr4S00300.140	-4.95531
Jcr4S01772.20	-4.97781
Jcr4S02862.20	-4.99803
Jcr4S07701.10	-4.99817
Jcr4S15309.10	-5.01306
Jcr4S15630.10	-5.03825
Jcr4S00472.140	-5.07436
Jcr4S14266.10	-5.07472
Jcr4S02726.10	-5.07603
Jcr4S03783.80	-5.12826
Jcr4S01536.50	-5.17774
Jcr4S03880.10	-5.19135
Jcr4S16159.10	-5.20136
Jcr4S07584.10	-5.22879
Jcr4S01782.40	-5.23417
Jcr4S01361.70	-5.2445
Jcr4S00683.10	-5.24773
Jcr4S03231.50	-5.29292
Jcr4S01914.50	-5.31259
Jcr4S04418.10	-5.31544
Jcr4S00655.60	-5.31666
Jcr4S02604.30	-5.31667
Jcr4S00098.130	-5.32444
Jcr4S00421.20	-5.32531
Jcr4S00552.170	-5.32731
Jcr4S00685.10	-5.34755
Jcr4S02263.10	-5.36832
Jcr4S21971.10	-5.39701
Jcr4S02253.40	-5.39703
Jcr4S00219.10	-5.42455
Jcr4S01792.30	-5.42643
Jcr4S00606.40	-5.45607
Jcr4S15175.20	-5.51483
Jcr4S04340.30	-5.56329
Jcr4S05800.10	-5.57239
Jcr4S13402.10	-5.58395
Jcr4S00488.20	-5.62014
Jcr4S03152.10	-5.64422
Jcr4S00713.60	-5.6574
Jcr4S00526.10	-5.66891
Jcr4S00784.80	-5.69489
Jcr4S00083.170	-5.72484
Jcr4S01521.70	-5.77342
Jcr4S11972.50	-5.86041
Jcr4S09513.20	-5.8936
Jcr4S00743.10	-5.89768
Jcr4S01521.90	-5.90677
Jcr4S00290.10	-5.92685
Jcr4S05978.10	-5.92687
Jcr4S02269.50	-5.94763
Jcr4S07990.50	-5.94781
Jcr4S00826.20	-5.98276
Jcr4S03737.30	-5.98279
Jcr4S06271.30	-5.98282
Jcr4S06833.10	-6.00511
Jcr4S00480.70	-6.0153
Jcr4S11308.40	-6.02055
Jcr4S00241.110	-6.02125
Jcr4S01519.30	-6.02509
Jcr4S25299.10	-6.03657
Jcr4S01636.40	-6.03665
Jcr4S04478.20	-6.0791
Jcr4S05090.20	-6.08789
Jcr4S03538.10	-6.10434
Jcr4S09962.20	-6.18243
Jcr4S11523.20	-6.18438
Jcr4S01534.70	-6.20028
Jcr4S00155.10	-6.20453
Jcr4S05268.10	-6.20462
Jcr4S00121.160	-6.25188
Jcr4S02681.20	-6.25217
Jcr4S02454.10	-6.25222
Jcr4S00083.180	-6.26652
Jcr4S05537.30	-6.26697
Jcr4S01523.30	-6.3142
Jcr4S00028.50	-6.3174
Jcr4S19478.10	-6.31802
Jcr4S21989.10	-6.35362
Jcr4S02409.20	-6.35363
Jcr4S00022.230	-6.35893
Jcr4S00616.10	-6.38422
Jcr4S00342.40	-6.39001
Jcr4S00785.90	-6.39004
Jcr4S08627.30	-6.40147
Jcr4S02729.20	-6.4309
Jcr4S02106.10	-6.43093
Jcr4S00504.10	-6.44062
Jcr4S04878.10	-6.46937
Jcr4S04281.20	-6.46961
Jcr4S11485.10	-6.47554
Jcr4S06231.20	-6.50471
Jcr4S08016.20	-6.52325
Jcr4S12183.30	-6.54159
Jcr4S08022.20	-6.54732
Jcr4S00627.20	-6.54767
Jcr4S04611.40	-6.55562
Jcr4S00053.230	-6.57903
Jcr4S00066.150	-6.57904
Jcr4S00273.80	-6.58098
Jcr4S00152.30	-6.5816
Jcr4S00141.90	-6.6167
Jcr4S04529.10	-6.64944
Jcr4S04428.10	-6.6495
Jcr4S13212.10	-6.68367
Jcr4S01456.40	-6.68382
Jcr4S04217.10	-6.69261
Jcr4S01104.80	-6.7166
Jcr4S00092.80	-6.74919
Jcr4S01426.60	-6.78836
Jcr4S00008.110	-6.80249
Jcr4S04832.10	-6.89647
Jcr4S02884.40	-6.90694
Jcr4S00673.10	-6.90697
Jcr4S00449.80	-6.92568
Jcr4S14122.20	-6.93533
Jcr4S04129.10	-6.93655
Jcr4S00304.120	-6.95288
Jcr4S05777.20	-6.95556
Jcr4S01774.40	-6.96484
Jcr4S02642.20	-6.97776
Jcr4S01285.10	-6.98987
Jcr4S03321.20	-7.01718
Jcr4S00412.90	-7.01719
Jcr4S13936.20	-7.023
Jcr4S05680.30	-7.0383
Jcr4S03683.20	-7.04186
Jcr4S19723.10	-7.06022
Jcr4S04909.40	-7.0851
Jcr4S01045.40	-7.09849
Jcr4S13535.10	-7.10528
Jcr4S00592.10	-7.11346
Jcr4S01656.20	-7.11752
Jcr4S13286.20	-7.1387
Jcr4S00062.170	-7.16408
Jcr4S04036.10	-7.17703
Jcr4S00300.50	-7.21196
Jcr4S01802.20	-7.22056
Jcr4S07275.10	-7.25623
Jcr4S11523.10	-7.27043
Jcr4S01081.20	-7.30491
Jcr4S09431.30	-7.36634
Jcr4S00037.10	-7.36807
Jcr4S01457.10	-7.39325
Jcr4S04451.10	-7.40544
Jcr4S13152.30	-7.44308
Jcr4S02179.10	-7.53135
Jcr4S02150.50	-7.56092
Jcr4S06604.40	-7.56092
Jcr4S03081.40	-7.56242
Jcr4S02039.110	-7.62967
Jcr4S13207.10	-7.65683
Jcr4S04220.50	-7.69645
Jcr4S00061.50	-7.70619
Jcr4S00546.20	-7.79455
Jcr4S01218.30	-7.81715
Jcr4S06443.10	-7.84997
Jcr4S01187.20	-7.92105
Jcr4S26973.20	-7.96962
Jcr4S11948.10	-8.01879
Jcr4S00096.120	-8.15986
Jcr4S16853.10	-8.17883
Jcr4S06853.30	-8.18643
Jcr4S01622.10	-8.1867
Jcr4S01867.20	-8.21297
Jcr4S00117.130	-8.22464
Jcr4S03901.40	-8.25029
Jcr4S01493.80	-8.25292
Jcr4S02602.20	-8.45121
Jcr4S00990.80	-8.45657
Jcr4S01562.10	-8.55696
Jcr4S08812.10	-8.69097
Jcr4S06895.10	-8.73184
Jcr4S00067.170	-8.73728
Jcr4S10688.40	-8.94566
Jcr4S02034.110	-8.94816
Jcr4S01345.40	-8.94822
Jcr4S00587.160	-8.992
Jcr4S00208.210	-9.41633
Jcr4S03322.10	-10.0637

## Sheet: ATH7h-0hLight
Differentially expressed genes from roots of Arabidopsis thaliana subjected to 7h submergence (comparison made between 7h dark submergence and 0h control in light)
ProbeID	LogFC	GeneID	Annotation				ProbeSet	Grade	Type	Best Gene Model	All Gene Models	Position	Marginal Matches	Note	UniProt	UniProtName	Potri.001G000500	multi-copper oxidase type 1 family protein; similar to pollen-specific BP10 protein (SP|Q00624|Brassica)(napus ; [ co-ortholog (3of4) of At1g55570, At3g13390, ]
244903_at	1.00645	AtMg00660	ORF149__hypothetical protein
244936_at	1.34341	AtCg01100	NDHA__NADH dehydrogenase family protein
244988_s_at	1.15526	AtCg00840 AtCg01300	RPL23_RPL23.1__ribosomal protein L23.1 RPL23.2__ribosomal protein L23
245034_at	-1.38423	At2g26390	Serine protease inhibitor (SERPIN) family protein
245038_at	4.94243	At2g26560	PLA IIA_PLA2A_PLP2_PLP2__phospholipase A 2A
245043_at	2.13879	At2g26430	ATRCY1_RCY1__arginine-rich cyclin 1
245044_at	1.68479	At2g26500	cytochrome b6f complex subunit (petM), putative
245051_at	1.04661	At2g23320	WRKY15__WRKY DNA-binding protein 15
245056_at	-1.68871	At2g26480	UGT76D1__UDP-glucosyl transferase 76D1
245063_at	-1.22773	At2g39795	Mitochondrial glycoprotein family protein
245064_at	1.16228	At2g39725	LYR family of Fe/S cluster biogenesis protein
245089_at	-2.22317	At2g45290	Transketolase
245090_at	-2.30574	At2g40900	nodulin MtN21 /EamA-like transporter family protein
245097_at	1.09273	At2g40935	PLAC8 family protein
245098_at	1.78815	At2g40940	ERS_ERS1__ethylene response sensor 1
245101_at	-1.32125	At2g40890	CYP98A3__cytochrome P450, family 98, subfamily A, polypeptide 3
245106_at	-1.89505	At2g41650	unknown protein; FUNCTIONS IN: molecular_function unknown; INVOLVED IN: biological_process unknown; LOCATED IN: chloroplast; EXPRESSED IN: 22 plant structures; EXPRESSED DURING: 13 growth stages; Has 3 Blast hits to 3 proteins in 1 species: Archae - 0; Bacteria - 0; Metazoa - 0; Fungi - 0; Plants - 3; Viruses - 0; Other Eukaryotes - 0 (source: NCBI BLink).
245108_at	-1.2087	At2g41510	ATCKX1_CKX1__cytokinin oxidase/dehydrogenase 1
245113_at	-1.7728	At2g41660	MIZ1__Protein of unknown function, DUF617
245123_at	3.88305	At2g47450	CAO_CPSRP43__chloroplast signal recognition particle component (CAO)
245127_at	1.79907	At2g47600	ATMHX_ATMHX1_MHX_MHX1__magnesium/proton exchanger
245130_at	1.25492	At2g45340	Leucine-rich repeat protein kinase family protein
245132_at	1.21066	At2g45320	unknown protein; FUNCTIONS IN: molecular_function unknown; INVOLVED IN: biological_process unknown; LOCATED IN: mitochondrion; EXPRESSED IN: 20 plant structures; EXPRESSED DURING: 10 growth stages; Has 45 Blast hits to 45 proteins in 16 species: Archae - 0; Bacteria - 8; Metazoa - 0; Fungi - 0; Plants - 37; Viruses - 0; Other Eukaryotes - 0 (source: NCBI BLink).
245133_at	-1.95903	At2g45310	GAE4__UDP-D-glucuronate 4-epimerase 4
245136_at	2.19525	At2g45210	SAUR-like auxin-responsive protein family
245141_at	-1.44251	At2g45400	BEN1__NAD(P)-binding Rossmann-fold superfamily protein
245164_at	-2.49061	At2g33210	HSP60-2__heat shock protein 60-2
245168_at	1.1934	At2g33150	KAT2_PED1_PKT3__peroxisomal 3-ketoacyl-CoA thiolase 3
245171_at	1.83077	At2g47560	RING/U-box superfamily protein
245172_at	-1.09816	At2g47540	Pollen Ole e 1 allergen and extensin family protein
245173_at	1.62699	At2g47520	AtERF71_ERF71_HRE2__Integrase-type DNA-binding superfamily protein
245174_at	-1.41122	At2g47500	P-loop nucleoside triphosphate hydrolases superfamily protein with CH (Calponin Homology) domain
245175_at	-1.18152	At2g47470	ATPDI11_ATPDIL2-1_MEE30_PDI11_UNE5__thioredoxin family protein
245178_at	1.29052	At5g12390	FIS1B__Tetratricopeptide repeat (TPR)-like superfamily protein
245185_at	-1.27263	At1g67760	TCP-1/cpn60 chaperonin family protein
245193_at	1.96425	At1g67810	SUFE2__sulfur E2
245198_at	2.17995	At1g67700	unknown protein; FUNCTIONS IN: molecular_function unknown; INVOLVED IN: biological_process unknown; EXPRESSED IN: 22 plant structures; EXPRESSED DURING: 13 growth stages.
245199_at	-1.12089	At1g67730	ATKCR1_KCR1_YBR159__beta-ketoacyl reductase 1
245209_at	1.11478	At5g12340	unknown protein; BEST Arabidopsis thaliana protein match is: unknown protein (TAIR:AT1G28190.1); Has 30201 Blast hits to 17322 proteins in 780 species: Archae - 12; Bacteria - 1396; Metazoa - 17338; Fungi - 3422; Plants - 5037; Viruses - 0; Other Eukaryotes - 2996 (source: NCBI BLink).
245226_at	1.46155	At3g29970	B12D protein
245228_at	1.82695	At3g29810	COBL2__COBRA-like protein 2 precursor
245229_at	1.08075	At4g25620	hydroxyproline-rich glycoprotein family protein
245250_at	1.91129	At4g17490	ATERF6_ERF-6-6_ERF6__ethylene responsive element binding factor 6
245252_at	1.03077	At4g17500	ATERF-1_ERF-1__ethylene responsive element binding factor 1
245257_at	-1.45312	At4g14640	AtCML8_CAM8__calmodulin 8
245261_at	1.2421	At4g14385	FUNCTIONS IN: molecular_function unknown; INVOLVED IN: biological_process unknown; LOCATED IN: vacuole; EXPRESSED IN: 24 plant structures; EXPRESSED DURING: 15 growth stages; CONTAINS InterPro DOMAIN/s: Histone H4 acetyltransferase, NuA4 complex, Eaf6 (InterPro:IPR015418); Has 35333 Blast hits to 34131 proteins in 2444 species: Archae - 798; Bacteria - 22429; Metazoa - 974; Fungi - 991; Plants - …
245262_at	1.4491	At4g16563	Eukaryotic aspartyl protease family protein
245267_at	-1.96213	At4g14060	Polyketide cyclase/dehydrase and lipid transport superfamily protein
245270_at	-1.69996	At4g14960	TUA6__Tubulin/FtsZ family protein
245274_at	-1.72018	At4g14360	S-adenosyl-L-methionine-dependent methyltransferases superfamily protein
245278_at	1.00701	At4g17730	ATSYP23_SYP23__syntaxin of plants 23
245281_at	1.09044	At4g15560	AtCLA1_CLA_CLA1_DEF_DXPS2_DXS__Deoxyxylulose-5-phosphate synthase
245283_at	1.34565	At4g13980	AT-HSFA5_HSFA5__winged-helix DNA-binding transcription factor family protein
245285_s_at	1.66414	At4g14030 At4g14040	SBP1__selenium-binding protein 1 EDA38_SBP2__selenium-binding protein 2
245290_at	1.53733	At4g16490	ARM repeat superfamily protein
245293_at	-1.75218	At4g16660	heat shock protein 70 (Hsp 70) family protein
245309_at	-1.30347	At4g15140	unknown protein; Has 26 Blast hits to 26 proteins in 10 species: Archae - 0; Bacteria - 0; Metazoa - 0; Fungi - 0; Plants - 26; Viruses - 0; Other Eukaryotes - 0 (source: NCBI BLink).
245315_at	-1.00148	At4g14800	PBD2__20S proteasome beta subunit D2
245317_at	2.71765	At4g15610	Uncharacterised protein family (UPF0497)
245318_at	-2.98397	At4g16980	arabinogalactan-protein family
245325_at	1.19721	At4g14130	XTH15_XTR7__xyloglucan endotransglucosylase/hydrolase 15
245326_at	1.40068	At4g14100	transferases, transferring glycosyl groups
245330_at	1.18328	At4g14930	Survival protein SurE-like phosphatase/nucleotidase
245339_at	-1.10087	At4g16120	ATSEB1_COBL7_SEB1__COBRA-like protein-7 precursor
245343_at	-2.05795	At4g15830	ARM repeat superfamily protein
245344_at	1.04897	At4g15475	F-box/RNI-like superfamily protein
245347_at	1.52707	At4g14890	FdC2__2Fe-2S ferredoxin-like superfamily protein
245353_at	2.16529	At4g16000	unknown protein; BEST Arabidopsis thaliana protein match is: unknown protein (TAIR:AT4G15990.1); Has 30201 Blast hits to 17322 proteins in 780 species: Archae - 12; Bacteria - 1396; Metazoa - 17338; Fungi - 3422; Plants - 5037; Viruses - 0; Other Eukaryotes - 2996 (source: NCBI BLink).
245357_at	1.03835	At4g17560	Ribosomal protein L19 family protein
245360_at	1.06968	At4g16330	2-oxoglutarate (2OG) and Fe(II)-dependent oxygenase superfamily protein
245364_at	-1.2563	At4g15790	unknown protein; INVOLVED IN: biological_process unknown; LOCATED IN: chloroplast; EXPRESSED IN: 21 plant structures; EXPRESSED DURING: 13 growth stages; Has 411 Blast hits to 380 proteins in 121 species: Archae - 4; Bacteria - 107; Metazoa - 85; Fungi - 29; Plants - 59; Viruses - 0; Other Eukaryotes - 127 (source: NCBI BLink).
245387_at	-1.43854	At4g17520	Hyaluronan / mRNA binding family
245393_at	2.21187	At4g16260	Glycosyl hydrolase superfamily protein
245411_at	-1.03982	At4g17240	unknown protein; FUNCTIONS IN: molecular_function unknown; INVOLVED IN: biological_process unknown; LOCATED IN: chloroplast; EXPRESSED IN: 16 plant structures; EXPRESSED DURING: 8 growth stages.
245412_at	-1.9599	At4g17280	Auxin-responsive family protein
245418_at	1.77914	At4g17370	Oxidoreductase family protein
245427_at	-2.15221	At4g17550	AtG3Pp4_G3Pp4__Major facilitator superfamily protein
245434_at	1.10644	At4g17140	pleckstrin homology (PH) domain-containing protein
245461_at	-1.26836	At4g17000	unknown protein; Has 2862 Blast hits to 2331 proteins in 349 species: Archae - 6; Bacteria - 408; Metazoa - 833; Fungi - 223; Plants - 134; Viruses - 7; Other Eukaryotes - 1251 (source: NCBI BLink).
245463_at	3.05848	At4g17030	AT-EXPR_ATEXLB1_ATEXPR1_ATHEXP BETA 3.1_EXLB1_EXPR__expansin-like B1
245478_at	1.68196	At4g16130	ARA1_ATISA1_ISA1__arabinose kinase
245479_at	-2.25329	At4g16140	proline-rich family protein
245482_at	1.29847	At4g16180	unknown protein; FUNCTIONS IN: molecular_function unknown; INVOLVED IN: biological_process unknown; LOCATED IN: plasma membrane; BEST Arabidopsis thaliana protein match is: unknown protein (TAIR:AT3G28720.1); Has 5 Blast hits to 5 proteins in 3 species: Archae - 0; Bacteria - 0; Metazoa - 0; Fungi - 0; Plants - 4; Viruses - 0; Other Eukaryotes - 1 (source: NCBI BLink).
245487_at	1.05424	At4g16250	PHYD__phytochrome D
245489_at	1.13955	At4g16280	FCA__RNA binding;abscisic acid binding
245499_at	1.5754	At4g16480	ATINT4_INT4__inositol transporter 4
245506_at	1.62296	At4g15700	Thioredoxin superfamily protein
245512_at	-1.15185	At4g15770	RNA binding
245513_at	1.1758	At4g15780	ATVAMP724_VAMP724__vesicle-associated membrane protein 724
245528_at	5.2335	At4g15530	PPDK__pyruvate orthophosphate dikinase
245543_at	1.88564	At4g15260	UDP-Glycosyltransferase superfamily protein
245546_at	-2.24694	At4g15290	ATCSLB05_ATCSLB5_CSLB05__Cellulose synthase family protein
245553_at	1.11612	At4g15370	BARS1_PEN2__baruol synthase 1
245558_at	-1.6504	At4g15430	ERD (early-responsive to dehydration stress) family protein
245561_at	-1.72442	At4g15500	UGT84A4__UDP-Glycosyltransferase superfamily protein
245563_at	1.56307	At4g14580	CIPK4_SnRK3.3__CBL-interacting protein kinase 4
245568_at	-2.20027	At4g14650	unknown protein; FUNCTIONS IN: molecular_function unknown; INVOLVED IN: N-terminal protein myristoylation; EXPRESSED IN: 6 plant structures; EXPRESSED DURING: petal differentiation and expansion stage; Has 2407 Blast hits to 1833 proteins in 310 species: Archae - 19; Bacteria - 223; Metazoa - 708; Fungi - 285; Plants - 140; Viruses - 42; Other Eukaryotes - 990 (source: NCBI BLink).
245571_at	-1.66362	At4g14695	Uncharacterised protein family (UPF0041)
245572_at	1.52108	At4g14720	PPD2_TIFY4B__TIFY domain/Divergent CCT motif family protein
245575_at	-1.40004	At4g14760	kinase interacting (KIP1-like) family protein
245584_at	-1.36595	At4g14940	AO1_ATAO1__amine oxidase 1
245602_at	1.66346	At4g14270	Protein containing PAM2 motif which mediates interaction with the PABC domain of polyadenyl binding proteins.
245612_at	-1.08699	At4g14440	ATECI3_ECI3_HCD1__3-hydroxyacyl-CoA dehydratase 1
245629_at	-2.65478	At1g56580	SVB__Protein of unknown function, DUF538
245636_at	-1.11553	At1g25240	ENTH/VHS/GAT family protein
245642_at	2.11901	At1g25275	unknown protein; FUNCTIONS IN: molecular_function unknown; INVOLVED IN: response to karrikin; LOCATED IN: endomembrane system; EXPRESSED IN: 23 plant structures; EXPRESSED DURING: 13 growth stages; Has 35333 Blast hits to 34131 proteins in 2444 species: Archae - 798; Bacteria - 22429; Metazoa - 974; Fungi - 991; Plants - 531; Viruses - 0; Other Eukaryotes - 9610 (source: NCBI BLink).
245644_at	1.12707	At1g25320	Leucine-rich repeat protein kinase family protein
245650_at	-1.26318	At1g24735	S-adenosyl-L-methionine-dependent methyltransferases superfamily protein
245659_at	1.4924	At1g28260	Telomerase activating protein Est1
245668_at	3.39073	At1g28330	DRM1_DYL1__dormancy-associated protein-like 1
245674_at	-1.56259	At1g56680	Chitinase family protein
245676_at	-1.69055	At1g56670	GDSL-like Lipase/Acylhydrolase superfamily protein
245684_at	1.14941	At5g22000	RHF2A__RING-H2 group F2A
245688_at	-1.03143	At1g28290	AGP31__arabinogalactan protein 31
245689_at	-2.71188	At5g04120	Phosphoglycerate mutase family protein
245698_at	-2.41479	At5g04160	Nucleotide-sugar transporter family protein
245706_at	1.8432	At5g04310	Pectin lyase-like superfamily protein
245708_at	2.27498	At5g04310	Pectin lyase-like superfamily protein
245711_at	1.31728	At5g04340	C2H2_CZF2_ZAT6__zinc finger of Arabidopsis thaliana 6
245713_at	-2.1309	At5g04370	NAMT1__S-adenosyl-L-methionine-dependent methyltransferases superfamily protein
245730_at	1.50611	At1g73470	unknown protein; FUNCTIONS IN: molecular_function unknown; INVOLVED IN: biological_process unknown; LOCATED IN: chloroplast; EXPRESSED IN: 22 plant structures; EXPRESSED DURING: 13 growth stages.
245731_at	2.0025	At1g73500	ATMKK9_MKK9__MAP kinase kinase 9
245733_at	1.87154	At1g73380	unknown protein; CONTAINS InterPro DOMAIN/s: Protein of unknown function DUF1308 (InterPro:IPR010733); Has 162 Blast hits to 160 proteins in 67 species: Archae - 0; Bacteria - 2; Metazoa - 120; Fungi - 0; Plants - 34; Viruses - 0; Other Eukaryotes - 6 (source: NCBI BLink).
245739_at	-1.92632	At1g44110	CYCA1;1__Cyclin A1;1
245748_at	-1.15895	At1g51140	basic helix-loop-helix (bHLH) DNA-binding superfamily protein
245750_at	-1.84351	At1g51060	HTA10__histone H2A 10
245755_at	-1.50385	At1g35210	unknown protein; FUNCTIONS IN: molecular_function unknown; INVOLVED IN: biological_process unknown; LOCATED IN: chloroplast; EXPRESSED IN: 14 plant structures; EXPRESSED DURING: 9 growth stages; CONTAINS InterPro DOMAIN/s: Protein of unknown function DUF740 (InterPro:IPR008004); BEST Arabidopsis thaliana protein match is: unknown protein (TAIR:AT1G22470.1); Has 83 Blast hits to 83 proteins in 12 …
245768_at	1.28703	At1g33590	Leucine-rich repeat (LRR) family protein
245777_at	-2.45143	At1g73540	atnudt21_NUDT21__nudix hydrolase homolog 21
245780_at	-1.00844	At1g45688	unknown protein; FUNCTIONS IN: molecular_function unknown; INVOLVED IN: biological_process unknown; LOCATED IN: plasma membrane; EXPRESSED IN: 22 plant structures; EXPRESSED DURING: 13 growth stages; BEST Arabidopsis thaliana protein match is: unknown protein (TAIR:AT5G42860.1); Has 258 Blast hits to 242 proteins in 39 species: Archae - 0; Bacteria - 11; Metazoa - 10; Fungi - 14; Plants - 198; Vi…
245781_at	1.707	At1g45976	SBP1__S-ribonuclease binding protein 1
245789_at	1.03451	At1g32090	early-responsive to dehydration stress protein (ERD4)
245792_at	-2.15355	At1g32100	ATPRR1_PRR1__pinoresinol reductase 1
245796_at	1.06091	At1g32230	ATP8_AtRCD1_CEO_CEO1_RCD1__WWE protein-protein interaction domain protein family
245806_at	1.08572	At1g45474	Lhca5__photosystem I light harvesting complex gene 5
245807_at	1.14334	At1g46768	RAP2.1__related to AP2 1
245814_at	-1.04701	At1g49910	BUB3.2__Transducin/WD40 repeat-like superfamily protein
245821_at	1.47523	At1g26270	Phosphatidylinositol 3- and 4-kinase family protein
245838_at	1.05633	At1g58410	Disease resistance protein (CC-NBS-LRR class) family
245862_at	1.07256	At5g01010	EXPRESSED IN: 23 plant structures; EXPRESSED DURING: 14 growth stages; CONTAINS InterPro DOMAIN/s: GOLD (InterPro:IPR009038).
245867_at	-1.21749	At1g58080	ATATP-PRT1_ATP-PRT1_HISN1A__ATP phosphoribosyl transferase 1
245868_at	1.16291	At1g58030	CAT2__cationic amino acid transporter 2
245886_at	-1.22259	At5g09510	Ribosomal protein S19 family protein
245896_at	-1.29805	At5g09250	KIWI__ssDNA-binding transcriptional regulator
245904_at	-3.93594	At5g11110	ATSPS2F_KNS2_SPS1_SPS2F_SPSA2__sucrose phosphate synthase 2F
245905_at	1.6512	At5g11090	serine-rich protein-related
245906_at	-1.30623	At5g11070	unknown protein; Has 1807 Blast hits to 1807 proteins in 277 species: Archae - 0; Bacteria - 0; Metazoa - 736; Fungi - 347; Plants - 385; Viruses - 0; Other Eukaryotes - 339 (source: NCBI BLink).
245912_at	-1.434	At5g19600	SULTR3;5__sulfate transporter 3;5
245925_at	3.03183	At5g28770	AtbZIP63_BZO2H3__bZIP transcription factor family protein
245929_at	-1.10734	At5g24760	GroES-like zinc-binding dehydrogenase family protein
245930_at	-1.31381	At5g09240	ssDNA-binding transcriptional regulator
245956_s_at	-2.1734	At5g28540 At5g42020	BIP1__heat shock protein 70 (Hsp 70) family protein BIP_BIP2__Heat shock protein 70 (Hsp 70) family protein
245962_at	-2.217	At5g19700	MATE efflux family protein
245965_at	-3.00092	At5g19730	Pectin lyase-like superfamily protein
245966_at	-2.79726	At5g19790	RAP2.11__related to AP2 11
245967_at	-3.29531	At5g19800	hydroxyproline-rich glycoprotein family protein
245968_at	-1.33594	At5g19810	Proline-rich extensin-like family protein
245976_at	2.84564	At5g13080	ATWRKY75_WRKY75__WRKY DNA-binding protein 75
245979_at	-1.05805	At5g13150	ATEXO70C1_EXO70C1__exocyst subunit exo70 family protein C1
245980_at	-1.13507	At5g13140	Pollen Ole e 1 allergen and extensin family protein
245981_at	-1.14265	At5g13100	unknown protein; Has 1807 Blast hits to 1807 proteins in 277 species: Archae - 0; Bacteria - 0; Metazoa - 736; Fungi - 347; Plants - 385; Viruses - 0; Other Eukaryotes - 339 (source: NCBI BLink).
245990_at	1.09316	At5g20640	Protein of unknown function (DUF567)
245998_at	2.99096	At5g20830	ASUS1_atsus1_SUS1__sucrose synthase 1
246001_at	-1.06322	At5g20790	unknown protein; FUNCTIONS IN: molecular_function unknown; INVOLVED IN: biological_process unknown; LOCATED IN: endomembrane system; EXPRESSED IN: 11 plant structures; EXPRESSED DURING: LP.04 four leaves visible, 4 anthesis, petal differentiation and expansion stage; BEST Arabidopsis thaliana protein match is: unknown protein (TAIR:AT3G43110.1).
246005_at	-1.27634	At5g08415	Radical SAM superfamily protein
246012_at	1.33928	At5g10650	RING/U-box superfamily protein
246020_at	1.00688	At5g10710	INVOLVED IN: chromosome segregation, cell division; LOCATED IN: chromosome, centromeric region, nucleus; EXPRESSED IN: 23 plant structures; EXPRESSED DURING: 13 growth stages; CONTAINS InterPro DOMAIN/s: Centromere protein Cenp-O (InterPro:IPR018464).
246028_at	2.94321	At5g21170	AKINBETA1__5'-AMP-activated protein kinase beta-2 subunit protein
246034_at	2.10737	At5g08350	GRAM domain-containing protein / ABA-responsive protein-related
246041_at	-1.07529	At5g19290	alpha/beta-Hydrolases superfamily protein
246045_at	1.67121	At5g19430	RING/U-box superfamily protein
246053_at	1.52284	At5g08340	Nucleotidylyl transferase superfamily protein
246062_at	1.19713	At5g19330	ARIA__ARM repeat protein interacting with ABF2
246067_at	-1.13983	At5g19410	ABCG23__ABC-2 type transporter family protein
246070_at	-1.47201	At5g20160	Ribosomal protein L7Ae/L30e/S12e/Gadd45 family protein
246071_at	1.68256	At5g20150	ATSPX1_SPX1__SPX domain gene 1
246076_at	-1.12251	At5g20280	ATSPS1F_SPS1F_SPSA1__sucrose phosphate synthase 1F
246085_at	-1.18163	At5g20540	ATBRXL4_BRX-LIKE4_BRXL4__BREVIS RADIX-like 4
246090_at	1.25799	At5g20520	WAV2__alpha/beta-Hydrolases superfamily protein
246094_at	-1.1714	At5g19300	CONTAINS InterPro DOMAIN/s: Nucleic acid-binding, OB-fold-like (InterPro:IPR016027), Protein of unknown function DUF171 (InterPro:IPR003750); Has 3649 Blast hits to 1964 proteins in 291 species: Archae - 113; Bacteria - 121; Metazoa - 1082; Fungi - 399; Plants - 227; Viruses - 4; Other Eukaryotes - 1703 (source: NCBI BLink).
246097_at	-1.56536	At5g20270	HHP1__heptahelical transmembrane protein1
246099_at	2.85949	At5g20230	ATBCB_BCB_BCB_SAG14__blue-copper-binding protein
246103_at	1.22523	At5g28640	AN3_ATGIF1_GIF_GIF1__SSXT family protein
246104_at	1.54678	At5g28650	ATWRKY74_WRKY74__WRKY DNA-binding protein 74
246108_at	1.24468	At5g28630	glycine-rich protein
246114_at	2.2587	At5g20250	DIN10_RS6__Raffinose synthase family protein
246122_at	1.31055	At5g20380	PHT4;5__phosphate transporter 4;5
246125_at	-1.78228	At5g19875	unknown protein; FUNCTIONS IN: molecular_function unknown; INVOLVED IN: response to oxidative stress; LOCATED IN: endomembrane system; EXPRESSED IN: 21 plant structures; EXPRESSED DURING: 13 growth stages; BEST Arabidopsis thaliana protein match is: unknown protein (TAIR:AT2G31940.1); Has 30201 Blast hits to 17322 proteins in 780 species: Archae - 12; Bacteria - 1396; Metazoa - 17338; Fungi - 342…
246126_at	-1.61156	At5g20070	ATNUDT19_ATNUDX19_NUDX19__nudix hydrolase homolog 19
246135_at	-1.33125	At5g20885	RING/U-box superfamily protein
246138_at	-1.40147	At5g19870	Family of unknown function (DUF716)
246141_at	-1.0279	At5g19920	Transducin/WD40 repeat-like superfamily protein
246142_at	-2.71858	At5g19970	unknown protein; Has 1807 Blast hits to 1807 proteins in 277 species: Archae - 0; Bacteria - 0; Metazoa - 736; Fungi - 347; Plants - 385; Viruses - 0; Other Eukaryotes - 339 (source: NCBI BLink).
246149_at	2.3509	At5g19890	Peroxidase superfamily protein
246151_at	1.15388	At5g19950	Domain of unknown function (DUF1767)
246154_at	1.55069	At5g19940	Plastid-lipid associated protein PAP / fibrillin family protein
246155_at	1.06462	At5g20030	Plant Tudor-like RNA-binding protein
246157_at	-1.28908	At5g20080	FAD/NAD(P)-binding oxidoreductase
246158_at	1.12631	At5g19855	AtRbcX2_RbcX2__Chaperonin-like RbcX protein
246162_at	1.3866	At4g36400	D2HGDH__FAD-linked oxidases family protein
246170_at	1.00747	At5g32450	RNA binding (RRM/RBD/RNP motifs) family protein
246173_s_at	-1.15645	At3g61520 At5g28370 At5g28460	Pentatricopeptide repeat (PPR) superfamily protein Pentatricopeptide repeat (PPR) superfamily protein Pentatricopeptide repeat (PPR) superfamily protein
246178_s_at	2.05339	At3g60930 At5g28430
246193_at	-1.21642	At5g20880
246195_at	3.42226	At4g36410	UBC17__ubiquitin-conjugating enzyme 17
246196_at	-1.03639	At4g37090	unknown protein; FUNCTIONS IN: molecular_function unknown; INVOLVED IN: biological_process unknown; LOCATED IN: cellular_component unknown; EXPRESSED IN: 23 plant structures; EXPRESSED DURING: 13 growth stages; Has 35333 Blast hits to 34131 proteins in 2444 species: Archae - 798; Bacteria - 22429; Metazoa - 974; Fungi - 991; Plants - 531; Viruses - 0; Other Eukaryotes - 9610 (source: NCBI BLink).
246203_at	-1.90329	At4g36610	alpha/beta-Hydrolases superfamily protein
246205_at	1.04051	At4g36970	Remorin family protein
246210_at	-1.28753	At4g36420	Ribosomal protein L12 family protein
246211_at	2.04763	At4g36730	GBF1__G-box binding factor 1
246215_at	1.32919	At4g37180	Homeodomain-like superfamily protein
246219_at	1.18068	At4g36760	APP1_ATAPP1__aminopeptidase P1
246229_at	-4.56016	At4g37160	sks15__SKU5 similar 15
246238_at	1.26482	At4g36670	AtPLT6_AtPMT6_PLT6_PMT6__Major facilitator superfamily protein
246239_at	1.74405	At4g36790	Major facilitator superfamily protein
246244_at	1.13442	At4g37250	Leucine-rich repeat protein kinase family protein
246247_at	-1.63012	At4g36640	Sec14p-like phosphatidylinositol transfer family protein
246251_at	3.37647	At4g37220	Cold acclimation protein WCOR413 family
246266_at	-1.50958	At1g31817	NFD3__Ribosomal L18p/L5e family protein
246280_at	-1.08358	At4g36660	Protein of unknown function (DUF1195)
246282_at	-1.57512	At4g36580	AAA-type ATPase family protein
246284_at	2.05705	At4g36780	BEH2__BES1/BZR1 homolog 2
246290_at	-1.28127	At3g56800	ACAM-3_CAM3__calmodulin 3
246304_at	2.08819	At3g51840	ACX4_ATG6_ATSCX__acyl-CoA oxidase 4
246340_s_at	-1.0275	At3g44860 At3g44870	FAMT__farnesoic acid carboxyl-O-methyltransferase S-adenosyl-L-methionine-dependent methyltransferases superfamily protein
246343_at	1.34946	At3g56720	unknown protein; FUNCTIONS IN: molecular_function unknown; INVOLVED IN: biological_process unknown; LOCATED IN: cellular_component unknown; EXPRESSED IN: 24 plant structures; EXPRESSED DURING: 15 growth stages.
246389_at	4.65458	At1g77380	AAP3_ATAAP3__amino acid permease 3
246393_at	1.96796	At1g58150	unknown protein; FUNCTIONS IN: molecular_function unknown; INVOLVED IN: in 9 processes; LOCATED IN: cellular_component unknown; EXPRESSED IN: 22 plant structures; EXPRESSED DURING: 13 growth stages; Has 1 Blast hits to 1 proteins in 1 species: Archae - 0; Bacteria - 0; Metazoa - 0; Fungi - 0; Plants - 1; Viruses - 0; Other Eukaryotes - 0 (source: NCBI BLink).
246395_at	-3.49051	At1g58170	Disease resistance-responsive (dirigent-like protein) family protein
246396_at	2.56684	At1g58180	ATBCA6_BCA6__beta carbonic anhydrase 6
246399_at	2.07077	At1g58110	Basic-leucine zipper (bZIP) transcription factor family protein
246400_at	1.16127	At1g57540	unknown protein; FUNCTIONS IN: molecular_function unknown; INVOLVED IN: biological_process unknown; LOCATED IN: cellular_component unknown; EXPRESSED IN: 23 plant structures; EXPRESSED DURING: 13 growth stages; Has 29 Blast hits to 29 proteins in 11 species: Archae - 0; Bacteria - 0; Metazoa - 0; Fungi - 0; Plants - 29; Viruses - 0; Other Eukaryotes - 0 (source: NCBI BLink).
246401_at	-2.01431	At1g57560	AtMYB50_MYB50__myb domain protein 50
246403_at	-3.91572	At1g57590	Pectinacetylesterase family protein
246415_at	-1.32606	At5g17160	unknown protein; BEST Arabidopsis thaliana protein match is: unknown protein (TAIR:AT3G03130.1); Has 14330 Blast hits to 10381 proteins in 896 species: Archae - 94; Bacteria - 2881; Metazoa - 4019; Fungi - 1576; Plants - 515; Viruses - 110; Other Eukaryotes - 5135 (source: NCBI BLink).
246421_at	1.3369	At5g16880	Target of Myb protein 1
246425_at	-1.22594	At5g17420	ATCESA7_CESA7_IRX3_MUR10__Cellulose synthase family protein
246427_at	1.59596	At5g17400	ER-ANT1__endoplasmic reticulum-adenine nucleotide transporter 1
246429_at	-1.3457	At5g17450	HIPP21__Heavy metal transport/detoxification superfamily protein
246432_at	2.46128	At5g17490	AtRGL3_RGL3__RGA-like protein 3
246436_at	1.02017	At5g17440	LUC7 related protein
246445_at	-1.7765	At5g17630	Nucleotide/sugar transporter family protein
246446_at	1.39918	At5g17640	Protein of unknown function (DUF1005)
246459_at	1.17167	At5g16900	Leucine-rich repeat protein kinase family protein
246478_at	-1.1729	At5g15980	Pentatricopeptide repeat (PPR) superfamily protein
246481_s_at	-2.64696	At5g15960 At5g15970	KIN1__stress-responsive protein (KIN1) / stress-induced protein (KIN1) AtCor6.6_COR6.6_KIN2__stress-responsive protein (KIN2) / stress-induced protein (KIN2) / cold-responsive protein (COR6.6) / cold-regulated protein (COR6.6)
246486_at	-1.18162	At5g15910	NAD(P)-binding Rossmann-fold superfamily protein
246488_at	-1.69267	At5g16010	3-oxo-5-alpha-steroid 4-dehydrogenase family protein
246490_at	-5.10059	At5g15948 At5g15950	CPuORF10__conserved peptide upstream open reading frame 10 Adenosylmethionine decarboxylase family protein
246492_at	1.01601	At5g16140	Peptidyl-tRNA hydrolase family protein
246493_at	1.68265	At5g16180	ATCRS1_CRS1__ortholog of maize chloroplast splicing factor CRS1
246503_at	-1.34705	At5g16130	Ribosomal protein S7e family protein
246506_at	2.33764	At5g16110	unknown protein; FUNCTIONS IN: molecular_function unknown; INVOLVED IN: biological_process unknown; LOCATED IN: chloroplast; EXPRESSED IN: 24 plant structures; EXPRESSED DURING: 15 growth stages; BEST Arabidopsis thaliana protein match is: unknown protein (TAIR:AT3G02555.1); Has 133 Blast hits to 133 proteins in 18 species: Archae - 0; Bacteria - 0; Metazoa - 0; Fungi - 0; Plants - 133; Viruses -…
246507_at	1.88407	At5g16120	alpha/beta-Hydrolases superfamily protein
246511_at	-2.40244	At5g15490	UGD3__UDP-glucose 6-dehydrogenase family protein
246512_at	-1.29693	At5g15630	COBL4_IRX6__COBRA-like extracellular glycosyl-phosphatidyl inositol-anchored protein family
246516_at	-1.36207	At5g15740	O-fucosyltransferase family protein
246518_at	-1.69417	At5g15770	AtGNA1_GNA1__glucose-6-phosphate acetyltransferase 1
246520_at	1.02664	At5g15790	RING/U-box superfamily protein
246522_at	-1.59697	At5g15830	AtbZIP3_bZIP3__basic leucine-zipper 3
246528_at	-1.01424	At5g15640	Mitochondrial substrate carrier family protein
246529_at	1.05995	At5g15730	AtCRLK2_CRLK2__Protein kinase superfamily protein
246530_at	-1.81134	At5g15725	unknown protein; FUNCTIONS IN: molecular_function unknown; INVOLVED IN: biological_process unknown; LOCATED IN: endomembrane system; EXPRESSED IN: root; Has 30201 Blast hits to 17322 proteins in 780 species: Archae - 12; Bacteria - 1396; Metazoa - 17338; Fungi - 3422; Plants - 5037; Viruses - 0; Other Eukaryotes - 2996 (source: NCBI BLink).
246534_at	-1.78545	At5g15890	TBL21__TRICHOME BIREFRINGENCE-LIKE 21
246535_at	-1.2619	At5g15900	TBL19__TRICHOME BIREFRINGENCE-LIKE 19
246537_at	-1.07477	At5g15940	NAD(P)-binding Rossmann-fold superfamily protein
246540_at	-2.63454	At5g15600	SP1L4__SPIRAL1-like4
246548_at	1.7854	At5g14910	Heavy metal transport/detoxification superfamily protein
246549_at	-1.58394	At5g15050	Core-2/I-branching beta-1,6-N-acetylglucosaminyltransferase family protein
246550_at	1.74968	At5g14920	Gibberellin-regulated family protein
246555_at	-1.28717	At5g15470	GAUT14__galacturonosyltransferase 14
246557_at	-1.67596	At5g15510	TPX2 (targeting protein for Xklp2) protein family
246593_at	-1.28439	At5g14790	ARM repeat superfamily protein
246595_at	3.44489	At5g14780	FDH__formate dehydrogenase
246600_at	1.22207	At5g14930	SAG101__senescence-associated gene 101
246611_at	1.08242	At5g35330	ATMBD2_MBD02_MBD2__methyl-CPG-binding domain protein 02
246616_at	-1.92396	At5g36260	Eukaryotic aspartyl protease family protein
246617_at	-2.70052	At5g36270
246644_at	1.2128	At5g35100	Cyclophilin-like peptidyl-prolyl cis-trans isomerase family protein
246652_at	-3.50188	At5g35190	EXT13__proline-rich extensin-like family protein
246660_at	-1.13779	At5g35180	Protein of unknown function (DUF1336)
246702_at	1.55664	At5g28050	Cytidine/deoxycytidylate deaminase family protein
246703_at	2.52743	At5g28080	WNK9__Protein kinase superfamily protein
246735_at	-1.18617	At5g27670	HTA7__histone H2A 7
246763_at	-1.05882	At5g27150	AT-NHX1_ATNHX_ATNHX1_NHX1__Na+/H+ exchanger 1
246765_at	-1.64645	At5g27330	Prefoldin chaperone subunit family protein
246767_at	-1.42468	At5g27395	Mitochondrial inner membrane translocase complex, subunit Tim44-related protein
246768_at	1.3057	At5g27400 At5g27410	S-adenosyl-L-methionine-dependent methyltransferases superfamily protein D-aminoacid aminotransferase-like PLP-dependent enzymes superfamily protein
246772_at	-1.19093	At5g27490	Integral membrane Yip1 family protein
246782_at	1.72135	At5g27320	ATGID1C_GID1C__alpha/beta-Hydrolases superfamily protein
246785_at	1.12877	At5g27380	GSH2_GSHB__glutathione synthetase 2
246786_at	1.40071	At5g27410	D-aminoacid aminotransferase-like PLP-dependent enzymes superfamily protein
246797_at	-2.25432	At5g26790	unknown protein; BEST Arabidopsis thaliana protein match is: unknown protein (TAIR:AT1G06475.1); Has 30201 Blast hits to 17322 proteins in 780 species: Archae - 12; Bacteria - 1396; Metazoa - 17338; Fungi - 3422; Plants - 5037; Viruses - 0; Other Eukaryotes - 2996 (source: NCBI BLink).
246800_at	-1.19717	At5g26780	SHM2__serine hydroxymethyltransferase 2
246826_at	-1.35061	At5g26310	UGT72E3__UDP-Glycosyltransferase superfamily protein
246827_at	-2.45646	At5g26330	Cupredoxin superfamily protein
246829_at	1.4825	At5g26570	ATGWD3_OK1_PWD__catalytics;carbohydrate kinases;phosphoglucan, water dikinases
246831_at	2.52196	At5g26340	ATSTP13_MSS1_STP13__Major facilitator superfamily protein
246837_at	-3.21866	246837_at
246843_at	1.87812	At5g26740	Protein of unknown function (DUF300)
246850_at	-1.39307	At5g26860	LON1_LON_ARA_ARA__lon protease 1
246854_at	-2.4629	At5g26200	Mitochondrial substrate carrier family protein
246855_at	1.04684	At5g26280	TRAF-like family protein
246856_at	1.01019	At5g26210	AL4__alfin-like 4
246871_at	-1.5624	At5g26070	hydroxyproline-rich glycoprotein family protein
246872_at	-3.22725	At5g26080	proline-rich family protein
246875_at	1.71828	At5g26130	CAP (Cysteine-rich secretory proteins, Antigen 5, and Pathogenesis-related 1 protein) superfamily protein
246880_s_at	2.42055	At5g25980 At5g26000	BGLU37_TGG2__glucoside glucohydrolase 2 AtTGG1_BGLU38_TGG1__thioglucoside glucohydrolase 1
246881_at	1.00211	At5g26040	HDA2__histone deacetylase 2
246884_at	-1.82582	At5g26220	ChaC-like family protein
246885_at	-1.08446	At5g26230	MAKR1__unknown protein; FUNCTIONS IN: molecular_function unknown; INVOLVED IN: biological_process unknown; LOCATED IN: chloroplast; EXPRESSED IN: 22 plant structures; EXPRESSED DURING: 13 growth stages; Has 1807 Blast hits to 1807 proteins in 277 species: Archae - 0; Bacteria - 0; Metazoa - 736; Fungi - 347; Plants - 385; Viruses - 0; Other Eukaryotes - 339 (source: NCBI BLink).
246897_at	1.18894	At5g25560	CHY-type/CTCHY-type/RING-type Zinc finger protein
246906_at	1.1097	At5g25475	AP2/B3-like transcriptional factor family protein
246909_at	1.35504	At5g25770	alpha/beta-Hydrolases superfamily protein
246911_at	-1.66274	At5g25810	tny__Integrase-type DNA-binding superfamily protein
246917_at	2.28924	At5g25280	serine-rich protein-related
246919_at	-2.41748	At5g25460	Protein of unknown function, DUF642
246920_at	-3.35515	At5g25090	AtENODL13_ENODL13__early nodulin-like protein 13
246922_at	2.22089	At5g25110	CIPK25_SnRK3.25__CBL-interacting protein kinase 25
246923_at	-1.0716	At5g25100	Endomembrane protein 70 protein family
246926_at	1.06827	At5g25240	unknown protein; FUNCTIONS IN: molecular_function unknown; INVOLVED IN: biological_process unknown; LOCATED IN: cellular_component unknown; EXPRESSED IN: 23 plant structures; EXPRESSED DURING: 13 growth stages; Has 1807 Blast hits to 1807 proteins in 277 species: Archae - 0; Bacteria - 0; Metazoa - 736; Fungi - 347; Plants - 385; Viruses - 0; Other Eukaryotes - 339 (source: NCBI BLink).
246929_at	1.85374	At5g25210	unknown protein; BEST Arabidopsis thaliana protein match is: unknown protein (TAIR:AT4G32030.1); Has 30201 Blast hits to 17322 proteins in 780 species: Archae - 12; Bacteria - 1396; Metazoa - 17338; Fungi - 3422; Plants - 5037; Viruses - 0; Other Eukaryotes - 2996 (source: NCBI BLink).
246932_at	-1.47204	At5g25190	ESE3__Integrase-type DNA-binding superfamily protein
246935_at	2.01717	At5g25350	EBF2__EIN3-binding F box protein 2
246951_at	1.52695	At5g04880
246958_at	1.58915	At5g24690	Protein of unknown function (DUF3411)
246959_at	2.19821	At5g24690	Protein of unknown function (DUF3411)
246962_s_at	1.72125	At5g24800	ATBZIP9_BZIP9_BZO2H2__basic leucine zipper 9
246967_at	-1.00905	At5g24860	ATFPF1_FPF1__flowering promoting factor 1
246969_at	-1.58143	At5g24880	BEST Arabidopsis thaliana protein match is: calmodulin-binding protein-related (TAIR:AT5G10660.1); Has 1807 Blast hits to 1807 proteins in 277 species: Archae - 0; Bacteria - 0; Metazoa - 736; Fungi - 347; Plants - 385; Viruses - 0; Other Eukaryotes - 339 (source: NCBI BLink).
246975_at	1.01616	At5g24890	unknown protein; FUNCTIONS IN: molecular_function unknown; INVOLVED IN: biological_process unknown; LOCATED IN: cellular_component unknown; EXPRESSED IN: 24 plant structures; EXPRESSED DURING: 13 growth stages; BEST Arabidopsis thaliana protein match is: unknown protein (TAIR:AT2G24550.1); Has 1807 Blast hits to 1807 proteins in 277 species: Archae - 0; Bacteria - 0; Metazoa - 736; Fungi - 347; P…
246978_at	1.02792	At5g24910	CYP714A1_ELA1__cytochrome P450, family 714, subfamily A, polypeptide 1
246979_s_at	-1.84802	At5g24990 At5g25020	Protein of unknown function (DUF1336) Protein of unknown function (DUF1336)
246983_at	-1.04289	At5g67200	Leucine-rich repeat protein kinase family protein
246986_at	-1.34383	At5g67280	RLK__receptor-like kinase
246990_at	-1.33548	At5g67360	ARA12__Subtilase family protein
246991_at	-2.07695	At5g67400	RHS19__root hair specific 19
246995_at	-1.02165	At5g67470	ATFH6_FH6__formin homolog 6
246996_at	-1.34723	At5g67420	ASL39_LBD37__LOB domain-containing protein 37
247000_at	1.01298	At5g67380	ATCKA1_CKA1__casein kinase alpha 1
247004_at	1.03733	At5g67570	DG1_EMB1408_EMB246__Tetratricopeptide repeat (TPR)-like superfamily protein
247005_at	1.03686	At5g67520	APK4__adenosine-5'-phosphosulfate (APS) kinase 4
247010_at	-1.387	At5g67510	Translation protein SH3-like family protein
247013_at	1.94498	At5g67480	ATBT4_BT4__BTB and TAZ domain protein 4
247026_at	2.61463	At5g67080	MAPKKK19__mitogen-activated protein kinase kinase kinase 19
247030_at	-2.05561	At5g67210	IRX15-L__Protein of unknown function (DUF579)
247037_at	-2.21484	At5g67070	RALFL34__ralf-like 34
247038_at	-1.24216	At5g67160	EPS1__HXXXD-type acyl-transferase family protein
247039_at	-1.49551	At5g67270	ATEB1C_ATEB1H1_EB1C__end binding protein 1C
247043_at	1.82256	At5g66880	SNRK2-3_SNRK2.3_SRK2I__sucrose nonfermenting 1(SNF1)-related protein kinase 2.3
247046_at	-1.32905	At5g66540	FUNCTIONS IN: molecular_function unknown; INVOLVED IN: rRNA processing; LOCATED IN: cytosol, nucleolus, nucleus; EXPRESSED IN: 22 plant structures; EXPRESSED DURING: 12 growth stages; CONTAINS InterPro DOMAIN/s: U3 small nucleolar ribonucleoprotein complex, subunit Mpp10p (InterPro:IPR012173), Mpp10 protein (InterPro:IPR007151); Has 30201 Blast hits to 17322 proteins in 780 species: Archae - 12; …
247047_at	2.24615	At5g66650	Protein of unknown function (DUF607)
247049_at	1.13679	At5g66440	unknown protein; BEST Arabidopsis thaliana protein match is: unknown protein (TAIR:AT4G34560.1); Has 1807 Blast hits to 1807 proteins in 277 species: Archae - 0; Bacteria - 0; Metazoa - 736; Fungi - 347; Plants - 385; Viruses - 0; Other Eukaryotes - 339 (source: NCBI BLink).
247059_at	-2.51218	At5g66690	UGT72E2__UDP-Glycosyltransferase superfamily protein
247069_at	-1.70791	At5g66920	sks17__SKU5 similar 17
247070_at	-3.2488	At5g66815	unknown protein; FUNCTIONS IN: molecular_function unknown; INVOLVED IN: biological_process unknown; LOCATED IN: endomembrane system; EXPRESSED IN: root; Has 30201 Blast hits to 17322 proteins in 780 species: Archae - 12; Bacteria - 1396; Metazoa - 17338; Fungi - 3422; Plants - 5037; Viruses - 0; Other Eukaryotes - 2996 (source: NCBI BLink).
247074_at	-2.24843	At5g66590	CAP (Cysteine-rich secretory proteins, Antigen 5, and Pathogenesis-related 1 protein) superfamily protein
247075_at	-1.23033	At5g66410	PLP3b__phosducin-like protein 3 homolog
247079_at	2.3526	At5g66055	AKRP_EMB16_EMB2036__ankyrin repeat protein
247082_at	1.00039	At5g66030	ATGRIP_GRIP__Golgi-localized GRIP domain-containing protein
247089_at	1.17515	At5g66360	DIM1B__Ribosomal RNA adenine dimethylase family protein
247094_at	-2.49444	At5g66280	GMD1__GDP-D-mannose 4,6-dehydratase 1
247097_at	-3.66092	At5g66460	AtMAN7_MAN7__Glycosyl hydrolase superfamily protein
247108_at	1.37271	At5g66160	ATRMR1_RMR1__receptor homology region transmembrane domain ring H2 motif protein 1
247109_at	-1.10276	At5g65870	ATPSK5_PSK5_PSK5__phytosulfokine 5 precursor
247111_at	-1.24598	At5g65880	unknown protein; FUNCTIONS IN: molecular_function unknown; INVOLVED IN: biological_process unknown; LOCATED IN: endomembrane system; EXPRESSED IN: 21 plant structures; EXPRESSED DURING: 13 growth stages; Has 1807 Blast hits to 1807 proteins in 277 species: Archae - 0; Bacteria - 0; Metazoa - 736; Fungi - 347; Plants - 385; Viruses - 0; Other Eukaryotes - 339 (source: NCBI BLink).
247113_at	1.07506	At5g65960	GTP binding
247123_at	2.54487	At5g66050	Wound-responsive family protein
247128_at	1.37378	At5g66110	HIPP27__Heavy metal transport/detoxification superfamily protein
247130_at	1.73069	At5g66180	S-adenosyl-L-methionine-dependent methyltransferases superfamily protein
247134_at	-1.12104	At5g66230	Chalcone-flavanone isomerase family protein
247136_at	3.16186	At5g66170	STR18__sulfurtransferase 18
247140_at	1.09051	At5g66250	kinectin-related
247147_at	-1.02867	At5g65630	GTE7__global transcription factor group E7
247155_at	1.30217	At5g65750	2-oxoglutarate dehydrogenase, E1 component
247161_at	-2.44378	At5g65810	CGR3__unknown protein; BEST Arabidopsis thaliana protein match is: unknown protein (TAIR:AT3G49720.2); Has 30201 Blast hits to 17322 proteins in 780 species: Archae - 12; Bacteria - 1396; Metazoa - 17338; Fungi - 3422; Plants - 5037; Viruses - 0; Other Eukaryotes - 2996 (source: NCBI BLink).
247168_at	-2.27864	At5g65860	ankyrin repeat family protein
247177_at	-1.4038	At5g65300	unknown protein; Has 30201 Blast hits to 17322 proteins in 780 species: Archae - 12; Bacteria - 1396; Metazoa - 17338; Fungi - 3422; Plants - 5037; Viruses - 0; Other Eukaryotes - 2996 (source: NCBI BLink).
247179_at	-1.63315	At5g65320	basic helix-loop-helix (bHLH) DNA-binding superfamily protein
247186_at	-2.11636	At5g65470	O-fucosyltransferase family protein
247189_at	-1.79818	At5g65390	AGP7__arabinogalactan protein 7
247192_at	-2.08894	At5g65360	Histone superfamily protein
247201_at	1.4904	At5g65220	Ribosomal L29 family protein
247202_at	-1.38098	At5g65270	AtRABA4a_RABA4a__RAB GTPase homolog A4A
247211_at	1.19426	At5g64880	unknown protein; Has 30201 Blast hits to 17322 proteins in 780 species: Archae - 12; Bacteria - 1396; Metazoa - 17338; Fungi - 3422; Plants - 5037; Viruses - 0; Other Eukaryotes - 2996 (source: NCBI BLink).
247214_at	-3.12872	At5g64850	FUNCTIONS IN: molecular_function unknown; INVOLVED IN: biological_process unknown; LOCATED IN: plasma membrane; EXPRESSED IN: 22 plant structures; EXPRESSED DURING: 13 growth stages; CONTAINS InterPro DOMAIN/s: RPM1-interacting protein 4, defence response (InterPro:IPR008700); BEST Arabidopsis thaliana protein match is: unknown protein (TAIR:AT5G09960.1); Has 30201 Blast hits to 17322 proteins in…
247215_at	-1.09683	At5g64905	PROPEP3__elicitor peptide 3 precursor
247216_at	2.22793	At5g64860	DPE1__disproportionating enzyme
247218_at	-1.22733	At5g65010	ASN2__asparagine synthetase 2
247219_at	1.02084	At5g64920	CIP8__COP1-interacting protein 8
247225_at	-1.68562	At5g65090	BST1_DER4_MRH3__DNAse I-like superfamily protein
247231_at	-1.2748	At5g65230	AtMYB53_MYB53__myb domain protein 53
247239_at	-1.08467	At5g64640	Plant invertase/pectin methylesterase inhibitor superfamily
247246_at	-1.31655	At5g64620	ATC/VIF2_C/VIF2__cell wall / vacuolar inhibitor of fructosidase 2
247249_at	-1.01313	At5g64670	Ribosomal protein L18e/L15 superfamily protein
247268_at	-4.24732	At5g64080	AtXYP1_XYP1__Bifunctional inhibitor/lipid-transfer protein/seed storage 2S albumin superfamily protein
247274_at	1.02776	At5g64360	EIP9__Chaperone DnaJ-domain superfamily protein
247276_at	1.13833	At5g64390	HEN4__RNA-binding KH domain-containing protein
247278_at	1.13921	At5g64380	Inositol monophosphatase family protein
247279_at	-2.63339	At5g64310	AGP1_ATAGP1__arabinogalactan protein 1
247280_at	1.49853	At5g64260	EXL2__EXORDIUM like 2
247282_at	1.6731	At5g64240	AtMC3_AtMCP1a_MC3_MCP1a__metacaspase 3
247283_at	1.04642	At5g64250	Aldolase-type TIM barrel family protein
247284_at	1.36762	At5g64410	ATOPT4_OPT4__oligopeptide transporter 4
247300_at	1.12474	At5g63910	FCLY__farnesylcysteine lyase
247313_at	-1.74838	At5g63980	ALX8_ATSAL1_FRY1_HOS2_RON1_SAL1_SUPO1__Inositol monophosphatase family protein
247316_at	-1.23094	At5g64030	S-adenosyl-L-methionine-dependent methyltransferases superfamily protein
247320_at	3.46136	At5g64040	PSAN__photosystem I reaction center subunit PSI-N, chloroplast, putative / PSI-N, putative (PSAN)
247323_at	-2.42541	At5g64170	dentin sialophosphoprotein-related
247326_at	3.00342	At5g64110	Peroxidase superfamily protein
247327_at	3.52003	At5g64120	Peroxidase superfamily protein
247334_at	1.19582	At5g63610	ATCDK8_CDKE;1_HEN3__cyclin-dependent kinase E;1
247353_at	1.75612	At5g63620	GroES-like zinc-binding alcohol dehydrogenase family protein
247354_at	-1.55476	At5g63590	ATFLS3_FLS3__flavonol synthase 3
247356_at	-1.73144	At5g63800	BGAL6_MUM2__Glycosyl hydrolase family 35 protein
247363_at	1.14665	At5g63200	tetratricopeptide repeat (TPR)-containing protein
247364_at	1.2482	At5g63200	tetratricopeptide repeat (TPR)-containing protein
247374_at	1.68348	At5g63190	MA3 domain-containing protein
247380_at	-1.64693	At5g63380	AMP-dependent synthetase and ligase family protein
247393_at	-1.65114	At5g63130	Octicosapeptide/Phox/Bem1p family protein
247394_at	1.31327	At5g62865	unknown protein; BEST Arabidopsis thaliana protein match is: unknown protein (TAIR:AT3G48020.1).
247395_at	1.21629	At5g62910	RING/U-box superfamily protein
247399_at	-1.30353	At5g62960	unknown protein; BEST Arabidopsis thaliana protein match is: unknown protein (TAIR:AT1G10660.1); Has 35333 Blast hits to 34131 proteins in 2444 species: Archae - 798; Bacteria - 22429; Metazoa - 974; Fungi - 991; Plants - 531; Viruses - 0; Other Eukaryotes - 9610 (source: NCBI BLink).
247406_at	-2.47422	At5g62920	ARR6__response regulator 6
247413_at	1.23704	247413_at
247425_at	-1.22467	At5g62550	unknown protein; FUNCTIONS IN: molecular_function unknown; INVOLVED IN: biological_process unknown; LOCATED IN: plasma membrane; EXPRESSED IN: 17 plant structures; EXPRESSED DURING: 9 growth stages; Has 14949 Blast hits to 9947 proteins in 971 species: Archae - 43; Bacteria - 3248; Metazoa - 4424; Fungi - 1542; Plants - 562; Viruses - 55; Other Eukaryotes - 5075 (source: NCBI BLink).
247441_at	-1.03843	At5g62710	Leucine-rich repeat protein kinase family protein
247443_at	-1.25564	At5g62720	Integral membrane HPP family protein
247450_at	-1.17532	At5g62350	Plant invertase/pectin methylesterase inhibitor superfamily protein
247452_at	-2.75405	At5g62430	CDF1__cycling DOF factor 1
247453_at	-2.28122	At5g62440	Protein of unknown function (DUF3223)
247454_at	-2.00696	At5g62440	Protein of unknown function (DUF3223)
247459_at	1.46382	At5g62200	Embryo-specific protein 3, (ATS3)
247464_at	-1.35586	At5g62070	IQD23__IQ-domain 23
247470_at	-1.59503	At5g62220	ATGT18_GT18__glycosyltransferase 18
247473_at	1.32381	At5g62260	AT hook motif DNA-binding family protein
247475_at	-1.05995	At5g62310	IRE__AGC (cAMP-dependent, cGMP-dependent and protein kinase C) kinase family protein
247476_at	-2.76073	At5g62330	BEST Arabidopsis thaliana protein match is: Plant invertase/pectin methylesterase inhibitor superfamily protein (TAIR:AT5G62340.1); Has 9 Blast hits to 9 proteins in 2 species: Archae - 0; Bacteria - 0; Metazoa - 0; Fungi - 0; Plants - 9; Viruses - 0; Other Eukaryotes - 0 (source: NCBI BLink).
247477_at	-1.6036	At5g62340	Plant invertase/pectin methylesterase inhibitor superfamily protein
247478_at	1.34261	At5g62360	Plant invertase/pectin methylesterase inhibitor superfamily protein
247483_at	-4.95067	At5g62420	NAD(P)-linked oxidoreductase superfamily protein
247488_at	-1.4814	At5g61820	FUNCTIONS IN: molecular_function unknown; INVOLVED IN: biological_process unknown; LOCATED IN: vacuole; EXPRESSED IN: 24 plant structures; EXPRESSED DURING: 15 growth stages; CONTAINS InterPro DOMAIN/s: Stress up-regulated Nod 19 (InterPro:IPR011692); Has 30201 Blast hits to 17322 proteins in 780 species: Archae - 12; Bacteria - 1396; Metazoa - 17338; Fungi - 3422; Plants - 5037; Viruses - 0; Oth…
247494_at	-1.85632	At5g61790	ATCNX1_CNX1__calnexin 1
247520_at	-1.11558	At5g61310	Cytochrome c oxidase subunit Vc family protein
247525_at	2.25494	At5g61380	APRR1_AtTOC1_PRR1_TOC1__CCT motif -containing response regulator protein
247527_at	-1.01071	At5g61480	PXY_TDR__Leucine-rich repeat protein kinase family protein
247532_at	1.25494	At5g61560	U-box domain-containing protein kinase family protein
247540_at	3.03838	At5g61590	Integrase-type DNA-binding superfamily protein
247549_at	-1.04258	At5g61420	AtMYB28_HAG1_MYB28_PMG1__myb domain protein 28
247563_at	-1.61707	At5g61130	PDCB1__plasmodesmata callose-binding protein 1
247566_at	-1.15179	At5g61170	Ribosomal protein S19e family protein
247569_at	-1.99868	At5g61240	Leucine-rich repeat (LRR) family protein
247571_at	1.03418	At5g61210	ATSNAP33_ATSNAP33B_SNAP33_SNP33__soluble N-ethylmaleimide-sensitive factor adaptor protein 33
247572_at	-1.00419	At5g61220	LYR family of Fe/S cluster biogenesis protein
247575_at	-2.85321	At5g61030	GR-RBP3__glycine-rich RNA-binding protein 3
247581_at	-1.62158	At5g61350	Protein kinase superfamily protein
247582_at	3.09054	At5g60760	P-loop containing nucleoside triphosphate hydrolases superfamily protein
247584_at	-1.20647	At5g60670	Ribosomal protein L11 family protein
247590_at	-1.28254	At5g60720	Protein of unknown function, DUF547
247597_at	-1.35145	At5g60860	AtRABA1f_RABA1f__RAB GTPase homolog A1F
247600_at	-2.09166	At5g60890	ATMYB34_ATR1_MYB34__myb domain protein 34
247601_at	1.03896	At5g60850	OBP4__OBF binding protein 4
247603_at	-1.13224	At5g60930	P-loop containing nucleoside triphosphate hydrolases superfamily protein
247606_at	-1.60561	At5g61000	ATRPA70D_RPA70D__Replication factor-A protein 1-related
247612_at	-1.14672	At5g60730	Anion-transporting ATPase
247617_at	1.1375	At5g60270	Concanavalin A-like lectin protein kinase family protein
247632_at	1.29295	At5g60460	Preprotein translocase Sec, Sec61-beta subunit protein
247634_at	-1.04764	At5g60520	Late embryogenesis abundant (LEA) protein-related
247638_at	-1.91058	At5g60490	FLA12__FASCICLIN-like arabinogalactan-protein 12
247641_at	1.67838	At5g60540	ATPDX2_EMB2407_PDX2__pyridoxine biosynthesis 2
247645_at	-1.01959	At5g60530	late embryogenesis abundant protein-related / LEA protein-related
247648_at	-1.66301	At5g60020	ATLAC17_LAC17__laccase 17
247650_at	1.07853	At5g59960	unknown protein; FUNCTIONS IN: molecular_function unknown; INVOLVED IN: biological_process unknown; LOCATED IN: nucleus; EXPRESSED IN: 24 plant structures; EXPRESSED DURING: 15 growth stages; Has 30201 Blast hits to 17322 proteins in 780 species: Archae - 12; Bacteria - 1396; Metazoa - 17338; Fungi - 3422; Plants - 5037; Viruses - 0; Other Eukaryotes - 2996 (source: NCBI BLink).
247651_at	-2.26693	At5g59870	HTA6__histone H2A 6
247653_at	1.05418	At5g59950	RNA-binding (RRM/RBD/RNP motifs) family protein
247655_at	-1.7957	At5g59820	RHL41_ZAT12__C2H2-type zinc finger family protein
247657_at	-1.8207	At5g59845	Gibberellin-regulated family protein
247664_at	-1.36268	At5g60120	TOE2__target of early activation tagged (EAT) 2
247667_at	-1.21616	At5g60150	unknown protein; Has 1807 Blast hits to 1807 proteins in 277 species: Archae - 0; Bacteria - 0; Metazoa - 736; Fungi - 347; Plants - 385; Viruses - 0; Other Eukaryotes - 339 (source: NCBI BLink).
247668_at	2.45917	At5g60100	APRR3_PRR3__pseudo-response regulator 3
247670_at	1.1552	At5g60190	Cysteine proteinases superfamily protein
247678_at	-1.42883	At5g59520	ZIP2__ZRT/IRT-like protein 2
247693_at	-1.19402	At5g59730	ATEXO70H7_EXO70H7__exocyst subunit exo70 family protein H7
247698_at	1.21733	At5g59830	unknown protein; BEST Arabidopsis thaliana protein match is: unknown protein (TAIR:AT5G13660.2); Has 35333 Blast hits to 34131 proteins in 2444 species: Archae - 798; Bacteria - 22429; Metazoa - 974; Fungi - 991; Plants - 531; Viruses - 0; Other Eukaryotes - 9610 (source: NCBI BLink).
247704_at	-1.14042	At5g59510	DVL18_RTFL5__ROTUNDIFOLIA like 5
247706_at	-3.07891	At5g59480	Haloacid dehalogenase-like hydrolase (HAD) superfamily protein
247707_at	-1.693	At5g59450	GRAS family transcription factor
247710_at	1.21267	At5g59260	Concanavalin A-like lectin protein kinase family protein
247715_at	-1.38466	At5g59360	unknown protein; Has 1807 Blast hits to 1807 proteins in 277 species: Archae - 0; Bacteria - 0; Metazoa - 736; Fungi - 347; Plants - 385; Viruses - 0; Other Eukaryotes - 339 (source: NCBI BLink).
247717_at	-1.82139	At5g59320	LTP3__lipid transfer protein 3
247727_at	-2.52431	At5g59490	Haloacid dehalogenase-like hydrolase (HAD) superfamily protein
247735_at	1.3725	At5g59440	ATTMPK.1_ATTMPK.2_ZEU1__P-loop containing nucleoside triphosphate hydrolases superfamily protein
247739_at	-2.07808	At5g59240	Ribosomal protein S8e family protein
247746_at	-1.08541	At5g58970	ATUCP2_UCP2__uncoupling protein 2
247751_at	-1.08191	At5g59050	unknown protein; Has 35333 Blast hits to 34131 proteins in 2444 species: Archae - 798; Bacteria - 22429; Metazoa - 974; Fungi - 991; Plants - 531; Viruses - 0; Other Eukaryotes - 9610 (source: NCBI BLink).
247754_at	1.51195	At5g59080	unknown protein; FUNCTIONS IN: molecular_function unknown; INVOLVED IN: response to oxidative stress; LOCATED IN: chloroplast; EXPRESSED IN: 18 plant structures; EXPRESSED DURING: 9 growth stages; BEST Arabidopsis thaliana protein match is: unknown protein (TAIR:AT3G46880.1); Has 1807 Blast hits to 1807 proteins in 277 species: Archae - 0; Bacteria - 0; Metazoa - 736; Fungi - 347; Plants - 385; V…
247769_at	-1.41989	At5g58910	LAC16__laccase 16
247776_at	-1.49084	At5g58700	ATPLC4_PLC4__phosphatidylinositol-speciwc phospholipase C4
247778_at	1.29979	At5g58750	NAD(P)-binding Rossmann-fold superfamily protein
247781_at	-1.49172	At5g58784	Undecaprenyl pyrophosphate synthetase family protein
247783_at	1.76768	At5g58800	Quinone reductase family protein
247790_at	1.66053	At5g58720	smr (Small MutS Related) domain-containing protein
247791_at	-1.15505	At5g58710	ROC7__rotamase CYP 7
247792_at	1.60751	At5g58787	RING/U-box superfamily protein
247794_at	-1.0191	At5g58670	ATPLC_ATPLC1_PLC1_PLC1__phospholipase C1
247807_at	-1.78526	At5g58360	ATOFP3_OFP3__ovate family protein 3
247826_at	-1.08397	At5g58480	O-Glycosyl hydrolases family 17 protein
247831_at	1.59169	At5g58540	Protein kinase superfamily protein
247835_at	1.94212	At5g57910	unknown protein; BEST Arabidopsis thaliana protein match is: unknown protein (TAIR:AT4G30630.1); Has 30201 Blast hits to 17322 proteins in 780 species: Archae - 12; Bacteria - 1396; Metazoa - 17338; Fungi - 3422; Plants - 5037; Viruses - 0; Other Eukaryotes - 2996 (source: NCBI BLink).
247845_at	1.32425	At5g58090	O-Glycosyl hydrolases family 17 protein
247850_at	-1.73826	At5g58150	Leucine-rich repeat protein kinase family protein
247854_at	1.0987	At5g58200	Calcineurin-like metallo-phosphoesterase superfamily protein
247855_at	1.17442	At5g58210	hydroxyproline-rich glycoprotein family protein
247858_at	1.12316	At5g58220	ALNS_TTL__transthyretin-like protein
247863_at	1.08837	At5g57900	SKIP1__SKP1 interacting partner 1
247867_at	1.30497	At5g57630	CIPK21_SnRK3.4__CBL-interacting protein kinase 21
247871_at	-3.66625	At5g57530	AtXTH12_XTH12__xyloglucan endotransglucosylase/hydrolase 12
247886_at	1.65451	At5g57850	D-aminoacid aminotransferase-like PLP-dependent enzymes superfamily protein
247889_at	1.19188	At5g57930	APO2_emb1629__Arabidopsis thaliana protein of unknown function (DUF794)
247890_at	1.41322	At5g57940	ATCNGC5_CNGC5__cyclic nucleotide gated channel 5
247893_at	-1.90127	At5g57980	RPB5C__RNA polymerase II fifth largest subunit, C
247898_at	1.06286	At5g57360	ADO1_FKL2_LKP1_ZTL__Galactose oxidase/kelch repeat superfamily protein
247914_at	-3.04561	At5g57540	AtXTH13_XTH13__xyloglucan endotransglucosylase/hydrolase 13
247922_at	-2.37152	At5g57500	Galactosyltransferase family protein
247924_at	3.14959	At5g57655	xylose isomerase family protein
247945_at	-1.62353	At5g57150	basic helix-loop-helix (bHLH) DNA-binding superfamily protein
247949_at	1.11783	At5g57220	CYP81F2__cytochrome P450, family 81, subfamily F, polypeptide 2
247954_at	1.54776	At5g56870	BGAL4__beta-galactosidase 4
247958_at	-1.14525	At5g57070	hydroxyproline-rich glycoprotein family protein
247962_at	-1.72368	At5g56580	ANQ1_ATMKK6_MKK6__MAP kinase kinase 6
247965_at	-1.5348	At5g56540	AGP14_ATAGP14__arabinogalactan protein 14
247979_at	1.04244	At5g56750	NDL1__N-MYC downregulated-like 1
247987_at	1.05694	At5g56900	CwfJ-like family protein / zinc finger (CCCH-type) family protein
247989_at	-1.3545	At5g56350	Pyruvate kinase family protein
247994_at	1.07794	At5g56140	RNA-binding KH domain-containing protein
248002_at	1.24486	At5g56180	ARP8_ARP8_ATARP8__actin-related protein 8
248017_at	1.07229	At5g56460	Protein kinase superfamily protein
248029_at	2.27503	At5g55700	BAM4_BMY6__beta-amylase 4
248036_at	-1.86108	At5g55920	OLI2__S-adenosyl-L-methionine-dependent methyltransferases superfamily protein
248042_at	-1.76454	At5g55960	unknown protein; CONTAINS InterPro DOMAIN/s: Uncharacterised protein family UPF0118 (InterPro:IPR002549); Has 30201 Blast hits to 17322 proteins in 780 species: Archae - 12; Bacteria - 1396; Metazoa - 17338; Fungi - 3422; Plants - 5037; Viruses - 0; Other Eukaryotes - 2996 (source: NCBI BLink).
248043_s_at	-1.71157	At5g56000 At5g56010	AtHsp90.4_Hsp81.4__HEAT SHOCK PROTEIN 81.4 AtHsp90-3_AtHsp90.3_HSP81-3_Hsp81.3__heat shock protein 81-3
248045_at	-1.62095	At5g56030	AtHsp90.2_ERD8_HSP81-2_HSP81.2_HSP90.2__heat shock protein 81-2
248048_at	-5.52733	At5g56080	ATNAS2_NAS2__nicotianamine synthase 2
248049_at	-1.11777	At5g56090	COX15__cytochrome c oxidase 15
248050_at	3.6447	At5g56100	glycine-rich protein / oleosin
248055_at	-1.21711	At5g55830	Concanavalin A-like lectin protein kinase family protein
248057_at	-1.30709	At5g55520	CONTAINS InterPro DOMAIN/s: Kinesin-related protein (InterPro:IPR010544); BEST Arabidopsis thaliana protein match is: unknown protein (TAIR:AT4G26660.1); Has 31032 Blast hits to 19733 proteins in 1535 species: Archae - 330; Bacteria - 3150; Metazoa - 16413; Fungi - 2511; Plants - 1475; Viruses - 48; Other Eukaryotes - 7105 (source: NCBI BLink).
248068_at	-1.2098	At5g55610	unknown protein; LOCATED IN: mitochondrion, chloroplast, plastid, membrane; EXPRESSED IN: 25 plant structures; EXPRESSED DURING: 13 growth stages; Has 1807 Blast hits to 1807 proteins in 277 species: Archae - 0; Bacteria - 0; Metazoa - 736; Fungi - 347; Plants - 385; Viruses - 0; Other Eukaryotes - 339 (source: NCBI BLink).
248074_at	-2.11978	At5g55730	FLA1__FASCICLIN-like arabinogalactan 1
248082_at	-1.24384	At5g55400	Actin binding Calponin homology (CH) domain-containing protein
248085_at	-1.50259	At5g55480	GDPDL4_GPDL1_SVL1__SHV3-like 1
248100_at	-1.52645	At5g55180	O-Glycosyl hydrolases family 17 protein
248101_at	-1.08362	At5g55200	MGE1__Co-chaperone GrpE family protein
248104_at	-2.20424	At5g55250	AtIAMT1_IAMT1__IAA carboxylmethyltransferase 1
248105_at	-1.03478	At5g55280	ATFTSZ1-1_CPFTSZ_FTSZ1-1__homolog of bacterial cytokinesis Z-ring protein FTSZ 1-1
248118_at	-1.73954	At5g55050	GDSL-like Lipase/Acylhydrolase superfamily protein
248121_at	-1.34078	At5g54690	GAUT12_IRX8_LGT6__galacturonosyltransferase 12
248126_at	-1.12469	At5g54760	Translation initiation factor SUI1 family protein
248130_at	-1.97093	At5g54790	unknown protein; BEST Arabidopsis thaliana protein match is: unknown protein (TAIR:AT1G50930.1); Has 53 Blast hits to 53 proteins in 10 species: Archae - 0; Bacteria - 0; Metazoa - 0; Fungi - 0; Plants - 53; Viruses - 0; Other Eukaryotes - 0 (source: NCBI BLink).
248132_at	-1.35101	At5g54840	ATSGP1_SGP1__Ras-related small GTP-binding family protein
248134_at	-1.21274	At5g54860	Major facilitator superfamily protein
248136_at	-1.44136	At5g54910	DEA(D/H)-box RNA helicase family protein
248138_at	4.15578	At5g54960	PDC2__pyruvate decarboxylase-2
248139_at	-2.63713	At5g54970	unknown protein; BEST Arabidopsis thaliana protein match is: unknown protein (TAIR:AT4G26960.1); Has 1807 Blast hits to 1807 proteins in 277 species: Archae - 0; Bacteria - 0; Metazoa - 736; Fungi - 347; Plants - 385; Viruses - 0; Other Eukaryotes - 339 (source: NCBI BLink).
248144_at	-1.14709	At5g54800	ATGPT1_GPT1__glucose 6-phosphate/phosphate translocator 1
248147_at	-1.30853	At5g54900	ATRBP45A_RBP45A__RNA-binding protein 45A
248148_at	1.728	At5g54930	AT hook motif-containing protein
248150_at	-1.77112	At5g54670	ATK3_KATC__kinesin 3
248154_at	-1.08371	At5g54400	S-adenosyl-L-methionine-dependent methyltransferases superfamily protein
248163_at	-1.66844	At5g54510	DFL1_GH3.6__Auxin-responsive GH3 family protein
248166_at	1.73985	At5g54520	Transducin/WD40 repeat-like superfamily protein
248173_at	-1.1254	At5g54580	RNA-binding (RRM/RBD/RNP motifs) family protein
248174_at	1.33433	At5g54600	Translation protein SH3-like family protein
248178_at	-1.66823	At5g54370	Late embryogenesis abundant (LEA) protein-related
248179_at	-1.31373	At5g54380	THE1__protein kinase family protein
248181_at	1.16811	At5g54290	CcdA__cytochrome c biogenesis protein family
248183_at	1.03803	At5g54040	Cysteine/Histidine-rich C1 domain family protein
248193_at	3.13013	At5g54080	HGO__homogentisate 1,2-dioxygenase
248199_at	1.49972	At5g54170	Polyketide cyclase/dehydrase and lipid transport superfamily protein
248207_at	1.59738	At5g53970	TAT7__Tyrosine transaminase family protein
248208_at	1.49017	At5g53980	ATHB52_HB52__homeobox protein 52
248209_at	-1.65836	At5g53990	UDP-Glycosyltransferase superfamily protein
248212_at	-1.3339	At5g54020	Cysteine/Histidine-rich C1 domain family protein
248220_at	1.16512	At5g53540	P-loop containing nucleoside triphosphate hydrolases superfamily protein
248222_at	1.51416	At5g53570	Ypt/Rab-GAP domain of gyp1p superfamily protein
248224_at	1.9296	At5g53490	Tetratricopeptide repeat (TPR)-like superfamily protein
248230_at	-2.01448	At5g53830	VQ motif-containing protein
248232_at	-1.07025	At5g53760	ATMLO11_MLO11__Seven transmembrane MLO family protein
248242_at	1.80985	At5g53580	AtPLR1_PLR1__NAD(P)-linked oxidoreductase superfamily protein
248243_at	-1.74434	At5g53588 At5g53590	CPuORF50__conserved peptide upstream open reading frame 50 SAUR-like auxin-responsive protein family
248248_at	-1.32761	At5g53120	ATSPDS3_SPDS3_SPMS__spermidine synthase 3
248252_at	-2.29333	At5g53250	AGP22_ATAGP22__arabinogalactan protein 22
248253_at	-1.07552	At5g53290	CRF3__cytokinin response factor 3
248255_at	1.00565	At5g53350	CLPX__CLP protease regulatory subunit X
248256_at	1.00115	At5g53360	TRAF-like superfamily protein
248261_at	-1.26275	At5g53280	PDV1__plastid division1
248263_at	-1.50159	At5g53370	ATPMEPCRF_PMEPCRF__pectin methylesterase PCR fragment F
248267_at	-1.54487	At5g53460	GLT1__NADH-dependent glutamate synthase 1
248276_at	2.39896	At5g53550	ATYSL3_YSL3__YELLOW STRIPE like 3
248285_at	1.80531	At5g52960	unknown protein; FUNCTIONS IN: molecular_function unknown; INVOLVED IN: biological_process unknown; LOCATED IN: chloroplast; EXPRESSED IN: 23 plant structures; EXPRESSED DURING: 13 growth stages; CONTAINS InterPro DOMAIN/s: Protein of unknown function DUF3143 (InterPro:IPR021489); Has 1807 Blast hits to 1807 proteins in 277 species: Archae - 0; Bacteria - 0; Metazoa - 736; Fungi - 347; Plants - 3…
248302_at	1.54295	At5g53160	PYL8_RCAR3__regulatory components of ABA receptor 3
248305_at	-1.51836	At5g52560	ATUSP_USP__UDP-sugar pyrophosphorylase
248319_at	1.54633	At5g52710	Copper transport protein family
248324_at	-3.12316	248324_at
248330_at	-2.18233	At5g52810	NAD(P)-binding Rossmann-fold superfamily protein
248335_at	1.2291	At5g52450	MATE efflux family protein
248337_at	-2.40839	At5g52310	COR78_LTI140_LTI78_RD29A__low-temperature-responsive protein 78 (LTI78) / desiccation-responsive protein 29A (RD29A)
248338_at	1.52663	At5g52440	HCF106__Bacterial sec-independent translocation protein mttA/Hcf106
248341_at	-1.21688	At5g52220	FUNCTIONS IN: molecular_function unknown; INVOLVED IN: biological_process unknown; LOCATED IN: cellular_component unknown; EXPRESSED IN: 18 plant structures; EXPRESSED DURING: 13 growth stages; CONTAINS InterPro DOMAIN/s: Chromosome transmission fidelity protein 8 (InterPro:IPR018607).
248347_at	2.53357	At5g52250	EFO1_RUP1__Transducin/WD40 repeat-like superfamily protein
248348_at	1.18916	At5g52190	Sugar isomerase (SIS) family protein
248357_at	-1.1616	At5g52380	VASCULAR-RELATED NAC-DOMAIN 6
248378_at	-1.12553	At5g51840	unknown protein; Has 30201 Blast hits to 17322 proteins in 780 species: Archae - 12; Bacteria - 1396; Metazoa - 17338; Fungi - 3422; Plants - 5037; Viruses - 0; Other Eukaryotes - 2996 (source: NCBI BLink).
248380_at	1.09703	At5g51820	ATPGMP_PGM_PGM1_STF1__phosphoglucomutase
248382_at	-1.4655	At5g51890	Peroxidase superfamily protein
248392_at	1.92634	At5g52050	MATE efflux family protein
248393_at	-1.29993	At5g52060	ATBAG1_BAG1__BCL-2-associated athanogene 1
248395_at	1.61194	At5g52120	AtPP2-A14_PP2-A14__phloem protein 2-A14
248398_at	1.62678	At5g51970	GroES-like zinc-binding alcohol dehydrogenase family protein
248403_at	1.05166	At5g51410	LUC7 N_terminus domain-containing protein
248407_at	-1.07485	At5g51500	Plant invertase/pectin methylesterase inhibitor superfamily
248408_at	-1.76965	At5g51520	Plant invertase/pectin methylesterase inhibitor superfamily protein
248413_at	-1.72715	At5g51600	ATMAP65-3_MAP65-3_PLE__Microtubule associated protein (MAP65/ASE1) family protein
248432_at	1.28544	At5g51390	unknown protein; Has 30201 Blast hits to 17322 proteins in 780 species: Archae - 12; Bacteria - 1396; Metazoa - 17338; Fungi - 3422; Plants - 5037; Viruses - 0; Other Eukaryotes - 2996 (source: NCBI BLink).
248436_at	-1.18093	248436_at
248448_at	-1.91851	At5g51190	Integrase-type DNA-binding superfamily protein
248449_at	2.24542	At5g51110	Transcriptional coactivator/pterin dehydratase
248467_at	-3.46459	At5g50800	AtSWEET13_SWEET13__Nodulin MtN3 family protein
248469_at	-2.40494	At5g50820	anac097_NAC097__NAC domain containing protein 97
248473_at	-1.22536	At5g50810	TIM8__translocase inner membrane subunit 8
248480_at	1.42415	At5g50920	ATHSP93-V_CLPC1_DCA1_HSP93-V__CLPC homologue 1
248487_at	1.16915	At5g51070	CLPD_ERD1_SAG15__Clp ATPase
248488_at	1.20229	At5g51080	RNase H family protein
248491_at	1.22394	At5g51010	Rubredoxin-like superfamily protein
248496_at	1.02125	At5g50790	AtSWEET10_SWEET10__Nodulin MtN3 family protein
248502_at	1.2783	At5g50450	HCP-like superfamily protein with MYND-type zinc finger
248506_at	-1.26856	At5g50370	Adenylate kinase family protein
248507_at	-1.1205	At5g50420	O-fucosyltransferase family protein
248508_at	1.08404	At5g50320	AtELP3_EAST1_ELO3_ELP3_HAC8_HAG3__radical SAM domain-containing protein / GCN5-related N-acetyltransferase (GNAT) family protein
248512_at	-1.51112	At5g50460	secE/sec61-gamma protein transport protein
248520_at	3.02045	At5g50600 At5g50700	ATHSD1_HSD1__hydroxysteroid dehydrogenase 1 HSD1__hydroxysteroid dehydrogenase 1
248526_at	-2.37416	At5g50740	Heavy metal transport/detoxification superfamily protein
248527_at	-2.49336	At5g50740	Heavy metal transport/detoxification superfamily protein
248528_at	-1.11992	At5g50760	SAUR-like auxin-responsive protein family
248563_at	1.14339	At5g49690	UDP-Glycosyltransferase superfamily protein
248564_at	1.91625	At5g49700	Predicted AT-hook DNA-binding family protein
248576_at	-1.62887	At5g49810	MMT__methionine S-methyltransferase
248582_at	-1.76632	At5g49910	cpHsc70-2_HSC70-7__chloroplast heat shock protein 70-2
248591_at	2.00503	At5g49650	XK-2_XK2__xylulose kinase-2
248592_at	-2.31361	At5g49280	hydroxyproline-rich glycoprotein family protein
248601_at	1.49595	At5g49400	zinc knuckle (CCHC-type) family protein
248606_at	1.98296	At5g49448 At5g49450	CPuORF4__conserved peptide upstream open reading frame 4 AtbZIP1_bZIP1__basic leucine-zipper 1
248607_at	-1.78351	At5g49480	ATCP1_CP1__Ca2+-binding protein 1
248619_at	-2.35532	At5g49630	AAP6__amino acid permease 6
248622_at	3.77303	At5g49360	ATBXL1_BXL1__beta-xylosidase 1
248624_at	1.41001	At5g48790	Domain of unknown function (DUF1995)
248636_at	-3.04686	248636_at
248646_at	1.42857	At5g49100	unknown protein; BEST Arabidopsis thaliana protein match is: unknown protein (TAIR:AT3G06868.1); Has 30201 Blast hits to 17322 proteins in 780 species: Archae - 12; Bacteria - 1396; Metazoa - 17338; Fungi - 3422; Plants - 5037; Viruses - 0; Other Eukaryotes - 2996 (source: NCBI BLink).
248652_at	-1.45283	At5g49270	COBL9_DER9_MRH4_SHV2__COBRA-like extracellular glycosyl-phosphatidyl inositol-anchored protein family
248656_at	-1.72883	At5g48460	Actin binding Calponin homology (CH) domain-containing protein
248657_at	-1.11158	At5g48570	ATFKBP65_FKBP65_ROF2__FKBP-type peptidyl-prolyl cis-trans isomerase family protein
248658_at	-1.27819	At5g48600	ATCAP-C_ATSMC3_ATSMC4_SMC3__structural maintenance of chromosome 3
248664_at	-1.64843	At5g48580	FKBP15-2__FK506- and rapamycin-binding protein 15 kD-2
248670_at	-1.27906	At5g48740	Leucine-rich repeat protein kinase family protein
248674_at	-1.38958	At5g48800	Phototropic-responsive NPH3 family protein
248676_at	-2.40429	At5g48850	ATSDI1__Tetratricopeptide repeat (TPR)-like superfamily protein
248678_at	-1.36595	At5g48870	SAD1__Small nuclear ribonucleoprotein family protein
248681_at	-2.60534	At5g48900	Pectin lyase-like superfamily protein
248684_at	-1.61239	At5g48485	DIR1__Bifunctional inhibitor/lipid-transfer protein/seed storage 2S albumin superfamily protein
248688_at	1.17307	At5g48220	Aldolase-type TIM barrel family protein
248691_at	-1.3301	At5g48310	unknown protein; FUNCTIONS IN: molecular_function unknown; INVOLVED IN: biological_process unknown; LOCATED IN: cellular_component unknown; EXPRESSED IN: 18 plant structures; EXPRESSED DURING: 13 growth stages; BEST Arabidopsis thaliana protein match is: unknown protein (TAIR:AT4G24610.1).
248703_at	1.55701	At5g48430	Eukaryotic aspartyl protease family protein
248704_at	-1.27158	At5g48450	sks3__SKU5 similar 3
248722_at	1.40734	At5g47810	PFK2__phosphofructokinase 2
248725_at	-3.04125	At5g47980	HXXXD-type acyl-transferase family protein
248727_at	-3.3151	At5g47990	CYP705A5_THAD_THAD1__cytochrome P450, family 705, subfamily A, polypeptide 5
248728_at	-3.34719	At5g48000	CYP708 A2_CYP708A2_THAH_THAH1__cytochrome P450, family 708, subfamily A, polypeptide 2
248729_at	-2.897	At5g48010	AtTHAS1_THAS_THAS1__thalianol synthase 1
248732_at	-3.13944	At5g48070	ATXTH20_XTH20__xyloglucan endotransglucosylase/hydrolase 20
248734_at	1.66774	At5g48090	ELP1__EDM2-like protein1
248735_at	1.80656	At5g48100	ATLAC15_LAC15_TT10__Laccase/Diphenol oxidase family protein
248736_at	2.87581	At5g48110	Terpenoid cyclases/Protein prenyltransferases superfamily protein
248744_at	2.79663	At5g48250	B-box type zinc finger protein with CCT domain
248750_at	-2.04903	At5g47530	Auxin-responsive family protein
248753_at	-1.26383	At5g47630	mtACP3__mitochondrial acyl carrier protein 3
248756_at	1.94485	At5g47560	ATSDAT_ATTDT_TDT__tonoplast dicarboxylate transporter
248764_at	-1.00178	At5g47640	NF-YB2__nuclear factor Y, subunit B2
248770_at	1.3556	At5g47740	Adenine nucleotide alpha hydrolases-like superfamily protein
248777_at	-1.34205	At5g47920	unknown protein; BEST Arabidopsis thaliana protein match is: unknown protein (TAIR:AT5G13880.1); Has 1807 Blast hits to 1807 proteins in 277 species: Archae - 0; Bacteria - 0; Metazoa - 736; Fungi - 347; Plants - 385; Viruses - 0; Other Eukaryotes - 339 (source: NCBI BLink).
248779_at	1.58013	At5g47720	Thiolase family protein
248793_at	1.35859	At5g47240	atnudt8_NUDT8__nudix hydrolase homolog 8
248794_at	1.93158	At5g47220	ATERF-2_ATERF2_ERF2__ethylene responsive element binding factor 2
248799_at	-1.09339	At5g47230	ATERF-5_ATERF5_ERF5__ethylene responsive element binding factor 5
248806_at	-1.10586	At5g47490	RGPR-related
248818_at	1.06771	At5g47040	LON2__lon protease 2
248827_at	-1.0778	At5g47100	ATCBL9_CBL9__calcineurin B-like protein 9
248841_at	-1.24316	At5g46740	UBP21__ubiquitin-specific protease 21
248844_s_at	-2.94878	At5g46890 At5g46900	Bifunctional inhibitor/lipid-transfer protein/seed storage 2S albumin superfamily protein Bifunctional inhibitor/lipid-transfer protein/seed storage 2S albumin superfamily protein
248853_at	-1.01642	At5g46570	BSK2__BR-signaling kinase 2
248861_at	-1.27974	At5g46700	TET1_TRN2__Tetraspanin family protein
248862_at	-1.08995	At5g46730	glycine-rich protein
248864_at	1.99433	At5g46760	MYC3__Basic helix-loop-helix (bHLH) DNA-binding family protein
248868_at	1.39029	At5g46780	VQ motif-containing protein
248869_at	1.0373	At5g46840	RNA-binding (RRM/RBD/RNP motifs) family protein
248879_at	1.91661	At5g46180	DELTA-OAT__ornithine-delta-aminotransferase
248883_at	1.46301	At5g46190	RNA-binding KH domain-containing protein
248889_at	-2.70663	At5g46230	Protein of unknown function, DUF538
248891_at	-1.83201	At5g46280	MCM3__Minichromosome maintenance (MCM2/3/5) family protein
248901_at	1.5306	At5g46410	SSP4__SCP1-like small phosphatase 4
248903_at	-1.01013	At5g46290	KAS1_KASI__3-ketoacyl-acyl carrier protein synthase I
248912_at	-2.09657	At5g45670	GDSL-like Lipase/Acylhydrolase superfamily protein
248914_at	-1.60024	At5g45750	AtRABA1c_RABA1c__RAB GTPase homolog A1C
248916_at	-1.20087	At5g45840	Leucine-rich repeat protein kinase family protein
248919_at	-1.08611	At5g45920	SGNH hydrolase-type esterase superfamily protein
248923_at	-1.03572	At5g45940	atnudt11_AtNUDX11_NUDT11_NUDX11__nudix hydrolase homolog 11
248928_at	-1.72875	At5g45970	ARAC2_ATRAC2_ATROP7_RAC2_ROP7__RAC-like 2
248931_at	3.95977	At5g46040	Major facilitator superfamily protein
248932_at	2.93306	At5g46050	ATPTR3_PTR3__peptide transporter 3
248954_at	-1.31651	At5g45420	maMYB__Duplicated homeodomain-like superfamily protein
248958_at	-1.5283	At5g45590	Ribosomal protein L35
248961_at	-1.08772	At5g45650	subtilase family protein
248963_at	-2.61415	At5g45700	Haloacid dehalogenase-like hydrolase (HAD) superfamily protein
248966_at	1.20174	At5g45360	F-box family protein
248968_at	-1.34424	At5g45280	Pectinacetylesterase family protein
248969_at	2.21309	At5g45310	unknown protein; LOCATED IN: endomembrane system; EXPRESSED IN: stem, inflorescence meristem, root, leaf; EXPRESSED DURING: LP.04 four leaves visible; Has 30201 Blast hits to 17322 proteins in 780 species: Archae - 12; Bacteria - 1396; Metazoa - 17338; Fungi - 3422; Plants - 5037; Viruses - 0; Other Eukaryotes - 2996 (source: NCBI BLink).
248975_at	2.43484	At5g45040	CYTC6A__Cytochrome c
248978_at	-1.72067	At5g45070	AtPP2-A8_PP2-A8__phloem protein 2-A8
248980_at	1.25488	At5g45090	AtPP2-A7_PP2-A7__phloem protein 2-A7
248985_at	1.41228	At5g45160	Root hair defective 3 GTP-binding protein (RHD3)
248988_at	1.29147	At5g45190	Cyclin family protein
248991_at	1.38843	At5g45220	Disease resistance protein (TIR-NBS-LRR class) family
248994_at	1.29246	At5g45250	RPS4__Disease resistance protein (TIR-NBS-LRR class) family
249011_at	-1.22947	At5g44670	Domain of unknown function (DUF23)
249033_at	1.11261	At5g44920	Toll-Interleukin-Resistance (TIR) domain family protein
249037_at	-1.38801	At5g44130	FLA13__FASCICLIN-like arabinogalactan protein 13 precursor
249042_at	-1.81866	At5g44350	ethylene-responsive nuclear protein -related
249045_at	1.35313	At5g44380	FAD-binding Berberine family protein
249046_at	-2.05424	At5g44400	FAD-binding Berberine family protein
249059_at	-1.61606	At5g44530	Subtilase family protein
249063_at	-3.40378	At5g44110	ABCI21_ATNAP2_ATPOP1_POP1__P-loop containing nucleoside triphosphate hydrolases superfamily protein
249064_at	1.38921	At5g44250	Protein of unknown function DUF829, transmembrane 53
249065_at	2.0314	At5g44260	Zinc finger C-x8-C-x5-C-x3-H type family protein
249066_at	1.74918	At5g43920	transducin family protein / WD-40 repeat family protein
249070_at	-1.60565	At5g44030	CESA4_IRX5_NWS2__cellulose synthase A4
249079_at	1.18246	At5g43930	Transducin family protein / WD-40 repeat family protein
249081_at	1.09292	At5g44090	Calcium-binding EF-hand family protein
249097_at	1.18928	At5g43520	Cysteine/Histidine-rich C1 domain family protein
249101_at	2.61989	At5g43580	UPI__Serine protease inhibitor, potato inhibitor I-type family protein
249103_at	1.6256	At5g43600	ATAAH-2_UAH__ureidoglycolate amidohydrolase
249115_at	1.45592	At5g43810	AGO10_PNH_ZLL__Stabilizer of iron transporter SufD / Polynucleotidyl transferase
249121_at	1.12673	At5g43830	Aluminium induced protein with YGL and LRDR motifs
249125_at	1.33194	At5g43450	2-oxoglutarate (2OG) and Fe(II)-dependent oxygenase superfamily protein
249134_at	-1.44422	At5g43150	unknown protein; FUNCTIONS IN: molecular_function unknown; INVOLVED IN: biological_process unknown; LOCATED IN: mitochondrion; EXPRESSED IN: 22 plant structures; EXPRESSED DURING: 13 growth stages; Has 1807 Blast hits to 1807 proteins in 277 species: Archae - 0; Bacteria - 0; Metazoa - 736; Fungi - 347; Plants - 385; Viruses - 0; Other Eukaryotes - 339 (source: NCBI BLink).
249138_at	-1.90016	At5g43070	WPP1__WPP domain protein 1
249140_at	1.05229	At5g43190	Galactose oxidase/kelch repeat superfamily protein
249143_at	-1.25882	At5g43230	unknown protein; BEST Arabidopsis thaliana protein match is: unknown protein (TAIR:AT3G01810.3); Has 30201 Blast hits to 17322 proteins in 780 species: Archae - 12; Bacteria - 1396; Metazoa - 17338; Fungi - 3422; Plants - 5037; Viruses - 0; Other Eukaryotes - 2996 (source: NCBI BLink).
249144_at	1.20579	At5g43270	SPL2__squamosa promoter binding protein-like 2
249153_s_at	-1.08418	At5g43390 At5g43400	Uncharacterised conserved protein UCP015417, vWA Uncharacterised conserved protein UCP015417, vWA
249158_at	1.36021	At5g43430	ETFBETA__electron transfer flavoprotein beta
249164_at	1.26524	At5g42820	ATU2AF35B_U2AF35B__Zinc finger C-x8-C-x5-C-x3-H type family protein
249167_at	-2.1177	At5g42860	unknown protein; FUNCTIONS IN: molecular_function unknown; INVOLVED IN: biological_process unknown; LOCATED IN: plasma membrane; EXPRESSED IN: 19 plant structures; EXPRESSED DURING: 11 growth stages; BEST Arabidopsis thaliana protein match is: unknown protein (TAIR:AT1G45688.1); Has 1807 Blast hits to 1807 proteins in 277 species: Archae - 0; Bacteria - 0; Metazoa - 736; Fungi - 347; Plants - 385…
249172_at	1.78359	At5g42950	GYF domain-containing protein
249174_at	4.42487	At5g42900	COR27__cold regulated gene 27
249188_at	1.17363	At5g42830	HXXXD-type acyl-transferase family protein
249195_s_at	-2.69276	At5g42500 At5g42510	Disease resistance-responsive (dirigent-like protein) family protein Disease resistance-responsive (dirigent-like protein) family protein
249199_at	1.23901	At5g42520	ATBPC6_BBR/BPC6_BPC6__basic pentacysteine 6
249202_at	-2.32223	At5g42580	CYP705A12__cytochrome P450, family 705, subfamily A, polypeptide 12
249203_at	-3.66672	At5g42590	CYP71A16_MRO__cytochrome P450, family 71, subfamily A, polypeptide 16
249206_at	1.30848	At5g42630	ATS_KAN4__Homeodomain-like superfamily protein
249214_at	-2.349	At5g42720	Glycosyl hydrolase family 17 protein
249233_at	-1.46664	At5g42150	Glutathione S-transferase family protein
249234_at	1.52421	At5g42200	RING/U-box superfamily protein
249244_at	1.35489	At5g42270	FTSH5_VAR1__FtsH extracellular protease family
249258_at	-1.11583	At5g41650	Lactoylglutathione lyase / glyoxalase I family protein
249266_at	-1.60802	At5g41670	6-phosphogluconate dehydrogenase family protein
249268_at	-1.02576	At5g41685	Mitochondrial outer membrane translocase complex, subunit Tom7
249276_at	-1.00066	At5g41880	POLA3_POLA4__DNA primases;DNA primases
249289_at	-1.25027	At5g41040	HXXXD-type acyl-transferase family protein
249294_at	1.38478	249294_at
249306_at	-1.21372	At5g41400	RING/U-box superfamily protein
249320_at	1.00596	At5g40910	Disease resistance protein (TIR-NBS-LRR class) family
249325_at	-1.31491	At5g40850	UPM1__urophorphyrin methylase 1
249332_at	-1.57659	At5g40980	Protein of unknown function (DUF 3339)
249337_at	2.43609	At5g41080	AtGDPD2_GDPD2__PLC-like phosphodiesterases superfamily protein
249340_at	-2.15683	At5g41140	Myosin heavy chain-related protein
249345_at	1.17963	At5g40740	unknown protein; Has 30201 Blast hits to 17322 proteins in 780 species: Archae - 12; Bacteria - 1396; Metazoa - 17338; Fungi - 3422; Plants - 5037; Viruses - 0; Other Eukaryotes - 2996 (source: NCBI BLink).
249347_at	-1.79087	At5g40830	S-adenosyl-L-methionine-dependent methyltransferases superfamily protein
249348_at	-1.0348	249348_at
249354_at	-1.67181	At5g40480	EMB3012__embryo defective 3012
249364_at	1.26085	At5g40590	Cysteine/Histidine-rich C1 domain family protein
249367_at	-1.06086	At5g40630	Ubiquitin-like superfamily protein
249384_at	1.7562	At5g39890	Protein of unknown function (DUF1637)
249388_at	1.13309	At5g40090	Disease resistance protein (TIR-NBS class)
249389_at	2.09395	At5g40100	Disease resistance protein (TIR-NBS-LRR class) family
249392_at	-2.28642	At5g40150	Peroxidase superfamily protein
249393_at	1.15733	At5g40170	AtRLP54_RLP54__receptor like protein 54
249411_at	-2.2421	At5g40390	RS5_SIP1__Raffinose synthase family protein
249417_at	-1.32712	At5g39670	Calcium-binding EF-hand family protein
249424_s_at	-1.1604	At5g39800 At5g40080	Mitochondrial ribosomal protein L27 Mitochondrial ribosomal protein L27
249426_at	-1.01537	At5g39840	ATP-dependent RNA helicase, mitochondrial, putative
249437_at	-1.11945	At5g39990	Core-2/I-branching beta-1,6-N-acetylglucosaminyltransferase family protein
249439_at	-1.46913	At5g40020	Pathogenesis-related thaumatin superfamily protein
249456_at	1.01329	At5g39410	Saccharopine dehydrogenase
249459_at	2.48119	At5g39580	Peroxidase superfamily protein
249467_at	3.40661	At5g39610	ANAC092_ATNAC2_ATNAC6_NAC2_NAC6_ORE1__NAC domain containing protein 6
249474_s_at	-1.09633	At5g39130 At5g39160 At5g39190	RmlC-like cupins superfamily protein RmlC-like cupins superfamily protein ATGER2_GER2_GLP2A__germin-like protein 2
249475_at	-2.03292	At5g38890	Nucleic acid-binding, OB-fold-like protein
249477_s_at	1.02137	At5g38930 At5g38940	RmlC-like cupins superfamily protein RmlC-like cupins superfamily protein
249482_at	-1.24587	At5g38980	unknown protein; FUNCTIONS IN: molecular_function unknown; INVOLVED IN: biological_process unknown; LOCATED IN: endomembrane system; EXPRESSED IN: 22 plant structures; EXPRESSED DURING: 13 growth stages; Has 3 Blast hits to 3 proteins in 1 species: Archae - 0; Bacteria - 0; Metazoa - 0; Fungi - 0; Plants - 3; Viruses - 0; Other Eukaryotes - 0 (source: NCBI BLink).
249514_at	-1.21583	At5g38480	GRF3_RCI1__general regulatory factor 3
249518_at	-1.1625	At5g38610	Plant invertase/pectin methylesterase inhibitor superfamily protein
249522_at	-3.63271	At5g38700	unknown protein; FUNCTIONS IN: molecular_function unknown; INVOLVED IN: biological_process unknown; LOCATED IN: mitochondrion; EXPRESSED IN: 10 plant structures; EXPRESSED DURING: LP.04 four leaves visible, LP.10 ten leaves visible, petal differentiation and expansion stage, LP.08 eight leaves visible, LP.12 twelve leaves visible; BEST Arabidopsis thaliana protein match is: unknown protein (TAIR:…
249528_at	-1.39541	At5g38720	unknown protein; Has 13419 Blast hits to 9093 proteins in 698 species: Archae - 38; Bacteria - 1038; Metazoa - 4949; Fungi - 1086; Plants - 485; Viruses - 44; Other Eukaryotes - 5779 (source: NCBI BLink).
249533_at	-1.04012	At5g38790	unknown protein; BEST Arabidopsis thaliana protein match is: unknown protein (TAIR:AT3G30580.1); Has 1807 Blast hits to 1807 proteins in 277 species: Archae - 0; Bacteria - 0; Metazoa - 736; Fungi - 347; Plants - 385; Viruses - 0; Other Eukaryotes - 339 (source: NCBI BLink).
249535_at	-2.47777	At5g38820	Transmembrane amino acid transporter family protein
249545_at	-1.62761	At5g38030	MATE efflux family protein
249555_at	-1.64617	At5g38300	unknown protein; FUNCTIONS IN: molecular_function unknown; INVOLVED IN: biological_process unknown; LOCATED IN: cellular_component unknown; EXPRESSED IN: 12 plant structures; EXPRESSED DURING: 6 growth stages; BEST Arabidopsis thaliana protein match is: unknown protein (TAIR:AT1G67035.2); Has 1807 Blast hits to 1807 proteins in 277 species: Archae - 0; Bacteria - 0; Metazoa - 736; Fungi - 347; Pl…
249567_at	-3.68496	At5g38020	S-adenosyl-L-methionine-dependent methyltransferases superfamily protein
249576_at	-1.82831	At5g37690	SGNH hydrolase-type esterase superfamily protein
249583_at	-3.43314	At5g37770	CML24_TCH2__EF hand calcium-binding protein family
249588_at	-1.25172	At5g37790	Protein kinase superfamily protein
249596_s_at	-1.82219	At5g37950 At5g38010	UDP-Glycosyltransferase superfamily protein UDP-Glycosyltransferase superfamily protein
249599_at	-2.71765	At5g37990	S-adenosyl-L-methionine-dependent methyltransferases superfamily protein
249600_s_at	-2.14738	At5g37940 At5g38000	Zinc-binding dehydrogenase family protein Zinc-binding dehydrogenase family protein
249606_at	-1.97951	At5g37260	CIR1_RVE2__Homeodomain-like superfamily protein
249617_at	1.56786	At5g37450	Leucine-rich repeat protein kinase family protein
249622_at	-1.10074	At5g37550	unknown protein; BEST Arabidopsis thaliana protein match is: unknown protein (TAIR:AT1G66190.1); Has 1807 Blast hits to 1807 proteins in 277 species: Archae - 0; Bacteria - 0; Metazoa - 736; Fungi - 347; Plants - 385; Viruses - 0; Other Eukaryotes - 339 (source: NCBI BLink).
249636_at	-2.36925	At5g36890	BGLU42__beta glucosidase 42
249644_at	-1.05019	At5g37010	unknown protein; FUNCTIONS IN: molecular_function unknown; INVOLVED IN: N-terminal protein myristoylation; EXPRESSED IN: 22 plant structures; EXPRESSED DURING: 13 growth stages; BEST Arabidopsis thaliana protein match is: unknown protein (TAIR:AT1G65710.1); Has 6746 Blast hits to 5259 proteins in 486 species: Archae - 7; Bacteria - 485; Metazoa - 3508; Fungi - 577; Plants - 378; Viruses - 50; Oth…
249659_s_at	-2.57994	At5g36710 At5g36800	unknown protein; FUNCTIONS IN: molecular_function unknown; INVOLVED IN: biological_process unknown; LOCATED IN: endomembrane system; BEST Arabidopsis thaliana protein match is: unknown protein (TAIR:AT5G36800.1); Has 35333 Blast hits to 34131 proteins in 2444 species: Archae - 798; Bacteria - 22429; Metazoa - 974; Fungi - 991; Plants - 531; Viruses - 0; Other Eukaryotes - 9610 (source: NCBI BLink…
249675_at	-1.34846	At5g35940	Mannose-binding lectin superfamily protein
249684_s_at	-1.54598	At5g36110 At5g36130	CYP716A1__cytochrome P450, family 716, subfamily A, polypeptide 1 Cytochrome P450 superfamily protein
249686_at	-1.02531	At5g36140	CYP716A2__cytochrome P450, family 716, subfamily A, polypeptide 2
249691_at	1.31994	At5g36170	ATPRFB_HCF109__high chlorophyll fluorescent 109
249703_at	1.02302	At5g35560	DENN (AEX-3) domain-containing protein
249711_at	-1.1022	At5g35680	Nucleic acid-binding, OB-fold-like protein
249718_at	-2.66898	At5g35740	Carbohydrate-binding X8 domain superfamily protein
249720_at	-1.52992	At5g35700	FIM2_FIM5__fimbrin-like protein 2
249741_at	3.21757	At5g24470	APRR5_PRR5__pseudo-response regulator 5
249742_at	4.04304	At5g24490	30S ribosomal protein, putative
249750_at	2.00766	At5g24570	unknown protein; Has 30201 Blast hits to 17322 proteins in 780 species: Archae - 12; Bacteria - 1396; Metazoa - 17338; Fungi - 3422; Plants - 5037; Viruses - 0; Other Eukaryotes - 2996 (source: NCBI BLink).
249752_at	-3.63953	At5g24660	LSU2__response to low sulfur 2
249753_at	1.09506	At5g24610	unknown protein; BEST Arabidopsis thaliana protein match is: unknown protein (TAIR:AT3G49550.1); Has 1807 Blast hits to 1807 proteins in 277 species: Archae - 0; Bacteria - 0; Metazoa - 736; Fungi - 347; Plants - 385; Viruses - 0; Other Eukaryotes - 339 (source: NCBI BLink).
249756_at	-2.92901	At5g24313	unknown protein; FUNCTIONS IN: molecular_function unknown; INVOLVED IN: biological_process unknown; LOCATED IN: endomembrane system; Has 30201 Blast hits to 17322 proteins in 780 species: Archae - 12; Bacteria - 1396; Metazoa - 17338; Fungi - 3422; Plants - 5037; Viruses - 0; Other Eukaryotes - 2996 (source: NCBI BLink).
249759_at	-1.34739	At5g24380	ATYSL2_YSL2__YELLOW STRIPE like 2
249765_at	-1.64333	At5g24030	SLAH3__SLAC1 homologue 3
249766_at	-1.31758	At5g24070	Peroxidase superfamily protein
249768_at	-1.35429	At5g24100	Leucine-rich repeat protein kinase family protein
249769_at	-1.09917	At5g24120	ATSIG5_SIG5_SIGE__sigma factor E
249779_at	1.05987	At5g24230	Lipase class 3-related protein
249783_at	1.51795	At5g24270	ATSOS3_CBL4_SOS3__Calcium-binding EF-hand family protein
249785_at	-1.74952	At5g24300	ATSS1_SS1__Glycogen/starch synthases, ADP-glucose type
249788_at	-1.33659	At5g24330	ATXR6_SDG34__ARABIDOPSIS TRITHORAX-RELATED PROTEIN 6
249794_at	-1.11137	At5g23530	AtCXE18_CXE18__carboxyesterase 18
249797_at	-2.02753	At5g23750	Remorin family protein
249800_at	4.89013	At5g23660	AtSWEET12_MTN3_SWEET12__homolog of Medicago truncatula MTN3
249812_at	-1.5376	At5g23830	MD-2-related lipid recognition domain-containing protein
249824_at	2.69422	At5g23380	Protein of unknown function (DUF789)
249827_at	1.05572	At5g23330	Nucleotidylyl transferase superfamily protein
249830_at	-1.70942	At5g23300	PYRD__pyrimidine d
249831_at	1.51665	At5g23340	RNI-like superfamily protein
249832_at	-1.89835	At5g23400	Leucine-rich repeat (LRR) family protein
249835_s_at	1.36768	At5g23490 At5g23510	unknown protein; BEST Arabidopsis thaliana protein match is: unknown protein (TAIR:AT5G08440.1); Has 202 Blast hits to 197 proteins in 48 species: Archae - 0; Bacteria - 13; Metazoa - 25; Fungi - 9; Plants - 109; Viruses - 0; Other Eukaryotes - 46 (source: NCBI BLink). unknown protein; LOCATED IN: cellular_component unknown; BEST Arabidopsis thaliana protein match is: unknown protein (TAIR:AT5G23…
249836_at	-1.51798	At5g23420	HMGB6__high-mobility group box 6
249839_at	1.8955	At5g23405	HMG-box (high mobility group) DNA-binding family protein
249845_at	1.12704	At5g23610	INVOLVED IN: biological_process unknown; EXPRESSED IN: 24 plant structures; EXPRESSED DURING: 15 growth stages; BEST Arabidopsis thaliana protein match is: SWITCH1 (TAIR:AT5G51330.1); Has 173 Blast hits to 168 proteins in 34 species: Archae - 3; Bacteria - 10; Metazoa - 6; Fungi - 2; Plants - 115; Viruses - 0; Other Eukaryotes - 37 (source: NCBI BLink).
249847_at	-1.43253	At5g23210	SCPL34__serine carboxypeptidase-like 34
249848_at	-2.39622	At5g23220	NIC3__nicotinamidase 3
249862_at	1.91951	At5g22920	CHY-type/CTCHY-type/RING-type Zinc finger protein
249868_at	-2.21196	At5g23030	TET12__tetraspanin12
249869_at	3.10038	At5g23050	AAE17__acyl-activating enzyme 17
249870_at	1.43326	At5g23080	TGH__SWAP (Suppressor-of-White-APricot)/surp domain-containing protein
249874_at	-1.08021	At5g23070	Thymidine kinase
249875_at	1.11065	At5g23120	HCF136__photosystem II stability/assembly factor, chloroplast (HCF136)
249881_at	-1.47096	At5g23190	CYP86B1__cytochrome P450, family 86, subfamily B, polypeptide 1
249893_at	-1.68311	At5g22555	unknown protein; Has 30201 Blast hits to 17322 proteins in 780 species: Archae - 12; Bacteria - 1396; Metazoa - 17338; Fungi - 3422; Plants - 5037; Viruses - 0; Other Eukaryotes - 2996 (source: NCBI BLink).
249894_at	-2.61714	At5g22580	Stress responsive A/B Barrel Domain
249901_at	-1.1413	At5g22650	ATHD2_ATHD2B_HD2_HD2B_HDA4_HDT02_HDT2__histone deacetylase 2B
249904_at	1.19463	At5g22700	F-box/RNI-like/FBD-like domains-containing protein
249905_at	1.8365	At5g22720	F-box/RNI-like superfamily protein
249906_at	1.20969	At5g22730	F-box/RNI-like/FBD-like domains-containing protein
249911_at	-1.25069	At5g22740	ATCSLA02_ATCSLA2_CSLA02_CSLA2__cellulose synthase-like A02
249916_at	-2.15308	At5g22880	H2B_HTB2__histone B2
249918_at	-1.81405	At5g19240	Glycoprotein membrane precursor GPI-anchored
249919_at	-2.32991	At5g19250	Glycoprotein membrane precursor GPI-anchored
249920_at	-2.92731	At5g19260	FAF3__Protein of unknown function (DUF3049)
249922_at	1.16112	At5g19140	AILP1_ATAILP1__Aluminium induced protein with YGL and LRDR motifs
249923_at	1.58322	At5g19120	Eukaryotic aspartyl protease family protein
249925_at	1.31546	At5g19150	pfkB-like carbohydrate kinase family protein
249929_at	2.31585	At5g22340	unknown protein; FUNCTIONS IN: molecular_function unknown; INVOLVED IN: biological_process unknown; LOCATED IN: chloroplast; EXPRESSED IN: 22 plant structures; EXPRESSED DURING: 13 growth stages; Has 43 Blast hits to 43 proteins in 15 species: Archae - 0; Bacteria - 0; Metazoa - 0; Fungi - 0; Plants - 42; Viruses - 0; Other Eukaryotes - 1 (source: NCBI BLink).
249934_at	-2.33127	At5g22410	RHS18__root hair specific 18
249942_at	1.65257	At5g22300	AtNIT4_NIT4__nitrilase 4
249944_at	1.29587	At5g22290	anac089_FSQ6_NAC089__NAC domain containing protein 89
249971_at	-1.82695	At5g19110	Eukaryotic aspartyl protease family protein
249974_at	1.07925	At5g18780	F-box/RNI-like superfamily protein
249979_s_at	-1.69318	At5g18860 At5g18890	NSH3__inosine-uridine preferring nucleoside hydrolase family protein NSH4__Inosine-uridine preferring nucleoside hydrolase family protein
249983_at	2.26904	At5g18470	Curculin-like (mannose-binding) lectin family protein
249987_at	1.64902	At5g18490	Plant protein of unknown function (DUF946)
249996_at	1.59941	At5g18600	Thioredoxin superfamily protein
249999_at	1.3861	At5g18640	alpha/beta-Hydrolases superfamily protein
250000_at	1.47152	At5g18650	CHY-type/CTCHY-type/RING-type Zinc finger protein
250002_at	-1.48302	At5g18690	AGP25_ATAGP25__arabinogalactan protein 25
250008_at	1.64032	At5g18630	alpha/beta-Hydrolases superfamily protein
250017_at	2.05469	At5g18140	Chaperone DnaJ-domain superfamily protein
250022_at	1.32345	At5g18210	NAD(P)-binding Rossmann-fold superfamily protein
250025_at	1.444	At5g18290	SIP1;2_SIP1B__Aquaporin-like superfamily protein
250032_at	2.07532	At5g18170	GDH1__glutamate dehydrogenase 1
250033_at	1.29912	At5g18110	NCBP__novel cap-binding protein
250034_at	-1.11876	At5g18280	APY2_ATAPY2__apyrase 2
250045_at	-1.09379	At5g17700	MATE efflux family protein
250072_at	-1.00836	At5g17210	Protein of unknown function (DUF1218)
250074_at	-1.4851	At5g17310	AtUGP2_UGP2__UDP-glucose pyrophosphorylase 2
250080_at	1.16652	At5g16620	ATTIC40_PDE120_TIC40__hydroxyproline-rich glycoprotein family protein
250088_at	1.15884	At5g17290	APG5_ATATG5_ATG5__autophagy protein Apg5 family
250098_at	-2.15119	At5g17350	unknown protein; FUNCTIONS IN: molecular_function unknown; INVOLVED IN: N-terminal protein myristoylation; LOCATED IN: cellular_component unknown; EXPRESSED IN: 15 plant structures; EXPRESSED DURING: 8 growth stages; BEST Arabidopsis thaliana protein match is: unknown protein (TAIR:AT3G03280.1); Has 1807 Blast hits to 1807 proteins in 277 species: Archae - 0; Bacteria - 0; Metazoa - 736; Fungi - …
250102_at	-1.92589	At5g16590	LRR1__Leucine-rich repeat protein kinase family protein
250105_at	1.17286	At5g16630	ATRAD4_RAD4__DNA repair protein Rad4 family
250107_at	1.2607	At5g15330	ATSPX4_SPX4__SPX domain gene 4
250110_at	-2.18789	At5g15350	AtENODL17_ENODL17__early nodulin-like protein 17
250114_s_at	2.58384	At5g16340 At5g16370	AMP-dependent synthetase and ligase family protein AAE5__acyl activating enzyme 5
250124_at	1.19018	At5g16480	AtPFA-DSP5_PFA-DSP5__Phosphotyrosine protein phosphatases superfamily protein
250125_at	-1.37374	At5g16390	BCCP_BCCP-1_BCCP1_CAC1_CAC1-A_CAC1A__chloroplastic acetylcoenzyme A carboxylase 1
250132_at	1.89355	At5g16560	KAN_KAN1__Homeodomain-like superfamily protein
250134_at	1.12186	At5g16505
250137_at	1.03272	At5g15390	tRNA/rRNA methyltransferase (SpoU) family protein
250139_at	1.33245	At5g14620	DMT7_DRM2__domains rearranged methyltransferase 2
250140_at	1.50099	At5g14620	DMT7_DRM2__domains rearranged methyltransferase 2
250142_at	-2.35827	At5g14650	Pectin lyase-like superfamily protein
250147_at	-1.1069	At5g14600	S-adenosyl-L-methionine-dependent methyltransferases superfamily protein
250149_at	-1.68825	At5g14700	NAD(P)-binding Rossmann-fold superfamily protein
250152_at	2.06651	At5g15120	Protein of unknown function (DUF1637)
250153_at	1.25153	At5g15130	ATWRKY72_WRKY72__WRKY DNA-binding protein 72
250156_at	1.22675	At5g15170	TDP1__tyrosyl-DNA phosphodiesterase-related
250173_at	-2.24402	At5g14340	AtMYB40_MYB40__myb domain protein 40
250175_at	1.29755	At5g14390	alpha/beta-Hydrolases superfamily protein
250182_at	1.91979	At5g14470	GHMP kinase family protein
250183_at	1.41311	At5g14510	ARM repeat superfamily protein
250190_at	1.82293	At5g14320	EMB3137__Ribosomal protein S13/S18 family
250196_at	-1.25049	At5g14580	polyribonucleotide nucleotidyltransferase, putative
250199_at	2.09162	At5g14180	MPL1__Myzus persicae-induced lipase 1
250206_at	-1.17663	At5g14040	PHT3;1__phosphate transporter 3;1
250214_at	-2.18453	At5g13870	EXGT-A4_XTH5__xyloglucan endotransglucosylase/hydrolase 5
250215_at	1.39942	At5g14080	Tetratricopeptide repeat (TPR)-like superfamily protein
250217_at	1.69382	At5g14120	Major facilitator superfamily protein
250218_at	1.59666	At5g14170	CHC1__SWIB/MDM2 domain superfamily protein
250219_at	1.05098	At5g14180	MPL1__Myzus persicae-induced lipase 1
250221_at	1.26128	At5g14220	HEMG2_MEE61_PPO2__Flavin containing amine oxidoreductase family
250230_at	-2.29753	At5g13900	Bifunctional inhibitor/lipid-transfer protein/seed storage 2S albumin superfamily protein
250231_at	-1.23497	At5g13910	LEP__Integrase-type DNA-binding superfamily protein
250232_at	1.15065	At5g13950	unknown protein; FUNCTIONS IN: molecular_function unknown; INVOLVED IN: biological_process unknown; LOCATED IN: cellular_component unknown; EXPRESSED IN: 23 plant structures; EXPRESSED DURING: 13 growth stages; BEST Arabidopsis thaliana protein match is: unknown protein (TAIR:AT1G02290.1).
250234_at	-1.47835	At5g13420	Aldolase-type TIM barrel family protein
250238_at	1.38701	At5g13570	ATDCP2_DCP2_TDT__decapping 2
250239_at	-1.34945	At5g13580	ABCG6__ABC-2 type transporter family protein
250248_at	2.54043	At5g13740	ZIF1__zinc induced facilitator 1
250249_at	1.77227	At5g13760	Plasma-membrane choline transporter family protein
250262_at	1.1751	At5g13410	FKBP-like peptidyl-prolyl cis-trans isomerase family protein
250267_at	1.04028	At5g12930	unknown protein; Has 1807 Blast hits to 1807 proteins in 277 species: Archae - 0; Bacteria - 0; Metazoa - 736; Fungi - 347; Plants - 385; Viruses - 0; Other Eukaryotes - 339 (source: NCBI BLink).
250268_s_at	-1.85551	At5g12950 At5g12960	Putative glycosyl hydrolase of unknown function (DUF1680) Putative glycosyl hydrolase of unknown function (DUF1680)
250273_at	1.24288	At5g13010	EMB3011__RNA helicase family protein
250275_at	1.4481	At5g13030	unknown protein; FUNCTIONS IN: molecular_function unknown; INVOLVED IN: biological_process unknown; LOCATED IN: chloroplast; EXPRESSED IN: 23 plant structures; EXPRESSED DURING: 13 growth stages; CONTAINS InterPro DOMAIN/s: Uncharacterised protein family UPF0061 (InterPro:IPR003846); Has 5046 Blast hits to 4997 proteins in 1211 species: Archae - 8; Bacteria - 2327; Metazoa - 120; Fungi - 134; Pla…
250277_at	-1.23955	At5g12940	Leucine-rich repeat (LRR) family protein
250278_at	-1.34912	At5g12860	DiT1__dicarboxylate transporter 1
250281_at	1.13355	At5g13240	transcription regulators
250287_at	2.65411	At5g13330	Rap2.6L__related to AP2 6l
250292_at	-1.32574	At5g13220	JAS1_JAZ10_TIFY9__jasmonate-zim-domain protein 10
250304_at	-1.09722	At5g12110	Glutathione S-transferase, C-terminal-like;Translation elongation factor EF1B/ribosomal protein S6
250306_at	1.69259	At5g12170	CLT3__CRT (chloroquine-resistance transporter)-like transporter 3
250307_at	1.26423	At5g12170	CLT3__CRT (chloroquine-resistance transporter)-like transporter 3
250319_at	1.24201	At5g12120	Ubiquitin-associated/translation elongation factor EF1B protein
250321_at	-1.06003	At5g12850	CCCH-type zinc finger protein with ARM repeat domain
250326_at	-1.36626	At5g12080	ATMSL10_MSL10__mechanosensitive channel of small conductance-like 10
250336_at	1.23504	At5g11720	Glycosyl hydrolases family 31 protein
250337_at	-2.10244	At5g11790	NDL2__N-MYC downregulated-like 2
250339_at	1.35299	At5g11670	ATNADP-ME2_NADP-ME2__NADP-malic enzyme 2
250344_at	-1.08839	At5g11930	Thioredoxin superfamily protein
250358_at	-2.98396	At5g11740	AGP15_ATAGP15__arabinogalactan protein 15
250363_at	1.03225	At5g11390	WIT1__WPP domain-interacting protein 1
250366_at	-1.20846	At5g11420	Protein of unknown function, DUF642
250374_at	1.21183	At5g11530	EMF1__embryonic flower 1 (EMF1)
250375_at	-1.77097	At5g11540	D-arabinono-1,4-lactone oxidase family protein
250382_at	1.89258	At5g11580	Regulator of chromosome condensation (RCC1) family protein
250386_at	-1.19206	At5g11510	AtMYB3R4_MYB3R-4__myb domain protein 3r-4
250391_at	-1.55103	At5g10850
250402_at	1.02411	At5g10940	ASG2__transducin family protein / WD-40 repeat family protein
250414_at	1.29195	At5g11180	ATGLR2.6_GLR2.6__glutamate receptor 2.6
250417_at	-1.08443	At5g11230	Nucleotide-sugar transporter family protein
250421_at	1.41823	At5g11270	OCP3__overexpressor of cationic peroxidase 3
250425_at	1.85649	At5g10530	Concanavalin A-like lectin protein kinase family protein
250428_at	-1.1291	At5g10480	PAS2_PEP__Protein-tyrosine phosphatase-like, PTPLA
250433_at	-1.35537	At5g10400	Histone superfamily protein
250434_at	-2.95869	At5g10390	Histone superfamily protein
250437_at	-1.56477	At5g10430	AGP4_ATAGP4__arabinogalactan protein 4
250441_at	1.46995	At5g10540	Zincin-like metalloproteases family protein
250443_at	1.67645	At5g10520	RBK1__ROP binding protein kinases 1
250446_at	-1.51318	At5g10770	Eukaryotic aspartyl protease family protein
250449_at	-1.91948	At5g10830	S-adenosyl-L-methionine-dependent methyltransferases superfamily protein
250455_at	-2.17944	At5g09980	PROPEP4__elicitor peptide 4 precursor
250464_at	2.84917	At5g10040	unknown protein; BEST Arabidopsis thaliana protein match is: unknown protein (TAIR:AT5G65207.1); Has 1807 Blast hits to 1807 proteins in 277 species: Archae - 0; Bacteria - 0; Metazoa - 736; Fungi - 347; Plants - 385; Viruses - 0; Other Eukaryotes - 339 (source: NCBI BLink).
250469_at	-3.82338	At5g10130	Pollen Ole e 1 allergen and extensin family protein
250471_at	-1.1844	At5g10170	ATMIPS3_MIPS3__myo-inositol-1-phosphate synthase 3
250472_at	-1.17099	At5g10210	CONTAINS InterPro DOMAIN/s: C2 calcium-dependent membrane targeting (InterPro:IPR000008); BEST Arabidopsis thaliana protein match is: unknown protein (TAIR:AT5G65030.1); Has 1807 Blast hits to 1807 proteins in 277 species: Archae - 0; Bacteria - 0; Metazoa - 736; Fungi - 347; Plants - 385; Viruses - 0; Other Eukaryotes - 339 (source: NCBI BLink).
250474_at	-1.18056	At5g10230	ANN7_ANNAT7__annexin 7
250475_at	-1.03972	At5g10180	AST68_SULTR2;1__slufate transporter 2;1
250479_at	-1.98952	At5g10260	AtRABH1e_RABH1e__RAB GTPase homolog H1E
250490_at	-1.94302	At5g09760	Plant invertase/pectin methylesterase inhibitor superfamily
250493_at	-1.11594	At5g09800	ARM repeat superfamily protein
250502_at	-1.48958	At5g09590	HSC70-5_MTHSC70-2__mitochondrial HSO70 2
250505_at	-1.24198	At5g09870	CESA5__cellulose synthase 5
250517_at	-1.34688	At5g08260	scpl35__serine carboxypeptidase-like 35
250518_at	1.07979	At5g08139	RING/U-box superfamily protein
250524_at	1.47816	At5g08520	Duplicated homeodomain-like superfamily protein
250532_at	1.40581	At5g08540	unknown protein; FUNCTIONS IN: molecular_function unknown; INVOLVED IN: biological_process unknown; LOCATED IN: chloroplast thylakoid membrane, chloroplast, chloroplast envelope; EXPRESSED IN: 24 plant structures; EXPRESSED DURING: 13 growth stages; Has 30201 Blast hits to 17322 proteins in 780 species: Archae - 12; Bacteria - 1396; Metazoa - 17338; Fungi - 3422; Plants - 5037; Viruses - 0; Other…
250541_at	-1.79836	At5g09520	PELPK2__hydroxyproline-rich glycoprotein family protein
250546_at	-1.35523	At5g08180	Ribosomal protein L7Ae/L30e/S12e/Gadd45 family protein
250550_at	-1.46123	At5g07870	HXXXD-type acyl-transferase family protein
250560_at	-1.64195	At5g08020	ATRPA70B_RPA70B__RPA70-kDa subunit B
250562_at	-1.10354	At5g08040	TOM5__mitochondrial import receptor subunit TOM5 homolog
250576_at	-1.09483	At5g08250	Cytochrome P450 superfamily protein
250580_at	1.77111	At5g07440	GDH2__glutamate dehydrogenase 2
250582_at	2.04549	At5g07580	Integrase-type DNA-binding superfamily protein
250591_at	-1.0936	At5g07720	Galactosyl transferase GMA12/MNN10 family protein
250597_at	-2.58135	At5g07680	ANAC079_ANAC080_ATNAC4_NAC080__NAC domain containing protein 80
250601_at	-1.08589	At5g07810	SNF2 domain-containing protein / helicase domain-containing protein / HNH endonuclease domain-containing protein
250625_at	-1.0788	At5g07340	Calreticulin family protein
250632_at	-2.11232	At5g07450	CYCP4;3__cyclin p4;3
250640_at	1.20832	At5g07150	Leucine-rich repeat protein kinase family protein
250643_at	1.32919	At5g06780	AtEML2_EML2__Emsy N Terminus (ENT)/ plant Tudor-like domains-containing protein
250646_at	-1.34837	At5g06720	ATPA2_PA2__peroxidase 2
250649_at	3.8013	At5g06690	WCRKC1__WCRKC thioredoxin 1
250651_at	-2.37076	At5g06900	CYP93D1__cytochrome P450, family 93, subfamily D, polypeptide 1
250661_at	-3.53809	At5g07030	Eukaryotic aspartyl protease family protein
250662_at	1.60067	At5g07010	ATST2A_ST2A__sulfotransferase 2A
250663_at	-1.03679	At5g07110	PRA1.B6__prenylated RAB acceptor 1.B6
250664_at	1.01949	At5g07080	HXXXD-type acyl-transferase family protein
250666_at	2.73774	At5g07100	WRKY26__WRKY DNA-binding protein 26
250674_at	-1.32242	At5g07130	LAC13__laccase 13
250680_at	1.36782	At5g06570	alpha/beta-Hydrolases superfamily protein
250682_x_at	-2.85296	At5g06630	proline-rich extensin-like family protein
250683_x_at	-2.05855	At5g06640	EXT10__Proline-rich extensin-like family protein
250692_at	1.14847	At5g06560	Protein of unknown function, DUF593
250695_at	1.09662	At5g06740	Concanavalin A-like lectin protein kinase family protein
250710_at	1.30045	At5g06100	ATMYB33_MYB33__myb domain protein 33
250713_at	1.70405	At5g06130	chaperone protein dnaJ-related
250717_at	-1.06124	At5g06200	CASP4__Uncharacterised protein family (UPF0497)
250722_at	-1.20182	At5g06190	unknown protein; FUNCTIONS IN: molecular_function unknown; INVOLVED IN: biological_process unknown; EXPRESSED IN: 22 plant structures; EXPRESSED DURING: 13 growth stages; BEST Arabidopsis thaliana protein match is: unknown protein (TAIR:AT3G58540.1).
250741_at	1.11478	At5g05790	Duplicated homeodomain-like superfamily protein
250742_at	1.31919	At5g05800	unknown protein; FUNCTIONS IN: molecular_function unknown; INVOLVED IN: biological_process unknown; LOCATED IN: cellular_component unknown; EXPRESSED IN: 24 plant structures; EXPRESSED DURING: 15 growth stages; BEST Arabidopsis thaliana protein match is: unknown protein (TAIR:AT3G11290.1); Has 881 Blast hits to 512 proteins in 30 species: Archae - 0; Bacteria - 2; Metazoa - 0; Fungi - 38; Plants …
250745_at	1.10622	At5g05850	PIRL1__plant intracellular ras group-related LRR 1
250752_at	1.75209	At5g05690	CBB3_CPD_CYP90_CYP90A_CYP90A1_DWF3__Cytochrome P450 superfamily protein
250755_at	1.12853	At5g05750	DNAJ heat shock N-terminal domain-containing protein
250756_at	-1.12669	At5g05940	ATROPGEF5_ROPGEF5__ROP guanine nucleotide exchange factor 5
250758_at	-1.82129	At5g06000	ATEIF3G2_EIF3G2__eukaryotic translation initiation factor 3G2
250762_at	-1.18082	At5g05990	Mitochondrial glycoprotein family protein
250764_at	-2.94804	At5g05960	Bifunctional inhibitor/lipid-transfer protein/seed storage 2S albumin superfamily protein
250766_at	2.12124	At5g05550	sequence-specific DNA binding transcription factors
250772_at	2.46674	At5g05420	FKBP-like peptidyl-prolyl cis-trans isomerase family protein
250773_at	1.69308	At5g05430	RNA-binding protein
250775_at	1.16333	At5g05460	AtENGase85A_ENGase85A__Glycosyl hydrolase family 85
250776_at	1.82933	At5g05320	FAD/NAD(P)-binding oxidoreductase family protein
250777_at	2.04835	At5g05440	PYL5_RCAR8__Polyketide cyclase/dehydrase and lipid transport superfamily protein
250778_at	-2.22652	At5g05500	MOP10__Pollen Ole e 1 allergen and extensin family protein
250786_at	1.1788	At5g05540	SDN2__small RNA degrading nuclease 2
250790_at	1.00934	At5g05640	nucleoprotein-related
250793_at	1.58373	At5g05600	2-oxoglutarate (2OG) and Fe(II)-dependent oxygenase superfamily protein
250801_at	-2.74964	At5g04960	Plant invertase/pectin methylesterase inhibitor superfamily
250802_at	-1.21943	At5g04970	Plant invertase/pectin methylesterase inhibitor superfamily
250809_at	1.36094	At5g05140	Transcription elongation factor (TFIIS) family protein
250812_at	1.33941	At5g04900	NOL__NYC1-like
250819_at	1.20888	At5g05100	Single-stranded nucleic acid binding R3H protein
250820_at	-1.16106	At5g05160	RUL1__Leucine-rich repeat protein kinase family protein
250822_at	1.17182	At5g05230	RING/U-box superfamily protein
250823_at	-1.49901	At5g05180	unknown protein; BEST Arabidopsis thaliana protein match is: unknown protein (TAIR:AT3G10880.1); Has 50151 Blast hits to 28081 proteins in 1838 species: Archae - 860; Bacteria - 6013; Metazoa - 25867; Fungi - 3836; Plants - 2236; Viruses - 90; Other Eukaryotes - 11249 (source: NCBI BLink).
250830_at	1.02633	At5g04910	unknown protein; Has 71 Blast hits to 71 proteins in 36 species: Archae - 0; Bacteria - 0; Metazoa - 17; Fungi - 0; Plants - 40; Viruses - 0; Other Eukaryotes - 14 (source: NCBI BLink).
250832_at	-7.66937	At5g04950	ATNAS1_NAS1__nicotianamine synthase 1
250842_at	1.39009	At5g04490	VTE5__vitamin E pathway gene 5
250855_at	-1.32399	At5g04730	Ankyrin-repeat containing protein
250858_at	1.18979	At5g04760	Duplicated homeodomain-like superfamily protein
250864_at	-1.38632	At5g03870	Glutaredoxin family protein
250868_at	3.0328	At5g03860	MLS__malate synthase
250869_at	-1.29918	At5g03840	TFL-1_TFL1__PEBP (phosphatidylethanolamine-binding protein) family protein
250872_at	-1.15843	At5g03960	IQD12__IQ-domain 12
250877_at	1.40474	At5g04040	SDP1__Patatin-like phospholipase family protein
250884_at	1.94372	At5g03940	54CP_CPSRP54_FFC_SRP54CP__chloroplast signal recognition particle 54 kDa subunit
250885_at	1.01347	At5g03910	ABCB29_ATATH12_ATH12__ABC2 homolog 12
250892_at	-4.01553	At5g03760	ATCSLA09_ATCSLA9_CSLA09_CSLA9_RAT4__Nucleotide-diphospho-sugar transferases superfamily protein
250896_at	1.39492	At5g03560	Tetratricopeptide repeat (TPR)-like superfamily protein
250898_at	-1.56038	At5g03300	ADK2__adenosine kinase 2
250908_at	-1.91812	At5g03680	PTL__Duplicated homeodomain-like superfamily protein
250911_at	1.7704	At5g03730	AtCTR1_CTR1_SIS1__Protein kinase superfamily protein
250913_at	1.82891	At5g03770	AtKdtA_KDTA__KDO transferase A
250926_at	-1.08719	At5g03555	permease, cytosine/purines, uracil, thiamine, allantoin family protein
250930_at	-1.93975	At5g03160	ATP58IPK_P58IPK__homolog of mamallian P58IPK
250933_at	-2.5397	At5g03170	ATFLA11_FLA11__FASCICLIN-like arabinogalactan-protein 11
250938_at	1.39037	At5g03180	RING/U-box superfamily protein
250940_at	2.93234	At5g03310	SAUR-like auxin-responsive protein family
250955_at	-1.32949	At5g03190	CPUORF47__conserved peptide upstream open reading frame 47
250958_at	-2.06439	At5g03260	LAC11__laccase 11
250968_at	-1.82748	At5g02890	HXXXD-type acyl-transferase family protein
250978_at	-1.76783	At5g03080	Phosphatidic acid phosphatase (PAP2) family protein
250983_at	-5.92618	At5g02780	GSTL1__glutathione transferase lambda 1
250990_at	1.03683	At5g02290	NAK__Protein kinase superfamily protein
250993_at	-1.27477	At5g02280	SNARE-like superfamily protein
250994_at	-1.30072	At5g02490	AtHsp70-2_Hsp70-2__Heat shock protein 70 (Hsp 70) family protein
251007_at	-1.14874	At5g02610	Ribosomal L29 family protein
251012_at	1.51124	At5g02580	Plant protein 1589 of unknown function
251020_at	-2.39185	At5g02270	ABCI20_ATNAP9_NAP9__non-intrinsic ABC protein 9
251022_at	2.03396	At5g02150	Fes1C
251029_at	-1.70028	At5g02050	Mitochondrial glycoprotein family protein
251035_at	-1.47523	At5g02220	unknown protein; Has 30201 Blast hits to 17322 proteins in 780 species: Archae - 12; Bacteria - 1396; Metazoa - 17338; Fungi - 3422; Plants - 5037; Viruses - 0; Other Eukaryotes - 2996 (source: NCBI BLink).
251036_at	4.64405	At5g02160	unknown protein; FUNCTIONS IN: molecular_function unknown; INVOLVED IN: biological_process unknown; LOCATED IN: chloroplast thylakoid membrane; EXPRESSED IN: 23 plant structures; EXPRESSED DURING: 13 growth stages; Has 121 Blast hits to 121 proteins in 17 species: Archae - 0; Bacteria - 0; Metazoa - 0; Fungi - 0; Plants - 121; Viruses - 0; Other Eukaryotes - 0 (source: NCBI BLink).
251039_at	2.67166	At5g02020	SIS__Encodes a protein involved in salt tolerance, names SIS (Salt Induced Serine rich).
251048_at	-1.03725	At5g02410	ALG10__DIE2/ALG10 family
251058_at	-1.23992	At5g01790	unknown protein; FUNCTIONS IN: molecular_function unknown; INVOLVED IN: biological_process unknown; LOCATED IN: chloroplast; EXPRESSED IN: 19 plant structures; EXPRESSED DURING: 13 growth stages; Has 121 Blast hits to 121 proteins in 12 species: Archae - 0; Bacteria - 0; Metazoa - 0; Fungi - 0; Plants - 121; Viruses - 0; Other Eukaryotes - 0 (source: NCBI BLink).
251059_at	2.67404	At5g01810	ATPK10_CIPK15_PKS3_SIP2_SNRK3.1__CBL-interacting protein kinase 15
251060_at	-1.91262	At5g01820	ATCIPK14_ATSR1_CIPK14_PKS24_SnRK3.15_SR1__serine/threonine protein kinase 1
251062_at	-2.12587	At5g01840	ATOFP1_OFP1__ovate family protein 1
251065_at	-1.02643	At5g01870	Bifunctional inhibitor/lipid-transfer protein/seed storage 2S albumin superfamily protein
251066_at	1.2252	At5g01880	RING/U-box superfamily protein
251067_at	-1.62416	At5g01910	unknown protein; FUNCTIONS IN: molecular_function unknown; INVOLVED IN: biological_process unknown; EXPRESSED IN: 16 plant structures; EXPRESSED DURING: 11 growth stages; Has 30201 Blast hits to 17322 proteins in 780 species: Archae - 12; Bacteria - 1396; Metazoa - 17338; Fungi - 3422; Plants - 5037; Viruses - 0; Other Eukaryotes - 2996 (source: NCBI BLink).
251068_at	1.16117	At5g01920	STN8__Protein kinase superfamily protein
251070_at	1.14589	At5g01940	eukaryotic translation initiation factor 2B family protein / eIF-2B family protein
251072_at	-4.5876	At5g01740	Nuclear transport factor 2 (NTF2) family protein
251073_at	1.17162	At5g01750	Protein of unknown function (DUF567)
251079_at	-1.13194	At5g02000	unknown protein; Has 5 Blast hits to 5 proteins in 2 species: Archae - 0; Bacteria - 0; Metazoa - 0; Fungi - 0; Plants - 5; Viruses - 0; Other Eukaryotes - 0 (source: NCBI BLink).
251082_at	2.40979	At5g01530	LHCB4.1__light harvesting complex photosystem II
251089_at	1.01271	At5g01390	DNAJ heat shock family protein
251093_at	-2.22399	At5g01360	TBL3__Plant protein of unknown function (DUF828)
251100_at	1.04203	At5g01670	NAD(P)-linked oxidoreductase superfamily protein
251105_at	-1.74028	At5g01730	ATSCAR4_SCAR4_WAVE3__SCAR family protein 4
251112_s_at	-1.82759	At5g01320 At5g01330	Thiamine pyrophosphate dependent pyruvate decarboxylase family protein PDC3__pyruvate decarboxylase-3
251113_at	-1.4522	At5g01370	ACI1__ALC-interacting protein 1
251116_at	-1.22336	At3g63470	scpl40__serine carboxypeptidase-like 40
251120_at	1.49166	At3g63490	EMB3126__Ribosomal protein L1p/L10e family
251122_at	1.14924	At5g01020	Protein kinase superfamily protein
251124_s_at	-1.06292	At5g01040 At5g01050	LAC8__laccase 8 Laccase/Diphenol oxidase family protein
251125_at	-1.51851	At5g01060	Protein kinase protein with tetratricopeptide repeat domain
251131_at	-1.46301	At5g01190	LAC10__laccase 10
251133_at	2.0681	At5g01240	LAX1__like AUXIN RESISTANT 1
251138_at	1.14027	At5g01160	RING/U-box superfamily protein
251144_at	2.03268	At5g01210	HXXXD-type acyl-transferase family protein
251145_at	1.23627	At3g63500	Protein of unknown function (DUF1423)
251148_at	1.91033	At3g63180	ATTKL_TKL__TIC-like
251150_at	-1.76181	At3g63120	CYCP1;1__cyclin p1;1
251154_at	-2.21463	At3g63110	ATIPT3_IPT3__isopentenyltransferase 3
251167_at	-2.02205	At3g63360	defensin-related
251172_at	1.56757	At3g63190	AtcpRRF_cpRRF_HFP108_RRF__ribosome recycling factor, chloroplast precursor
251174_at	-1.17575	At3g63200	PLA IIIB_PLP9__PATATIN-like protein 9
251182_at	-1.80278	At3g62600	ATERDJ3B_ERDJ3B__DNAJ heat shock family protein
251186_at	-1.08471	At3g62790	NADH-ubiquinone oxidoreductase-related
251187_at	1.1196	At3g62770	AtATG18a_ATG18a__Transducin/WD40 repeat-like superfamily protein
251189_at	1.59932	At3g62650	unknown protein; BEST Arabidopsis thaliana protein match is: unknown protein (TAIR:AT2G47485.1); Has 57 Blast hits to 57 proteins in 13 species: Archae - 0; Bacteria - 0; Metazoa - 0; Fungi - 0; Plants - 57; Viruses - 0; Other Eukaryotes - 0 (source: NCBI BLink).
251192_at	-1.55627	At3g62720	ATXT1_XT1_XXT1__xylosyltransferase 1
251195_at	-1.10751	At3g62930	Thioredoxin superfamily protein
251196_at	3.14685	At3g62950	Thioredoxin superfamily protein
251197_at	1.16578	At3g62960	Thioredoxin superfamily protein
251199_at	1.27705	At3g62980	AtTIR1_TIR1__F-box/RNI-like superfamily protein
251200_at	1.17865	At3g63010	ATGID1B_GID1B__alpha/beta-Hydrolases superfamily protein
251226_at	-2.69459	At3g62680	ATPRP3_PRP3__proline-rich protein 3
251229_at	-2.44625	At3g62740	BGLU7__beta glucosidase 7
251231_at	-2.40458	At3g62760	ATGSTF13__Glutathione S-transferase family protein
251235_at	1.21815	At3g62860	alpha/beta-Hydrolases superfamily protein
251242_at	1.06762	At3g61860	At-RS31_ATRSP31_RS31_RSP31__RNA-binding (RRM/RBD/RNP motifs) family protein
251244_at	-1.0399	At3g62060	Pectinacetylesterase family protein
251248_at	3.2751	At3g62150	ABCB21_PGP21__P-glycoprotein 21
251254_at	-2.8272	At3g62270	HCO3- transporter family
251261_at	-1.43879	At3g62110	Pectin lyase-like superfamily protein
251267_at	1.00689	At3g62330	Zinc knuckle (CCHC-type) family protein
251277_at	-1.02424	At3g61760	ADL1B_DL1B__DYNAMIN-like 1B
251280_at	-1.05132	At3g61810	Glycosyl hydrolase family 17 protein
251281_at	-2.17601	At3g61640	AGP20_AtAGP20__arabinogalactan protein 20
251282_at	1.43858	At3g61630	CRF6__cytokinin response factor 6
251287_at	-2.9734	At3g61820	Eukaryotic aspartyl protease family protein
251290_at	1.27222	At3g61850	DAG1__Dof-type zinc finger DNA-binding family protein
251293_at	-3.42139	At3g61930	unknown protein; FUNCTIONS IN: molecular_function unknown; INVOLVED IN: N-terminal protein myristoylation; EXPRESSED IN: 11 plant structures; EXPRESSED DURING: 4 anthesis, C globular stage, petal differentiation and expansion stage; Has 11 Blast hits to 11 proteins in 5 species: Archae - 0; Bacteria - 0; Metazoa - 0; Fungi - 0; Plants - 11; Viruses - 0; Other Eukaryotes - 0 (source: NCBI BLink).
251297_at	-1.35914	At3g62020	GLP10__germin-like protein 10
251298_at	-1.67376	At3g62040	Haloacid dehalogenase-like hydrolase (HAD) superfamily protein
251306_at	1.07846	At3g61260	Remorin family protein
251308_at	-1.2656	At3g61130	GAUT1_LGT1__galacturonosyltransferase 1
251309_at	-1.02562	At3g61220	SDR1__NAD(P)-binding Rossmann-fold superfamily protein
251314_at	1.06632	At3g61180	RING/U-box superfamily protein
251315_at	-1.91768	At3g61410	BEST Arabidopsis thaliana protein match is: U-box domain-containing protein kinase family protein (TAIR:AT2G45910.1); Has 232 Blast hits to 229 proteins in 13 species: Archae - 0; Bacteria - 0; Metazoa - 13; Fungi - 0; Plants - 218; Viruses - 0; Other Eukaryotes - 1 (source: NCBI BLink).
251317_at	-1.17453	At3g61490	Pectin lyase-like superfamily protein
251319_at	-1.79313	At3g61610	Galactose mutarotase-like superfamily protein
251325_s_at	2.12971	At3g61470 At5g28450	LHCA2__photosystem I light harvesting complex gene 2 Chlorophyll A-B binding family protein
251326_at	-1.17942	At3g61590	HS_HWS__Galactose oxidase/kelch repeat superfamily protein
251328_at	1.28903	At3g61600	ATPOB1_POB1__POZ/BTB containin G-protein 1
251334_at	-1.72102	At3g61390	RING/U-box superfamily protein
251336_at	-1.63925	At3g61190	BAP1__BON association protein 1
251347_at	1.07905	At3g61010	Ferritin/ribonucleotide reductase-like family protein
251356_at	2.72142	At3g61060	AtPP2-A13_PP2-A13__phloem protein 2-A13
251360_at	2.4023	At3g61210	S-adenosyl-L-methionine-dependent methyltransferases superfamily protein
251364_at	-1.07552	At3g61300	C2 calcium/lipid-binding plant phosphoribosyltransferase family protein
251368_at	-1.83537	At3g61380	Phosphatidylinositol N-acetyglucosaminlytransferase subunit P-related
251373_at	1.64806	At3g60530	GATA4__GATA transcription factor 4
251378_at	-1.19207	At3g60660	unknown protein; CONTAINS InterPro DOMAIN/s: Protein of unknown function DUF1395 (InterPro:IPR009829); Has 131 Blast hits to 131 proteins in 44 species: Archae - 0; Bacteria - 0; Metazoa - 83; Fungi - 0; Plants - 45; Viruses - 0; Other Eukaryotes - 3 (source: NCBI BLink).
251380_at	-1.76315	At3g60700	Protein of unknown function (DUF1163)
251391_at	1.21792	At3g60910	S-adenosyl-L-methionine-dependent methyltransferases superfamily protein
251394_at	-1.92961	At3g60900	FLA10__FASCICLIN-like arabinogalactan-protein 10
251395_at	-1.56	At2g45470	AGP8_FLA8__FASCICLIN-like arabinogalactan protein 8
251396_at	-1.72987	At3g60750	Transketolase
251403_at	1.43665	At3g60300	RWD domain-containing protein
251405_at	-2.67466	At3g60330	AHA7_HA7__H(+)-ATPase 7
251414_at	1.74437	At3g60370	FKBP-like peptidyl-prolyl cis-trans isomerase family protein
251418_at	-1.13855	At3g60440	Phosphoglycerate mutase family protein
251420_at	2.48374	At3g60490	Integrase-type DNA-binding superfamily protein
251421_at	1.0038	At3g60510	ATP-dependent caseinolytic (Clp) protease/crotonase family protein
251422_at	-1.04528	At3g60540	Preprotein translocase Sec, Sec61-beta subunit protein
251427_at	1.42186	At3g60130	BGLU16__beta glucosidase 16
251428_at	5.4453	At3g60140	BGLU30_DIN2_SRG2__Glycosyl hydrolase superfamily protein
251434_at	-1.34864	At3g59850	Pectin lyase-like superfamily protein
251436_at	1.07877	At3g59900	ARGOS__auxin-regulated gene involved in organ size
251443_at	1.55843	At3g59940	Galactose oxidase/kelch repeat superfamily protein
251466_at	-1.32627	At3g59340	Eukaryotic protein of unknown function (DUF914)
251476_at	-1.28533	At3g59670	unknown protein; BEST Arabidopsis thaliana protein match is: unknown protein (TAIR:AT4G37440.2); Has 77 Blast hits to 77 proteins in 14 species: Archae - 0; Bacteria - 0; Metazoa - 0; Fungi - 0; Plants - 73; Viruses - 0; Other Eukaryotes - 4 (source: NCBI BLink).
251483_at	-1.15469	At3g59650	mitochondrial ribosomal protein L51/S25/CI-B8 family protein
251491_at	2.42491	At3g59480	pfkB-like carbohydrate kinase family protein
251494_at	1.32669	At3g59350	Protein kinase superfamily protein
251496_at	1.09695	At3g59040	Tetratricopeptide repeat (TPR)-like superfamily protein
251497_at	2.79317	At3g59060	PIF5_PIL6__phytochrome interacting factor 3-like 6
251499_at	1.37507	At3g59100	ATGSL11_gsl11_GSL11__glucan synthase-like 11
251500_at	1.08979	At3g59110	Protein kinase superfamily protein
251503_at	-1.66698	At3g59140	ABCC10_ATMRP14_MRP14__multidrug resistance-associated protein 14
251506_at	1.47237	At3g59090	LOCATED IN: endomembrane system; EXPRESSED IN: 24 plant structures; EXPRESSED DURING: 15 growth stages; CONTAINS InterPro DOMAIN/s: Protein of unknown function DUF1084 (InterPro:IPR009457); BEST Arabidopsis thaliana protein match is: tobamovirus multiplication 1 (TAIR:AT4G21790.1); Has 35333 Blast hits to 34131 proteins in 2444 species: Archae - 798; Bacteria - 22429; Metazoa - 974; Fungi - 991; …
251513_at	-1.90991	At3g59220	ATPIRIN1_PRN_PRN1__pirin
251517_at	-1.35995	At3g59370	Vacuolar calcium-binding protein-related
251523_at	1.22354	At3g58975
251524_at	-1.27441	At3g58990	IPMI1__isopropylmalate isomerase 1
251535_at	-1.21584	At3g58540	unknown protein; FUNCTIONS IN: molecular_function unknown; INVOLVED IN: biological_process unknown; LOCATED IN: endomembrane system; EXPRESSED IN: 10 plant structures; EXPRESSED DURING: 4 anthesis, F mature embryo stage, petal differentiation and expansion stage, E expanded cotyledon stage, D bilateral stage; BEST Arabidopsis thaliana protein match is: unknown protein (TAIR:AT5G06190.2); Has 6 Bl…
251541_at	1.88366	At3g58750	CSY2__citrate synthase 2
251545_at	-4.1272	At3g58810	ATMTP3_ATMTPA2_MTP3_MTPA2__metal tolerance protein A2
251554_at	1.40291	At3g58670	Protein of unknown function (DUF1637)
251574_at	-1.497	At3g58100	PDCB5__plasmodesmata callose-binding protein 5
251577_at	1.11243	At3g58350	RTM3__RESTRICTED TEV MOVEMENT 3
251584_at	-2.19241	At3g58620	TTL4__tetratricopetide-repeat thioredoxin-like 4
251593_at	-1.04262	At3g57660	NRPA1__nuclear RNA polymerase A1
251594_at	-1.41216	At3g57630	exostosin family protein
251603_at	1.12878	At3g57760	Protein kinase superfamily protein
251611_at	-1.77196	At3g57940	Domain of unknown function (DUF1726) ;Putative ATPase (DUF699)
251612_at	-1.03393	At3g57950	unknown protein; FUNCTIONS IN: molecular_function unknown; INVOLVED IN: biological_process unknown; LOCATED IN: chloroplast; EXPRESSED IN: 9 plant structures; EXPRESSED DURING: 4 anthesis, C globular stage, petal differentiation and expansion stage; BEST Arabidopsis thaliana protein match is: unknown protein (TAIR:AT2G42180.1); Has 81 Blast hits to 81 proteins in 11 species: Archae - 0; Bacteria …
251620_at	-3.81313	At3g58060	Cation efflux family protein
251622_at	1.07221	At3g57340	Heat shock protein DnaJ, N-terminal with domain of unknown function (DUF1977)
251623_at	1.05258	At3g57390	AGL18__AGAMOUS-like 18
251638_at	-1.87438	At3g57490	Ribosomal protein S5 family protein
251641_at	1.19805	At3g57470	Insulinase (Peptidase family M16) family protein
251642_at	1.29611	At3g57520	AtSIP2_RS2_SIP2__seed imbibition 2
251644_at	-2.12041	At3g57540	Remorin family protein
251656_at	1.37742	At3g57170	N-acetylglucosaminyl transferase component family protein / Gpi1 family protein
251657_at	-1.05408	At3g57000	nucleolar essential protein-related
251658_at	-1.13337	At3g57020	Calcium-dependent phosphotriesterase superfamily protein
251664_at	1.01018	At3g56940	ACSF_CHL27_CRD1__dicarboxylate diiron protein, putative (Crd1)
251665_at	-2.37244	At3g57040	ARR9_ATRR4__response regulator 9
251668_at	-4.06686	At3g57010	Calcium-dependent phosphotriesterase superfamily protein
251689_at	-1.11536	At3g56500	serine-rich protein-related
251704_at	1.09062	At3g56360	unknown protein; FUNCTIONS IN: molecular_function unknown; INVOLVED IN: biological_process unknown; LOCATED IN: chloroplast; EXPRESSED IN: 24 plant structures; EXPRESSED DURING: 15 growth stages; BEST Arabidopsis thaliana protein match is: unknown protein (TAIR:AT5G05250.1); Has 45 Blast hits to 45 proteins in 13 species: Archae - 0; Bacteria - 0; Metazoa - 0; Fungi - 0; Plants - 45; Viruses - 0;…
251705_at	-1.11113	At3g56400	ATWRKY70_WRKY70__WRKY DNA-binding protein 70
251713_at	-1.17354	At3g56080	S-adenosyl-L-methionine-dependent methyltransferases superfamily protein
251714_at	-1.76392	At3g56370	Leucine-rich repeat protein kinase family protein
251718_at	-1.06742	At3g56100	IMK3_MRLK__meristematic receptor-like kinase
251719_at	2.4029	At3g56140	Protein of unknown function (DUF399 and DUF3411)
251723_at	-1.32377	At3g56230	BTB/POZ domain-containing protein
251729_at	1.01693	At3g56310	Melibiase family protein
251735_at	-1.46552	At3g56090	ATFER3_FER3__ferritin 3
251740_at	-1.51143	At3g56070	ROC2__rotamase cyclophilin 2
251745_at	-1.16061	At3g55980	ATSZF1_SZF1__salt-inducible zinc finger 1
251749_at	-1.2521	At3g55690	unknown protein; BEST Arabidopsis thaliana protein match is: unknown protein (TAIR:AT2G39870.1); Has 76 Blast hits to 69 proteins in 15 species: Archae - 0; Bacteria - 0; Metazoa - 4; Fungi - 3; Plants - 69; Viruses - 0; Other Eukaryotes - 0 (source: NCBI BLink).
251752_at	-1.30874	At3g55740	ATPROT2_PROT2__proline transporter 2
251768_at	-1.12717	At3g55940	Phosphoinositide-specific phospholipase C family protein
251769_at	-1.68967	At3g55950	ATCRR3_CCR3__CRINKLY4 related 3
251778_at	-1.31555	At3g55660	ATROPGEF6_ROPGEF6__ROP (rho of plants) guanine nucleotide exchange factor 6
251786_at	1.117	At3g55270	ATMKP1_MKP1__mitogen-activated protein kinase phosphatase 1
251789_at	1.44683	At3g55450	PBL1__PBS1-like 1
251796_at	-1.4512	At3g55360	ATTSC13_CER10_ECR_TSC13__3-oxo-5-alpha-steroid 4-dehydrogenase family protein
251797_at	1.43442	At3g55560	AGF2_AHL15__AT-hook protein of GA feedback 2
251798_at	1.03969	At3g55460	At-SCL30_SCL30__SC35-like splicing factor 30
251814_at	2.14964	At3g54890	LHCA1__photosystem I light harvesting complex gene 1
251829_at	1.59112	At3g55020	Ypt/Rab-GAP domain of gyp1p superfamily protein
251830_at	-1.58	At3g55010	ATPURM_EMB2818_PUR5__phosphoribosylformylglycinamidine cyclo-ligase, chloroplast / phosphoribosyl-aminoimidazole synthetase / AIR synthase (PUR5)
251842_at	-1.67771	At3g54580	Proline-rich extensin-like family protein
251843_x_at	-2.15181	At3g54590	ATHRGP1_HRGP1__hydroxyproline-rich glycoprotein
251845_at	1.01861	At3g54540	ABCF4_ATGCN4_GCN4__general control non-repressible 4
251846_at	-1.26491	At3g54560	HTA11__histone H2A 11
251850_at	1.07519	At3g54650	FBL17__RNI-like superfamily protein
251852_at	-1.31632	At3g54750	unknown protein; FUNCTIONS IN: molecular_function unknown; INVOLVED IN: biological_process unknown; LOCATED IN: cellular_component unknown; EXPRESSED IN: 24 plant structures; EXPRESSED DURING: 15 growth stages.
251857_at	-2.3533	At3g54770	RNA-binding (RRM/RBD/RNP motifs) family protein
251863_at	-1.26434	At3g54870	ARK1_AtKINUc_CAE1_MRH2__Armadillo/beta-catenin repeat family protein / kinesin motor family protein
251869_at	-2.39721	At3g54500	FUNCTIONS IN: molecular_function unknown; INVOLVED IN: biological_process unknown; LOCATED IN: cellular_component unknown; EXPRESSED IN: 22 plant structures; EXPRESSED DURING: 13 growth stages; BEST Arabidopsis thaliana protein match is: dentin sialophosphoprotein-related (TAIR:AT5G64170.2).
251873_at	1.00067	At3g54230	SUA__suppressor of abi3-5
251879_at	-2.00606	At3g54200	Late embryogenesis abundant (LEA) hydroxyproline-rich glycoprotein family
251883_at	1.02296	At3g54210	Ribosomal protein L17 family protein
251884_at	1.66808	At3g54150	S-adenosyl-L-methionine-dependent methyltransferases superfamily protein
251893_at	1.13377	At3g54380	AtSAC3C_SAC3C__SAC3/GANP/Nin1/mts3/eIF-3 p25 family
251894_at	1.45819	At3g54380	AtSAC3C_SAC3C__SAC3/GANP/Nin1/mts3/eIF-3 p25 family
251895_at	-1.49055	At3g54420	ATCHITIV_ATEP3_CHIV_EP3__homolog of carrot EP3-3 chitinase
251896_at	-1.97857	At3g54390	sequence-specific DNA binding transcription factors
251899_at	-2.30204	At3g54400	Eukaryotic aspartyl protease family protein
251908_at	-1.59147	At3g53770	late embryogenesis abundant 3 (LEA3) family protein
251915_at	-1.00265	At3g53940	Mitochondrial substrate carrier family protein
251916_at	-1.14377	At3g53960	Major facilitator superfamily protein
251919_at	1.15819	At3g53800	Fes1B
251920_at	-1.10416	At3g53900	PYRR_UPP__uracil phosphoribosyltransferase
251924_at	-1.08615	At3g53730	Histone superfamily protein
251928_at	-2.1117	At3g53980	Bifunctional inhibitor/lipid-transfer protein/seed storage 2S albumin superfamily protein
251937_at	-1.22247	At3g53400 At3g53402	BEST Arabidopsis thaliana protein match is: conserved peptide upstream open reading frame 47 (TAIR:AT5G03190.1); Has 285 Blast hits to 285 proteins in 23 species: Archae - 0; Bacteria - 0; Metazoa - 1; Fungi - 0; Plants - 279; Viruses - 0; Other Eukaryotes - 5 (source: NCBI BLink). CPuORF46__conserved peptide upstream open reading frame 46
251942_at	-1.15524	At3g53480	ABCG37_ATPDR9_PDR9_PIS1__pleiotropic drug resistance 9
251946_at	1.34588	At3g53540	unknown protein; LOCATED IN: plasma membrane; EXPRESSED IN: 24 plant structures; EXPRESSED DURING: 14 growth stages; CONTAINS InterPro DOMAIN/s: Protein of unknown function DUF3741 (InterPro:IPR022212); BEST Arabidopsis thaliana protein match is: Protein of unknown function (DUF3741) (TAIR:AT4G28760.2); Has 1710 Blast hits to 868 proteins in 206 species: Archae - 2; Bacteria - 409; Metazoa - 304;…
251952_at	-3.70049	At3g53650	Histone superfamily protein
251956_at	1.79349	At3g53460	CP29__chloroplast RNA-binding protein 29
251959_at	1.06275	At3g53410	RING/U-box superfamily protein
251973_at	1.16463	At3g53180	NodGS__glutamate-ammonia ligases;catalytics;glutamate-ammonia ligases
251974_at	1.16122	At3g53200	AtMYB27_MYB27__myb domain protein 27
251982_at	-1.10288	At3g53190	Pectin lyase-like superfamily protein
251984_at	-1.01165	At3g53260	ATPAL2_PAL2__phenylalanine ammonia-lyase 2
251987_at	-2.04786	At3g53280	CYP71B5__cytochrome p450 71b5
251993_at	-1.61036	At3g52960	Thioredoxin superfamily protein
251995_at	-1.40405	At3g52940	ELL1_FK_HYD2__Ergosterol biosynthesis ERG4/ERG24 family
251996_at	2.14713	At3g52840	BGAL2__beta-galactosidase 2
252014_at	1.31637	At3g52870	IQ calmodulin-binding motif family protein
252022_at	-1.11961	At3g52930	Aldolase superfamily protein
252023_at	-1.18491	At3g52920	Family of unknown function (DUF662)
252024_at	-1.01331	At3g52880	ATMDAR1_MDAR1__monodehydroascorbate reductase 1
252025_at	-1.75137	At3g52900	Family of unknown function (DUF662)
252026_at	1.48764	At3g53030	SRPK4__ser/arg-rich protein kinase 4
252027_at	1.24675	At3g52850	ATELP_ATELP1_ATVSR1_BP-80_BP80_BP80-1;1_BP80B_GFS1_VSR1_VSR1;1__vacuolar sorting receptor homolog 1
252034_at	-1.92758	At3g52040	unknown protein; Has 37 Blast hits to 37 proteins in 15 species: Archae - 0; Bacteria - 0; Metazoa - 0; Fungi - 0; Plants - 37; Viruses - 0; Other Eukaryotes - 0 (source: NCBI BLink).
252036_at	1.10523	At3g52070	unknown protein; FUNCTIONS IN: molecular_function unknown; INVOLVED IN: biological_process unknown; LOCATED IN: chloroplast; EXPRESSED IN: 22 plant structures; EXPRESSED DURING: 13 growth stages; Has 23 Blast hits to 23 proteins in 10 species: Archae - 0; Bacteria - 0; Metazoa - 0; Fungi - 0; Plants - 23; Viruses - 0; Other Eukaryotes - 0 (source: NCBI BLink).
252039_at	1.44696	At3g52155	Phosphoglycerate mutase family protein
252048_at	-1.14642	At3g52500	Eukaryotic aspartyl protease family protein
252051_at	1.10926	At3g52570	alpha/beta-Hydrolases superfamily protein
252058_at	-1.71138	At3g52470	Late embryogenesis abundant (LEA) hydroxyproline-rich glycoprotein family
252070_at	-1.82459	At3g51680	AtSDR2_SDR2__NAD(P)-binding Rossmann-fold superfamily protein
252075_at	1.46204	At3g51730	saposin B domain-containing protein
252077_at	-1.98137	At3g51720	Plant protein of unknown function (DUF827)
252078_at	-1.77705	At3g51740	IMK2__inflorescence meristem receptor-like kinase 2
252089_at	-1.90548	At3g52110	unknown protein; FUNCTIONS IN: molecular_function unknown; INVOLVED IN: biological_process unknown; LOCATED IN: cellular_component unknown; EXPRESSED IN: 20 plant structures; EXPRESSED DURING: 11 growth stages.
252093_at	1.44155	At3g51500	unknown protein; FUNCTIONS IN: molecular_function unknown; INVOLVED IN: biological_process unknown; LOCATED IN: chloroplast; EXPRESSED IN: 22 plant structures; EXPRESSED DURING: 13 growth stages; Has 23 Blast hits to 23 proteins in 10 species: Archae - 0; Bacteria - 0; Metazoa - 0; Fungi - 0; Plants - 23; Viruses - 0; Other Eukaryotes - 0 (source: NCBI BLink).
252094_at	-1.17701	At3g51260	PAD1__20S proteasome alpha subunit PAD1
252095_at	1.05026	At3g51000	alpha/beta-Hydrolases superfamily protein
252101_at	-1.17337	At3g51290 At3g51300	Protein of unknown function (DUF630) ;Protein of unknown function (DUF632) ARAC11_ATRAC11_ATROP1_ROP1_ROP1AT__RHO-related protein from plants 1
252102_at	-1.01768	At3g50970	LTI30_XERO2__dehydrin family protein
252105_at	-1.01095	At3g51470	Protein phosphatase 2C family protein
252117_at	1.2637	At3g51430	SSL5_YLS2__Calcium-dependent phosphotriesterase superfamily protein
252123_at	-1.12789	At3g51240	F3'H_F3H_TT6__flavanone 3-hydroxylase
252126_at	1.00201	At3g50950	ZAR1__HOPZ-ACTIVATED RESISTANCE 1
252127_at	-1.30993	At3g50960	PLP3a__phosducin-like protein 3 homolog
252131_at	-1.93	At3g50930	BCS1__cytochrome BC1 synthesis
252132_at	1.27064	At3g50790	esterase/lipase/thioesterase family protein
252137_at	2.01065	At3g50980	XERO1__dehydrin xero 1
252148_at	-1.18312	At3g51280	Tetratricopeptide repeat (TPR)-like superfamily protein
252158_at	-1.92843	At3g50530	CRK__CDPK-related kinase
252165_at	-1.11386	At3g50550	unknown protein; Has 7 Blast hits to 7 proteins in 2 species: Archae - 0; Bacteria - 0; Metazoa - 0; Fungi - 0; Plants - 5; Viruses - 0; Other Eukaryotes - 2 (source: NCBI BLink).
252170_at	2.24507	At3g50480	HR4__homolog of RPW8 4
252172_at	-1.44608	At3g50640	unknown protein; BEST Arabidopsis thaliana protein match is: unknown protein (TAIR:AT5G66800.1); Has 67 Blast hits to 67 proteins in 10 species: Archae - 0; Bacteria - 0; Metazoa - 0; Fungi - 0; Plants - 67; Viruses - 0; Other Eukaryotes - 0 (source: NCBI BLink).
252180_at	-1.29872	At3g50630	ICK2_KRP2__KIP-related protein 2
252183_at	-1.89807	At3g50740	UGT72E1__UDP-glucosyl transferase 72E1
252184_at	-1.69344	At3g50660	CLM_CYP90B1_DWF4_PSC1_SAV1_SNP2__Cytochrome P450 superfamily protein
252193_at	-2.36698	At3g50060	MYB77__myb domain protein 77
252202_at	-3.74586	At3g50300	HXXXD-type acyl-transferase family protein
252204_at	-1.59756	At3g50340	unknown protein; BEST Arabidopsis thaliana protein match is: unknown protein (TAIR:AT5G67020.1); Has 128 Blast hits to 128 proteins in 39 species: Archae - 0; Bacteria - 46; Metazoa - 0; Fungi - 3; Plants - 76; Viruses - 0; Other Eukaryotes - 3 (source: NCBI BLink).
252209_at	-1.17543	At3g50400	GDSL-like Lipase/Acylhydrolase superfamily protein
252213_at	1.06866	At3g50210	2-oxoglutarate (2OG) and Fe(II)-dependent oxygenase superfamily protein
252222_at	-1.62188	At3g49845	WIH3__unknown protein; FUNCTIONS IN: molecular_function unknown; INVOLVED IN: biological_process unknown; LOCATED IN: cellular_component unknown; EXPRESSED IN: root; Has 30201 Blast hits to 17322 proteins in 780 species: Archae - 12; Bacteria - 1396; Metazoa - 17338; Fungi - 3422; Plants - 5037; Viruses - 0; Other Eukaryotes - 2996 (source: NCBI BLink).
252229_at	-1.07584	At3g49890	unknown protein; Has 27 Blast hits to 27 proteins in 13 species: Archae - 0; Bacteria - 0; Metazoa - 3; Fungi - 0; Plants - 21; Viruses - 0; Other Eukaryotes - 3 (source: NCBI BLink).
252231_at	-1.95515	At3g49720	unknown protein; FUNCTIONS IN: molecular_function unknown; INVOLVED IN: biological_process unknown; LOCATED IN: chloroplast thylakoid membrane, Golgi apparatus, plasma membrane, membrane; EXPRESSED IN: 25 plant structures; EXPRESSED DURING: 15 growth stages; BEST Arabidopsis thaliana protein match is: unknown protein (TAIR:AT5G65810.1); Has 64 Blast hits to 64 proteins in 11 species: Archae - 0; …
252232_at	-3.51404	At3g49760	AtbZIP5_bZIP5__basic leucine-zipper 5
252238_at	-2.31536	At3g49960	Peroxidase superfamily protein
252240_at	1.63545	At3g50010	Cysteine/Histidine-rich C1 domain family protein
252248_at	-2.32948	At3g49750	AtRLP44_RLP44__receptor like protein 44
252250_at	2.68023	At3g49790	Carbohydrate-binding protein
252255_at	-1.27389	At3g49220	Plant invertase/pectin methylesterase inhibitor superfamily
252265_at	5.75092	At3g49620	DIN11__2-oxoglutarate (2OG) and Fe(II)-dependent oxygenase superfamily protein
252266_at	1.03663	At3g49630	2-oxoglutarate (2OG) and Fe(II)-dependent oxygenase superfamily protein
252272_at	-1.2286	At3g49670	BAM2__Leucine-rich receptor-like protein kinase family protein
252273_at	-1.12027	At3g49660	AtWDR5a_WDR5a__Transducin/WD40 repeat-like superfamily protein
252290_at	1.48026	At3g49140	Pentatricopeptide repeat (PPR) superfamily protein
252302_at	-2.54337	At3g49190	O-acyltransferase (WSD1-like) family protein
252305_at	-1.12741	At3g49240	emb1796__Pentatricopeptide repeat (PPR) superfamily protein
252315_at	2.66723	At3g48690	ATCXE12_CXE12__alpha/beta-Hydrolases superfamily protein
252319_at	1.1031	At3g48710	DEK domain-containing chromatin associated protein
252320_at	6.03222	At3g48580	XTH11__xyloglucan endotransglucosylase/hydrolase 11
252323_at	1.79314	At3g48530	KING1__SNF1-related protein kinase regulatory subunit gamma 1
252324_at	-1.36346	At3g48570	secE/sec61-gamma protein transport protein
252325_at	1.10486	At3g48560	AHAS_ALS_CSR1_IMR1_TZP5__chlorsulfuron/imidazolinone resistant 1
252327_at	1.34042	At3g48740	AtSWEET11_SWEET11__Nodulin MtN3 family protein
252328_at	-1.3464	At3g48570	secE/sec61-gamma protein transport protein
252341_at	-1.95079	At3g48940	Remorin family protein
252343_at	-2.02863	At3g48610	NPC6__non-specific phospholipase C6
252363_at	-1.72307	At3g48460	GDSL-like Lipase/Acylhydrolase superfamily protein
252364_at	-1.27015	At3g48450	RPM1-interacting protein 4 (RIN4) family protein
252365_at	-2.12892	At3g48350	CEP3__Cysteine proteinases superfamily protein
252367_at	1.62536	At3g48360	ATBT2_BT2__BTB and TAZ domain protein 2
252368_at	1.69756	At3g48520	CYP94B3__cytochrome P450, family 94, subfamily B, polypeptide 3
252372_at	1.22905	At3g48000	ALDH2_ALDH2A_ALDH2B4__aldehyde dehydrogenase 2B4
252374_at	-1.81932	At3g48100	ARR5_ATRR2_IBC6_RR5__response regulator 5
252377_at	-1.78998	At3g47960	Major facilitator superfamily protein
252380_at	-1.20836	At3g47740	ABCA3_ATATH2_ATH2__ABC2 homolog 2
252383_at	-1.06455	At3g47780	ABCA7_ATATH6_ATH6__ABC2 homolog 6
252387_at	3.23404	At3g47800	Galactose mutarotase-like superfamily protein
252395_at	1.15681	At3g47950	AHA4_HA4__H(+)-ATPase 4
252414_at	-2.25749	At3g47420	AtG3Pp1_ATPS3_G3Pp1_PS3__phosphate starvation-induced gene 3
252415_at	4.47009	At3g47340	ASN1_AT-ASN1_DIN6__glutamine-dependent asparagine synthase 1
252421_at	-1.65695	At3g47540	Chitinase family protein
252424_at	1.63539	At3g47610	transcription regulators;zinc ion binding
252425_at	1.02325	At3g47620	AtTCP14_TCP14__TEOSINTE BRANCHED, cycloidea and PCF (TCP) 14
252429_at	-2.94547	At3g47500	CDF3__cycling DOF factor 3
252430_at	1.65426	At3g47470	CAB4_LHCA4__light-harvesting chlorophyll-protein complex I subunit A4
252439_at	-1.55889	At3g47400	Plant invertase/pectin methylesterase inhibitor superfamily
252442_at	-2.78832	At3g46940	DUT1__DUTP-PYROPHOSPHATASE-LIKE 1
252464_at	2.2703	At3g47160	RING/U-box superfamily protein
252468_at	1.2634	At3g46970	ATPHS2_PHS2__alpha-glucan phosphorylase 2
252472_at	-1.04021	At3g46830	ATRAB-A2C_ATRAB11A_ATRABA2C_RAB-A2C_RABA2c__RAB GTPase homolog A2C
252474_at	-1.01133	At3g46620	zinc finger (C3HC4-type RING finger) family protein
252475_s_at	3.10478	At3g46640 At5g59570	LUX_PCL1__Homeodomain-like superfamily protein BOA__Homeodomain-like superfamily protein
252478_at	-1.19815	At3g46540	ENTH/VHS family protein
252479_at	-1.34852	At3g46560	emb2474_TIM9__Tim10/DDP family zinc finger protein
252481_at	1.42354	At3g46630	Protein of unknown function (DUF3223)
252484_at	1.47771	At3g46690	UDP-Glycosyltransferase superfamily protein
252494_at	-1.22334	At3g46760	Protein kinase superfamily protein
252501_at	-3.78563	At3g46880	unknown protein; FUNCTIONS IN: molecular_function unknown; INVOLVED IN: biological_process unknown; LOCATED IN: chloroplast; EXPRESSED IN: 14 plant structures; EXPRESSED DURING: 9 growth stages; BEST Arabidopsis thaliana protein match is: unknown protein (TAIR:AT5G59080.1); Has 51 Blast hits to 51 proteins in 8 species: Archae - 0; Bacteria - 0; Metazoa - 0; Fungi - 0; Plants - 51; Viruses - 0; O…
252502_at	-2.18573	At3g46900	COPT2__copper transporter 2
252510_at	-1.21895	At3g46270	receptor protein kinase-related
252517_at	-1.57877	At3g46340	Leucine-rich repeat protein kinase family protein
252520_at	-1.04238	At3g46370	Leucine-rich repeat protein kinase family protein
252524_at	-1.14853	At3g46430	unknown protein; FUNCTIONS IN: molecular_function unknown; INVOLVED IN: biological_process unknown; LOCATED IN: mitochondrion, mitochondrial respiratory chain complex III; EXPRESSED IN: 25 plant structures; EXPRESSED DURING: 15 growth stages; BEST Arabidopsis thaliana protein match is: unknown protein (TAIR:AT5G59613.2); Has 51 Blast hits to 51 proteins in 16 species: Archae - 0; Bacteria - 0; Me…
252529_at	1.61757	At3g46490	2-oxoglutarate (2OG) and Fe(II)-dependent oxygenase superfamily protein
252530_at	1.24569	At3g46500	2-oxoglutarate (2OG) and Fe(II)-dependent oxygenase superfamily protein
252536_at	-1.12079	At3g45700	Major facilitator superfamily protein
252537_at	-1.41354	At3g45710	Major facilitator superfamily protein
252539_at	3.51277	At3g45730	unknown protein; Has 3 Blast hits to 3 proteins in 1 species: Archae - 0; Bacteria - 0; Metazoa - 0; Fungi - 0; Plants - 3; Viruses - 0; Other Eukaryotes - 0 (source: NCBI BLink).
252542_at	1.58422	At3g45770	Polyketide synthase, enoylreductase family protein
252557_at	-1.93534	At3g45960	ATEXLA3_ATEXPL3_ATHEXP BETA 2.3_EXLA3_EXPL3__expansin-like A3
252562_s_at	-2.51084	At3g45930 At3g46320	Histone superfamily protein Histone superfamily protein
252570_at	3.71634	At3g45300	ATIVD_IVD_IVDH__isovaleryl-CoA-dehydrogenase
252586_at	1.23792	At3g45610	DOF6__Dof-type zinc finger DNA-binding family protein
252593_at	1.22594	At3g45590	ATSEN1_SEN1__splicing endonuclease 1
252594_at	-2.52274	At3g45680	Major facilitator superfamily protein
252602_at	1.02981	At3g45040	phosphatidate cytidylyltransferase family protein
252605_s_at	-4.13966	At3g45070 At3g45080	P-loop containing nucleoside triphosphate hydrolases superfamily protein P-loop containing nucleoside triphosphate hydrolases superfamily protein
252607_at	-4.20747	At3g44990	AtXTH31_ATXTR8_XTH31_XTR8__xyloglucan endo-transglycosylase-related 8
252615_at	-2.18447	At3g45230	hydroxyproline-rich glycoprotein family protein
252624_at	-2.16815	At3g44735	ATPSK3_PSK1_PSK3__PHYTOSULFOKINE 3 PRECURSOR
252625_at	-1.87742	At3g44750	ATHD2A_HD2A_HDA3_HDT1__histone deacetylase 3
252626_at	-1.4022	At3g44940	Protein of unknown function (DUF1635)
252638_at	-1.02877	At3g44540	FAR4__fatty acid reductase 4
252639_at	-1.48229	At3g44550	FAR5__fatty acid reductase 5
252643_at	-1.45987	At3g44590	60S acidic ribosomal protein family
252651_at	1.27724	At3g44700	Plant protein of unknown function
252659_at	-1.13739	At3g44430	unknown protein; FUNCTIONS IN: molecular_function unknown; INVOLVED IN: biological_process unknown; LOCATED IN: mitochondrion; EXPRESSED IN: 20 plant structures; EXPRESSED DURING: 13 growth stages; BEST Arabidopsis thaliana protein match is: unknown protein (TAIR:AT5G41660.1); Has 6 Blast hits to 6 proteins in 1 species: Archae - 0; Bacteria - 0; Metazoa - 0; Fungi - 0; Plants - 6; Viruses - 0; O…
252671_at	-1.2106	At3g44190	FAD/NAD(P)-binding oxidoreductase family protein
252677_at	-1.24361	At3g44320	AtNIT3_NIT3__nitrilase 3
252678_s_at	3.08052	At3g44300 At3g44310	AtNIT2_NIT2__nitrilase 2 ATNIT1_NIT1_NITI__nitrilase 1
252679_at	-1.06883	At3g44260	AtCAF1a_CAF1a__Polynucleotidyl transferase, ribonuclease H-like superfamily protein
252692_at	-1.74425	At3g43960	Cysteine proteinases superfamily protein
252694_at	-1.01486	At3g43630	Vacuolar iron transporter (VIT) family protein
252707_at	1.2094	At3g43790	ZIFL2__zinc induced facilitator-like 2
252711_at	-2.91463	At3g43720	Bifunctional inhibitor/lipid-transfer protein/seed storage 2S albumin superfamily protein
252713_at	-1.6305	At3g43810	CAM7__calmodulin 7
252716_at	1.08852	At3g43920	ATDCL3_DCL3__dicer-like 3
252730_at	-1.33571	At3g43110	unknown protein; FUNCTIONS IN: molecular_function unknown; INVOLVED IN: biological_process unknown; LOCATED IN: endomembrane system; EXPRESSED IN: petal, flower; EXPRESSED DURING: 4 anthesis, petal differentiation and expansion stage; BEST Arabidopsis thaliana protein match is: unknown protein (TAIR:AT5G20790.1); Has 30 Blast hits to 30 proteins in 10 species: Archae - 0; Bacteria - 0; Metazoa - …
252746_at	3.08162	At3g43190	ATSUS4_SUS4__sucrose synthase 4
252751_at	1.22848	At3g43430	RING/U-box superfamily protein
252763_at	-2.53498	At3g42725	Putative membrane lipoprotein
252764_at	1.05069	At3g42790	AL3__alfin-like 3
252820_at	1.19524	At3g42640	AHA8_HA8__H(+)-ATPase 8
252827_at	-2.05768	At4g39950	CYP79B2__cytochrome P450, family 79, subfamily B, polypeptide 2
252831_at	1.28964	At4g39980	DHS1__3-deoxy-D-arabino-heptulosonate 7-phosphate synthase 1
252833_at	-1.79068	At4g40090	AGP3__arabinogalactan protein 3
252834_at	1.68836	At4g40070	RING/U-box superfamily protein
252852_at	1.12291	At4g39900	unknown protein; Has 30201 Blast hits to 17322 proteins in 780 species: Archae - 12; Bacteria - 1396; Metazoa - 17338; Fungi - 3422; Plants - 5037; Viruses - 0; Other Eukaryotes - 2996 (source: NCBI BLink).
252855_at	2.37298	At4g39660	AGT2__alanine:glyoxylate aminotransferase 2
252858_at	-2.08005	At4g39770	TPPH__Haloacid dehalogenase-like hydrolase (HAD) superfamily protein
252859_at	1.09414	At4g39780	Integrase-type DNA-binding superfamily protein
252863_at	-2.02639	At4g39800	ATIPS1_ATMIPS1_MI-1-P SYNTHASE_MIPS1_MIPS1__myo-inositol-1-phosphate synthase 1
252866_at	-1.60819	At4g39840	unknown protein; FUNCTIONS IN: molecular_function unknown; INVOLVED IN: biological_process unknown; LOCATED IN: endomembrane system; EXPRESSED IN: 23 plant structures; EXPRESSED DURING: 13 growth stages; Has 20719 Blast hits to 6096 proteins in 607 species: Archae - 22; Bacteria - 3243; Metazoa - 4364; Fungi - 2270; Plants - 237; Viruses - 128; Other Eukaryotes - 10455 (source: NCBI BLink).
252870_at	-1.56269	At4g39940	AKN2_APK2__APS-kinase 2
252871_at	-1.27451	At4g40000	S-adenosyl-L-methionine-dependent methyltransferases superfamily protein
252872_at	-1.41629	At4g40010	SNRK2-7_SNRK2.7_SRK2F__SNF1-related protein kinase 2.7
252875_at	-1.04367	At4g39990	ATGB3_ATRAB11G_ATRABA4B_RABA4B__RAB GTPase homolog A4B
252877_at	-1.88231	At4g39630	unknown protein; Has 30201 Blast hits to 17322 proteins in 780 species: Archae - 12; Bacteria - 1396; Metazoa - 17338; Fungi - 3422; Plants - 5037; Viruses - 0; Other Eukaryotes - 2996 (source: NCBI BLink).
252880_at	-1.32143	At4g39730	Lipase/lipooxygenase, PLAT/LH2 family protein
252911_at	-1.96305	At4g39510	CYP96A12__cytochrome P450, family 96, subfamily A, polypeptide 12
252916_at	-1.48257	At4g38950	ATP binding microtubule motor family protein
252917_at	-2.2786	At4g38960	B-box type zinc finger family protein
252921_at	-1.38889	At4g39030	EDS5_SCORD3_SID1__MATE efflux family protein
252922_at	1.16873	At4g39040	RNA-binding CRS1 / YhbY (CRM) domain protein
252924_at	1.30454	At4g39070	B-box zinc finger family protein
252925_at	1.25316	At4g39100	SHL1__PHD finger family protein / bromo-adjacent homology (BAH) domain-containing protein
252927_at	1.37487	At4g39090	RD19_RD19A__Papain family cysteine protease
252938_at	-1.27655	At4g39190	unknown protein; BEST Arabidopsis thaliana protein match is: unknown protein (TAIR:AT2G21560.1); Has 5536 Blast hits to 3562 proteins in 401 species: Archae - 12; Bacteria - 497; Metazoa - 1363; Fungi - 374; Plants - 149; Viruses - 22; Other Eukaryotes - 3119 (source: NCBI BLink).
252942_at	-1.19973	At4g39300	unknown protein; FUNCTIONS IN: molecular_function unknown; INVOLVED IN: biological_process unknown; LOCATED IN: chloroplast; EXPRESSED IN: 22 plant structures; EXPRESSED DURING: 13 growth stages; BEST Arabidopsis thaliana protein match is: unknown protein (TAIR:AT5G11630.2); Has 89 Blast hits to 89 proteins in 11 species: Archae - 0; Bacteria - 0; Metazoa - 0; Fungi - 0; Plants - 89; Viruses - 0;…
252943_at	-1.85486	At4g39330	ATCAD9_CAD9__cinnamyl alcohol dehydrogenase 9
252944_at	-1.79644	At4g39320	microtubule-associated protein-related
252945_at	1.1645	At4g39140	RING/U-box superfamily protein
252950_at	-1.21318	At4g38690	PLC-like phosphodiesterases superfamily protein
252952_at	-1.42973	At4g38710	glycine-rich protein
252954_at	-1.28915	At4g38660	Pathogenesis-related thaumatin superfamily protein
252958_at	-1.63883	At4g38620	ATMYB4_MYB4__myb domain protein 4
252971_at	-1.22986	At4g38770	ATPRP4_PRP4__proline-rich protein 4
252973_s_at	-1.74006	At4g38740	ROC1__rotamase CYP 1
252975_s_at	1.04859	At4g38430	ATROPGEF1_ROPGEF1__rho guanyl-nucleotide exchange factor 1
252976_s_at	1.24267	At4g38550	Arabidopsis phospholipase-like protein (PEARLI 4) family
252979_at	1.52233	At4g38225	unknown protein; FUNCTIONS IN: molecular_function unknown; INVOLVED IN: biological_process unknown; LOCATED IN: chloroplast; EXPRESSED IN: 21 plant structures; EXPRESSED DURING: 13 growth stages; Has 30201 Blast hits to 17322 proteins in 780 species: Archae - 12; Bacteria - 1396; Metazoa - 17338; Fungi - 3422; Plants - 5037; Viruses - 0; Other Eukaryotes - 2996 (source: NCBI BLink).
252987_at	1.31585	At4g38390	RHS17__root hair specific 17
252988_at	-1.60173	At4g38410	Dehydrin family protein
252990_at	1.19112	At4g38440	IYO__LOCATED IN: chloroplast; EXPRESSED IN: 21 plant structures; EXPRESSED DURING: 12 growth stages; CONTAINS InterPro DOMAIN/s: RNA polymerase II-associated protein 1, C-terminal (InterPro:IPR013929), RNA polymerase II-associated protein 1, N-terminal (InterPro:IPR013930); Has 276 Blast hits to 220 proteins in 102 species: Archae - 0; Bacteria - 2; Metazoa - 151; Fungi - 65; Plants - 41; Viruses…
252991_at	1.73577	At4g38470	STY46__ACT-like protein tyrosine kinase family protein
252993_at	1.81848	At4g38540	FAD/NAD(P)-binding oxidoreductase family protein
252997_at	-1.69513	At4g38400	ATEXLA2_ATEXPL2_ATHEXP BETA 2.2_EXLA2_EXPL2__expansin-like A2
253001_at	1.10208	At4g38490	unknown protein; Has 30201 Blast hits to 17322 proteins in 780 species: Archae - 12; Bacteria - 1396; Metazoa - 17338; Fungi - 3422; Plants - 5037; Viruses - 0; Other Eukaryotes - 2996 (source: NCBI BLink).
253004_at	-2.20413	At2g45250 At4g38280 At4g38330	Integral membrane protein hemolysin-III homolog BEST Arabidopsis thaliana protein match is: Integral membrane protein hemolysin-III homolog (TAIR:AT2G45250.1); Has 65 Blast hits to 65 proteins in 13 species: Archae - 0; Bacteria - 0; Metazoa - 0; Fungi - 2; Plants - 63; Viruses - 0; Other Eukaryotes - 0 (source: NCBI BLink). Integral membrane protein hemolysin-III homolog
253005_at	-1.06487	At4g38100	unknown protein; LOCATED IN: chloroplast thylakoid membrane; EXPRESSED IN: 23 plant structures; EXPRESSED DURING: 13 growth stages; BEST Arabidopsis thaliana protein match is: unknown protein (TAIR:AT4G01150.1); Has 30201 Blast hits to 17322 proteins in 780 species: Archae - 12; Bacteria - 1396; Metazoa - 17338; Fungi - 3422; Plants - 5037; Viruses - 0; Other Eukaryotes - 2996 (source: NCBI BLink…
253007_at	1.0231	At4g38090	Ribosomal protein S5 domain 2-like superfamily protein
253009_at	-1.50623	At4g37930	SHM1_SHMT1_STM__serine transhydroxymethyltransferase 1
253010_at	-2.65878	At4g37750	ANT_CKC_CKC1_DRG__Integrase-type DNA-binding superfamily protein
253013_at	-1.88318	At4g37910	mtHsc70-1__mitochondrial heat shock protein 70-1
253017_at	-2.81235	At4g37970	ATCAD6_CAD6__cinnamyl alcohol dehydrogenase 6
253021_at	-1.4207	At4g38050	Xanthine/uracil permease family protein
253022_at	1.00161	At4g38060	unknown protein; BEST Arabidopsis thaliana protein match is: unknown protein (TAIR:AT5G65480.1); Has 63 Blast hits to 63 proteins in 13 species: Archae - 0; Bacteria - 0; Metazoa - 0; Fungi - 0; Plants - 63; Viruses - 0; Other Eukaryotes - 0 (source: NCBI BLink).
253028_at	1.35892	At4g38160	pde191__Mitochondrial transcription termination factor family protein
253036_at	1.43162	At4g38340	Plant regulator RWP-RK family protein
253040_at	-5.49102	At4g37800	XTH7__xyloglucan endotransglucosylase/hydrolase 7
253041_at	2.16766	At4g37870	PCK1_PEPCK__phosphoenolpyruvate carboxykinase 1
253042_at	1.29832	At4g37550	Acetamidase/Formamidase family protein
253050_at	-2.18934	At4g37450	AGP18_ATAGP18__arabinogalactan protein 18
253051_at	-1.22328	At4g37490	CYC1_CYCB1_CYCB1;1__CYCLIN B1;1
253053_at	-1.49026	At4g37470	alpha/beta-Hydrolases superfamily protein
253054_at	1.03299	At4g37580	COP3_HLS1_UNS2__Acyl-CoA N-acyltransferases (NAT) superfamily protein
253055_at	-1.05888	At4g37630	CYCD5;1__cyclin d5;1
253057_at	1.07496	At4g37670	NAGS2__N-acetyl-l-glutamate synthase 2
253064_at	-1.68817	At4g37730	AtbZIP7_bZIP7__basic leucine-zipper 7
253073_at	-3.36464	At4g37410	CYP81F4__cytochrome P450, family 81, subfamily F, polypeptide 4
253078_at	-1.82122	At4g36180	Leucine-rich receptor-like protein kinase family protein
253088_at	-2.05351	At4g36220	CYP84A1_FAH1__ferulic acid 5-hydroxylase 1
253090_at	-2.72691	At4g36360	BGAL3__beta-galactosidase 3
253100_at	-1.77904	At4g37400	CYP81F3__cytochrome P450, family 81, subfamily F, polypeptide 3
253101_at	-1.75724	At4g37430	CYP81F1_CYP91A2__cytochrome P450, family 91, subfamily A, polypeptide 2
253104_at	-1.55302	At4g36010	Pathogenesis-related thaumatin superfamily protein
253108_at	1.13147	At4g35900	atbzip14_FD_FD-1__Basic-leucine zipper (bZIP) transcription factor family protein
253125_at	1.35265	At4g36040	J11__Chaperone DnaJ-domain superfamily protein
253126_at	1.2639	At4g36050	endonuclease/exonuclease/phosphatase family protein
253131_at	-1.35705	At4g35550	ATWOX13_HB-4_WOX13__WUSCHEL related homeobox 13
253140_at	1.8776	At4g35480	RHA3B__RING-H2 finger A3B
253145_at	-1.46225	At4g35560	DAW1__Transducin/WD40 repeat-like superfamily protein
253147_at	1.01809	At4g35600	CST_CX32_Kin4__Protein kinase superfamily protein
253148_at	-1.06144	At4g35620	CYCB2;2__Cyclin B2;2
253155_at	-1.12747	At4g35720	Arabidopsis protein of unknown function (DUF241)
253160_at	2.54173	At4g35760	NAD(P)H dehydrogenase (quinone)s
253161_at	6.71613	At4g35770	ATSEN1_DIN1_SEN1_SEN1__Rhodanese/Cell cycle control phosphatase superfamily protein
253163_at	1.64312	At4g35750	SEC14 cytosolic factor family protein / phosphoglyceride transfer family protein
253165_at	-2.48916	At4g35320	unknown protein; BEST Arabidopsis thaliana protein match is: unknown protein (TAIR:AT2G17300.1); Has 30201 Blast hits to 17322 proteins in 780 species: Archae - 12; Bacteria - 1396; Metazoa - 17338; Fungi - 3422; Plants - 5037; Viruses - 0; Other Eukaryotes - 2996 (source: NCBI BLink).
253172_at	-1.96577	At4g35060	HIPP25__Heavy metal transport/detoxification superfamily protein
253177_s_at	-3.35808	At4g35150 At4g35160	O-methyltransferase family protein O-methyltransferase family protein
253191_at	-1.46177	At4g35350	XCP1__xylem cysteine peptidase 1
253193_at	1.17364	At4g35380	SEC7-like guanine nucleotide exchange family protein
253195_at	-1.1535	At4g35420	DRL1_TKPR1__dihydroflavonol 4-reductase-like1
253197_at	1.67607	At4g35250	NAD(P)-binding Rossmann-fold superfamily protein
253202_at	-1.95384	At4g34555	Ribosomal protein S25 family protein
253203_at	-2.26647	At4g34710	ADC2_ATADC2_SPE2__arginine decarboxylase 2
253212_s_at	1.03141	At4g34890 At4g34900	ATXDH1_XDH1__xanthine dehydrogenase 1 ATXDH2_XDH2__xanthine dehydrogenase 2
253215_at	2.40681	At4g34950	Major facilitator superfamily protein
253216_at	-1.17949	At4g34960	Cyclophilin-like peptidyl-prolyl cis-trans isomerase family protein
253217_at	2.55968	At4g34970	ADF9__actin depolymerizing factor 9
253224_at	1.13845	At4g34860	A/N-InvB__Plant neutral invertase family protein
253227_at	-1.60794	At4g35030	Protein kinase superfamily protein
253228_at	-1.70453	At4g34630	unknown protein; Has 30 Blast hits to 30 proteins in 10 species: Archae - 0; Bacteria - 2; Metazoa - 0; Fungi - 0; Plants - 24; Viruses - 0; Other Eukaryotes - 4 (source: NCBI BLink).
253233_at	-1.5771	At4g34290	SWIB/MDM2 domain superfamily protein
253235_at	1.21262	At4g34350	CLB6_HDR_ISPH__4-hydroxy-3-methylbut-2-enyl diphosphate reductase
253236_at	1.31317	At4g34370	ARI1_ATARI1__RING/U-box superfamily protein
253237_at	2.84287	At4g34240	ALDH3_ALDH3I1__aldehyde dehydrogenase 3I1
253244_at	-2.04563	At4g34580	COW1_SRH1__Sec14p-like phosphatidylinositol transfer family protein
253245_at	-3.2431	At4g34588 At4g34590	CPuORF2__conserved peptide upstream open reading frame 2 ATB2_AtbZIP11_BZIP11_GBF6__G-box binding factor 6
253253_at	-1.48671	At4g34750	SAUR-like auxin-responsive protein family
253255_at	-3.21587	At4g34760	SAUR-like auxin-responsive protein family
253259_at	-1.56659	At4g34410	RRTF1__redox responsive transcription factor 1
253263_at	-2.43525	At4g34000	ABF3_AtABF3_DPBF5__abscisic acid responsive elements-binding factor 3
253268_s_at	-1.28123	At4g34131 At4g34135	UGT73B3__UDP-glucosyl transferase 73B3 UGT73B2__UDP-glucosyltransferase 73B2
253269_at	1.44174	At4g34140	D111/G-patch domain-containing protein
253270_at	-1.72062	At4g34160	CYCD3_CYCD3;1__CYCLIN D3;1
253273_at	1.09619	At4g34180	Cyclase family protein
253276_at	-1.09016	At4g34050	CCoAOMT1__S-adenosyl-L-methionine-dependent methyltransferases superfamily protein
253279_at	3.36841	At4g34030	MCCB__3-methylcrotonyl-CoA carboxylase
253281_at	1.19298	At4g34138	UGT73B1__UDP-glucosyl transferase 73B1
253286_at	-2.18577	At4g34260	AXY8_FUC95A__1,2-alpha-L-fucosidases
253298_at	1.66646	At4g33560	Wound-responsive family protein
253305_at	-1.56031	At4g33666	unknown protein; FUNCTIONS IN: molecular_function unknown; INVOLVED IN: biological_process unknown; LOCATED IN: chloroplast; EXPRESSED IN: 19 plant structures; EXPRESSED DURING: 11 growth stages; Has 30201 Blast hits to 17322 proteins in 780 species: Archae - 12; Bacteria - 1396; Metazoa - 17338; Fungi - 3422; Plants - 5037; Viruses - 0; Other Eukaryotes - 2996 (source: NCBI BLink).
253307_at	1.6355	At4g33670	NAD(P)-linked oxidoreductase superfamily protein
253309_at	-3.23163	At4g33790	CER4_FAR3_G7__Jojoba acyl CoA reductase-related male sterility protein
253310_at	1.09288	At4g33630	EX1__Protein of unknown function (DUF3506)
253317_at	-1.66184	At4g33960	unknown protein; FUNCTIONS IN: molecular_function unknown; INVOLVED IN: biological_process unknown; LOCATED IN: endomembrane system; EXPRESSED IN: 20 plant structures; EXPRESSED DURING: 10 growth stages; BEST Arabidopsis thaliana protein match is: unknown protein (TAIR:AT2G15830.1); Has 32 Blast hits to 32 proteins in 4 species: Archae - 0; Bacteria - 0; Metazoa - 0; Fungi - 0; Plants - 32; Virus…
253320_at	1.82201	At4g34020	AtDJ1C_DJ1C__Class I glutamine amidotransferase-like superfamily protein
253321_at	1.16229	At4g33910	2-oxoglutarate (2OG) and Fe(II)-dependent oxygenase superfamily protein
253322_at	4.56592	At4g33980	FUNCTIONS IN: molecular_function unknown; INVOLVED IN: response to karrikin; LOCATED IN: cellular_component unknown; EXPRESSED IN: 24 plant structures; EXPRESSED DURING: 15 growth stages; BEST Arabidopsis thaliana protein match is: cold regulated gene 27 (TAIR:AT5G42900.3).
253323_at	1.2186	At4g33920	Protein phosphatase 2C family protein
253324_at	1.07772	At4g33940	RING/U-box superfamily protein
253326_at	-1.02972	At4g33440	Pectin lyase-like superfamily protein
253327_at	1.19939	At4g33450	ATMYB69_MYB69__myb domain protein 69
253329_at	1.31299	At4g33480	unknown protein; FUNCTIONS IN: molecular_function unknown; INVOLVED IN: biological_process unknown; LOCATED IN: chloroplast; EXPRESSED IN: 22 plant structures; EXPRESSED DURING: 13 growth stages; CONTAINS InterPro DOMAIN/s: Protein of unknown function DUF3727 (InterPro:IPR022203); Has 348 Blast hits to 348 proteins in 78 species: Archae - 0; Bacteria - 101; Metazoa - 0; Fungi - 0; Plants - 183; V…
253333_at	1.17942	At4g33510	DHS2__3-deoxy-d-arabino-heptulosonate 7-phosphate synthase
253337_at	1.34787	At4g33470	ATHDA14_hda14__histone deacetylase 14
253344_at	-3.01913	At4g33550	Bifunctional inhibitor/lipid-transfer protein/seed storage 2S albumin superfamily protein
253358_at	1.32552	At4g32940	GAMMA-VPE_GAMMAVPE__gamma vacuolar processing enzyme
253362_s_at	1.12742	At4g33110 At4g33120	S-adenosyl-L-methionine-dependent methyltransferases superfamily protein S-adenosyl-L-methionine-dependent methyltransferases superfamily protein
253369_at	1.07589	At4g33210	SLOMO__F-box family protein
253372_at	-1.1881	At4g33220	ATPME44_PME44__pectin methylesterase 44
253373_at	2.33583	At4g33150	LKR_LKR/SDH_SDH__lysine-ketoglutarate reductase/saccharopine dehydrogenase bifunctional enzyme
253377_at	1.29857	At4g33300	ADR1-L1__ADR1-like 1
253379_at	-1.46344	At4g33330	GUX2_PGSIP3__plant glycogenin-like starch initiation protein 3
253386_at	1.04321	At4g33030	SQD1__sulfoquinovosyldiacylglycerol 1
253387_at	-1.49598	At4g33010	AtGLDP1_GLDP1__glycine decarboxylase P-protein 1
253388_at	1.19531	At4g32910	CONTAINS InterPro DOMAIN/s: Nuclear pore complex protein, Nucleoporin Nup85-like (InterPro:IPR011502); Has 30201 Blast hits to 17322 proteins in 780 species: Archae - 12; Bacteria - 1396; Metazoa - 17338; Fungi - 3422; Plants - 5037; Viruses - 0; Other Eukaryotes - 2996 (source: NCBI BLink).
253399_at	1.00524	At4g32850	nPAP_PAP(IV)__nuclear poly(a) polymerase
253400_at	1.58887	At4g32860	unknown protein; Has 46 Blast hits to 46 proteins in 10 species: Archae - 0; Bacteria - 0; Metazoa - 0; Fungi - 0; Plants - 46; Viruses - 0; Other Eukaryotes - 0 (source: NCBI BLink).
253401_at	1.1401	At4g32870	Polyketide cyclase/dehydrase and lipid transport superfamily protein
253406_at	1.51217	At4g32890	GATA9__GATA transcription factor 9
253413_at	-1.41256	At4g33020	ATZIP9_ZIP9__ZIP metal ion transporter family
253414_at	1.83397	At4g33050	EDA39__calmodulin-binding family protein
253416_at	3.02105	At4g33070	Thiamine pyrophosphate dependent pyruvate decarboxylase family protein
253421_at	1.30723	At4g32340	Tetratricopeptide repeat (TPR)-like superfamily protein
253437_at	-1.45371	At4g32460	Protein of unknown function, DUF642
253445_at	-1.46294	At4g32605	Mitochondrial glycoprotein family protein
253454_at	1.24842	At4g31875	unknown protein; Has 30201 Blast hits to 17322 proteins in 780 species: Archae - 12; Bacteria - 1396; Metazoa - 17338; Fungi - 3422; Plants - 5037; Viruses - 0; Other Eukaryotes - 2996 (source: NCBI BLink).
253462_at	1.00173	At4g32150	ATVAMP711_VAMP711__vesicle-associated membrane protein 711
253473_at	1.12218	At4g32250	Protein kinase superfamily protein
253475_at	1.10135	At4g32290	Core-2/I-branching beta-1,6-N-acetylglucosaminyltransferase family protein
253477_at	1.86375	At4g32320	APX6__ascorbate peroxidase 6
253478_at	-1.16349	At4g32350	Regulator of Vps4 activity in the MVB pathway protein
253480_at	-2.82936	At4g31840	AtENODL15_ENODL15__early nodulin-like protein 15
253483_at	-2.94365	At4g31910	HXXXD-type acyl-transferase family protein
253486_at	-1.27991	At4g31600	UDP-N-acetylglucosamine (UAA) transporter family
253489_at	1.18529	At4g31780	EMB2797_MGD1_MGDA_UGT81A1__monogalactosyl diacylglycerol synthase 1
253490_at	-1.07863	At4g31790	Tetrapyrrole (Corrin/Porphyrin) Methylases
253500_at	-1.2456	At4g31920	ARR10_RR10__response regulator 10
253502_at	-7.34496	At4g31940	CYP82C4__cytochrome P450, family 82, subfamily C, polypeptide 4
253503_at	-2.28304	At4g31950	CYP82C3__cytochrome P450, family 82, subfamily C, polypeptide 3
253515_at	-1.9636	At4g31320	SAUR-like auxin-responsive protein family
253516_at	-1.62745	At4g31360	selenium binding
253520_at	1.10388	At4g31410	Protein of unknown function (DUF1644)
253524_at	1.49711	At4g31430	unknown protein; LOCATED IN: plasma membrane; EXPRESSED IN: 25 plant structures; EXPRESSED DURING: 15 growth stages; Has 35333 Blast hits to 34131 proteins in 2444 species: Archae - 798; Bacteria - 22429; Metazoa - 974; Fungi - 991; Plants - 531; Viruses - 0; Other Eukaryotes - 9610 (source: NCBI BLink).
253525_at	-1.06545	At4g31330	Protein of unknown function, DUF599
253526_at	1.28439	At4g31420	Zinc finger protein 622
253527_at	-1.78191	At4g31470	CAP (Cysteine-rich secretory proteins, Antigen 5, and Pathogenesis-related 1 protein) superfamily protein
253530_at	1.1374	At4g31530	NAD(P)-binding Rossmann-fold superfamily protein
253566_at	-1.43186	At4g31210	DNA topoisomerase, type IA, core
253571_at	-1.18879	At4g31000	Calmodulin-binding protein
253577_at	1.03402	At4g31080	Protein of unknown function (DUF2296)
253579_at	-1.67648	At4g30610	BRS1_SCPL24__alpha/beta-Hydrolases superfamily protein
253585_at	1.16848	At4g30720	PDE327__FAD/NAD(P)-binding oxidoreductase family protein
253588_at	1.05939	At4g30790	INVOLVED IN: autophagy; EXPRESSED IN: 24 plant structures; EXPRESSED DURING: 15 growth stages; CONTAINS InterPro DOMAIN/s: Autophagy-related protein 17 (InterPro:IPR007240), Autophagy-related protein 11 (InterPro:IPR019460); Has 8793 Blast hits to 6268 proteins in 570 species: Archae - 89; Bacteria - 657; Metazoa - 4844; Fungi - 808; Plants - 441; Viruses - 15; Other Eukaryotes - 1939 (source: NC…
253590_at	-1.43538	253590_at
253595_at	-1.29936	At4g30830	Protein of unknown function, DUF593
253597_at	2.96551	At4g30690	Translation initiation factor 3 protein
253598_at	-3.19592	At4g30800	Nucleic acid-binding, OB-fold-like protein
253600_at	-1.26089	At4g30810	scpl29__serine carboxypeptidase-like 29
253602_s_at	1.26197	At4g30910 At4g30920	Cytosol aminopeptidase family protein AtLAP2_LAP2__Cytosol aminopeptidase family protein
253608_at	-3.91941	At4g30290	ATXTH19_XTH19__xyloglucan endotransglucosylase/hydrolase 19
253609_at	-1.78201	At4g30190	AHA2_HA2_PMA2__H(+)-ATPase 2
253610_at	1.40738	At4g30200	VEL1_VIL2__vernalization5/VIN3-like
253612_at	1.36208	At4g30310	FGGY family of carbohydrate kinase
253613_at	-2.34557	At4g30320	CAP (Cysteine-rich secretory proteins, Antigen 5, and Pathogenesis-related 1 protein) superfamily protein
253619_at	-2.13229	At4g30460	glycine-rich protein
253624_at	1.71429	At4g30580	ATS2_EMB1995_LPAT1__Phospholipid/glycerol acyltransferase family protein
253627_at	-2.7249	At4g30650	Low temperature and salt responsive protein family
253628_at	-2.07659	At4g30280	ATXTH18_XTH18__xyloglucan endotransglucosylase/hydrolase 18
253630_at	-1.0784	At4g30490	AFG1-like ATPase family protein
253631_at	-1.03181	At4g30440	GAE1__UDP-D-glucuronate 4-epimerase 1
253638_at	-1.31665	At4g30470	NAD(P)-binding Rossmann-fold superfamily protein
253639_at	1.0054	At4g30550	GGP3__Class I glutamine amidotransferase-like superfamily protein
253643_at	-2.47627	At4g29780	unknown protein; BEST Arabidopsis thaliana protein match is: unknown protein (TAIR:AT5G12010.1); Has 945 Blast hits to 944 proteins in 87 species: Archae - 0; Bacteria - 0; Metazoa - 519; Fungi - 43; Plants - 365; Viruses - 0; Other Eukaryotes - 18 (source: NCBI BLink).
253650_at	-1.73285	At4g30020	PA-domain containing subtilase family protein
253657_at	-1.79513	At4g30110	ATHMA2_HMA2__heavy metal atpase 2
253658_at	-1.27694	At4g30120	ATHMA3_HMA3__heavy metal atpase 3
253666_at	3.65705	At4g30270	MERI-5_MERI5B_SEN4_XTH24__xyloglucan endotransglucosylase/hydrolase 24
253668_at	-1.24211	At4g30220	RUXF__small nuclear ribonucleoprotein F
253672_at	1.45221	At4g29820	ATCFIM-25_CFIM-25__homolog of CFIM-25
253684_at	-3.43098	At4g29690	Alkaline-phosphatase-like family protein
253687_at	-2.19628	At4g29520	LOCATED IN: endoplasmic reticulum, plasma membrane; EXPRESSED IN: 23 plant structures; EXPRESSED DURING: 14 growth stages; CONTAINS InterPro DOMAIN/s: Saposin B (InterPro:IPR008139); Has 137 Blast hits to 137 proteins in 50 species: Archae - 2; Bacteria - 0; Metazoa - 41; Fungi - 10; Plants - 36; Viruses - 0; Other Eukaryotes - 48 (source: NCBI BLink).
253696_at	-1.96549	At4g29740	ATCKX4_CKX4__cytokinin oxidase 4
253697_at	-3.38853	At4g29700	Alkaline-phosphatase-like family protein
253698_at	-1.38506	At4g29680	Alkaline-phosphatase-like family protein
253699_at	-2.34916	At4g29800	PLA IVD_PLP8__PATATIN-like protein 8
253716_at	1.51931	At4g29420	F-box/RNI-like superfamily protein
253720_at	-2.1	At4g29270	HAD superfamily, subfamily IIIB acid phosphatase
253722_at	2.23631	At4g29190	AtOZF2_OZF2__Zinc finger C-x8-C-x5-C-x3-H type family protein
253726_at	-1.39541	At4g29430	rps15ae__ribosomal protein S15A E
253734_at	-1.98145	At4g29180	RHS16__root hair specific 16
253737_at	1.16933	At4g28703	RmlC-like cupins superfamily protein
253754_at	-1.78264	At4g29020	glycine-rich protein
253757_at	-1.71782	At4g28950	ARAC7_ATRAC7_ATROP9_RAC7_ROP9__RHO-related protein from plants 9
253758_at	1.32064	At4g29060	emb2726__elongation factor Ts family protein
253762_at	1.43915	At4g28830	S-adenosyl-L-methionine-dependent methyltransferases superfamily protein
253763_at	-1.8273	At4g28850	ATXTH26_XTH26__xyloglucan endotransglucosylase/hydrolase 26
253764_s_at	1.80006	At4g28860 At4g28880	ckl4__casein kinase I-like 4 ckl3__casein kinase I-like 3
253771_at	-1.40721	At4g28430	Reticulon family protein
253776_at	2.13005	At4g28390	AAC3_ATAAC3__ADP/ATP carrier 3
253778_at	-1.10782	At4g28480	DNAJ heat shock family protein
253805_at	1.30178	At4g28260	unknown protein; FUNCTIONS IN: molecular_function unknown; INVOLVED IN: biological_process unknown; LOCATED IN: cellular_component unknown; EXPRESSED IN: 24 plant structures; EXPRESSED DURING: 15 growth stages; Has 50 Blast hits to 42 proteins in 12 species: Archae - 0; Bacteria - 0; Metazoa - 1; Fungi - 0; Plants - 49; Viruses - 0; Other Eukaryotes - 0 (source: NCBI BLink).
253806_at	2.00376	At4g28270	ATRMA2_RMA2__RING membrane-anchor 2
253812_at	1.20902	At4g28240	Wound-responsive family protein
253815_at	-3.50132	At4g28250	ATEXPB3_ATHEXP BETA 1.6_EXPB3__expansin B3
253817_at	-1.56514	At4g28310	unknown protein; BEST Arabidopsis thaliana protein match is: unknown protein (TAIR:AT1G52270.1); Has 30201 Blast hits to 17322 proteins in 780 species: Archae - 12; Bacteria - 1396; Metazoa - 17338; Fungi - 3422; Plants - 5037; Viruses - 0; Other Eukaryotes - 2996 (source: NCBI BLink).
253822_at	1.57762	At4g28410	Tyrosine transaminase family protein
253823_at	1.60921	At4g28030	Acyl-CoA N-acyltransferases (NAT) superfamily protein
253825_at	2.09054	At4g28025	unknown protein.
253829_at	2.88057	At4g28040	nodulin MtN21 /EamA-like transporter family protein
253830_at	-2.04552	At4g27652	unknown protein; BEST Arabidopsis thaliana protein match is: unknown protein (TAIR:AT4G27657.1); Has 30201 Blast hits to 17322 proteins in 780 species: Archae - 12; Bacteria - 1396; Metazoa - 17338; Fungi - 3422; Plants - 5037; Viruses - 0; Other Eukaryotes - 2996 (source: NCBI BLink).
253832_at	-3.17902	At4g27654	unknown protein; FUNCTIONS IN: molecular_function unknown; INVOLVED IN: biological_process unknown; LOCATED IN: endomembrane system; EXPRESSED IN: 17 plant structures; EXPRESSED DURING: 9 growth stages; Has 30201 Blast hits to 17322 proteins in 780 species: Archae - 12; Bacteria - 1396; Metazoa - 17338; Fungi - 3422; Plants - 5037; Viruses - 0; Other Eukaryotes - 2996 (source: NCBI BLink).
253834_at	1.59252	At4g27800	PPH1_TAP38__thylakoid-associated phosphatase 38
253854_at	1.32472	At4g27900	CCT motif family protein
253856_at	-1.08516	At4g28100	unknown protein; FUNCTIONS IN: molecular_function unknown; INVOLVED IN: biological_process unknown; LOCATED IN: anchored to plasma membrane, anchored to membrane; EXPRESSED IN: 23 plant structures; EXPRESSED DURING: 14 growth stages; BEST Arabidopsis thaliana protein match is: unknown protein (TAIR:AT3G18050.1); Has 30201 Blast hits to 17322 proteins in 780 species: Archae - 12; Bacteria - 1396; …
253858_at	1.5264	At4g27600	NARA5__pfkB-like carbohydrate kinase family protein
253859_at	-2.45853	At4g27657	unknown protein; FUNCTIONS IN: molecular_function unknown; INVOLVED IN: biological_process unknown; LOCATED IN: endomembrane system; EXPRESSED IN: 15 plant structures; EXPRESSED DURING: 9 growth stages; BEST Arabidopsis thaliana protein match is: unknown protein (TAIR:AT5G54145.1); Has 30201 Blast hits to 17322 proteins in 780 species: Archae - 12; Bacteria - 1396; Metazoa - 17338; Fungi - 3422; …
253874_at	3.3485	At4g27450	Aluminium induced protein with YGL and LRDR motifs
253875_at	-2.57798	At4g27520	AtENODL2_ENODL2__early nodulin-like protein 2
253882_at	1.024	At4g27650	PEL1__Eukaryotic release factor 1 (eRF1) family protein
253883_at	-1.14604	At4g27660	unknown protein; BEST Arabidopsis thaliana protein match is: unknown protein (TAIR:AT5G54150.1); Has 115 Blast hits to 109 proteins in 25 species: Archae - 0; Bacteria - 0; Metazoa - 10; Fungi - 0; Plants - 100; Viruses - 0; Other Eukaryotes - 5 (source: NCBI BLink).
253887_at	1.00238	At4g27730	ATOPT6_OPT6__oligopeptide transporter 1
253891_at	-1.70997	At4g27720	Major facilitator superfamily protein
253900_at	1.01217	At4g27130	Translation initiation factor SUI1 family protein
253914_at	-1.76607	At4g27400	Late embryogenesis abundant (LEA) protein-related
253915_at	-1.50641	At4g27280	Calcium-binding EF-hand family protein
253920_at	-1.32592	At4g27230	HTA2__histone H2A 2
253925_at	-1.17133	At4g26690	GDPDL3_GPDL2_MRH5_SHV3__PLC-like phosphodiesterase family protein
253931_at	-1.0583	At4g26770	Phosphatidate cytidylyltransferase family protein
253936_at	-1.12634	At4g26880	Stigma-specific Stig1 family protein
253942_at	-1.07444	At4g27010	EMB2788__INVOLVED IN: biological_process unknown; LOCATED IN: cellular_component unknown; EXPRESSED IN: 20 plant structures; EXPRESSED DURING: 10 growth stages; CONTAINS InterPro DOMAIN/s: Ribosome 60S biogenesis N-terminal (InterPro:IPR021714); BEST Arabidopsis thaliana protein match is: unknown protein (TAIR:AT1G72270.1); Has 312 Blast hits to 226 proteins in 103 species: Archae - 0; Bacteria -…
253949_at	-2.438	At4g26780	AR192_MGE2__Co-chaperone GrpE family protein
253957_at	-2.05289	At4g26320	AGP13__arabinogalactan protein 13
253958_at	1.5509	At4g26400	RING/U-box superfamily protein
253973_at	1.3409	At4g26555	FKBP-like peptidyl-prolyl cis-trans isomerase family protein
253975_at	-1.48549	At4g26600	S-adenosyl-L-methionine-dependent methyltransferases superfamily protein
253978_at	-1.47896	At4g26660	INVOLVED IN: biological_process unknown; LOCATED IN: chloroplast; EXPRESSED IN: 13 plant structures; EXPRESSED DURING: 7 growth stages; CONTAINS InterPro DOMAIN/s: Kinesin-related protein (InterPro:IPR010544); BEST Arabidopsis thaliana protein match is: unknown protein (TAIR:AT5G55520.2); Has 1807 Blast hits to 1807 proteins in 277 species: Archae - 0; Bacteria - 0; Metazoa - 736; Fungi - 347; Pl…
253981_at	1.25571	At4g26670	Mitochondrial import inner membrane translocase subunit Tim17/Tim22/Tim23 family protein
253997_at	1.04502	At4g26090	RPS2__NB-ARC domain-containing disease resistance protein
253998_at	-1.29453	At4g26010	Peroxidase superfamily protein
254001_at	3.79155	At4g26260	MIOX4__myo-inositol oxygenase 4
254020_at	-2.07937	At4g25700	B1_BCH1_BETA-OHASE 1_chy1__beta-hydroxylase 1
254025_at	-3.22087	At4g25790	CAP (Cysteine-rich secretory proteins, Antigen 5, and Pathogenesis-related 1 protein) superfamily protein
254027_at	-1.49765	At4g25835	P-loop containing nucleoside triphosphate hydrolases superfamily protein
254029_at	-1.30152	At4g25870	Core-2/I-branching beta-1,6-N-acetylglucosaminyltransferase family protein
254030_at	-1.35821	At4g25890	60S acidic ribosomal protein family
254035_at	1.51009	At4g25970	PSD3__phosphatidylserine decarboxylase 3
254039_at	-1.05537	At4g25840	GPP1__glycerol-3-phosphatase 1
254044_at	-1.99245	At4g25820	ATXTH14_XTH14_XTR9__xyloglucan endotransglucosylase/hydrolase 14
254056_at	-4.56971	At4g25250	Plant invertase/pectin methylesterase inhibitor superfamily protein
254057_at	1.88052	At4g25170	Uncharacterised conserved protein (UCP012943)
254065_at	-1.02457	At4g25420	AT2301_ATGA20OX1_GA20OX1_GA5__2-oxoglutarate (2OG) and Fe(II)-dependent oxygenase superfamily protein
254075_at	-2.11541	At4g25470	ATCBF2_CBF2_DREB1C_FTQ4__C-repeat/DRE binding factor 2
254076_at	-1.92084	At4g25340	ATFKBP53_FKBP53__FK506 BINDING PROTEIN 53
254077_at	-1.67777	At4g25640	ATDTX35_DTX35_FFT__detoxifying efflux carrier 35
254080_at	-2.55771	At4g25630	ATFIB2_FIB2__fibrillarin 2
254085_at	-1.53886	At4g24960	ATHVA22D_HVA22D__HVA22 homologue D
254090_at	-1.22328	At4g25010	AtSWEET14_SWEET14__Nodulin MtN3 family protein
254105_at	2.45184	At4g25080	CHLM__magnesium-protoporphyrin IX methyltransferase
254107_at	-2.86962	At4g25220	AtG3Pp2_G3Pp2_RHS15__root hair specific 15
254110_at	-1.52691	At4g25260	Plant invertase/pectin methylesterase inhibitor superfamily protein
254119_at	-3.35535	At4g24780	Pectin lyase-like superfamily protein
254120_at	-2.9405	At4g24570	DIC2__dicarboxylate carrier 2
254125_at	-2.23101	At4g24670	TAR2__tryptophan aminotransferase related 2
254127_at	1.03377	At4g24520	AR1_ATR1__P450 reductase 1
254134_at	-1.5083	At4g24830	arginosuccinate synthase family
254139_at	1.68631	At4g24600	unknown protein; Has 10 Blast hits to 10 proteins in 2 species: Archae - 0; Bacteria - 0; Metazoa - 0; Fungi - 0; Plants - 10; Viruses - 0; Other Eukaryotes - 0 (source: NCBI BLink).
254142_at	1.49926	At4g24630	DHHC-type zinc finger family protein
254144_at	1.32083	At4g24690	AtNBR1_NBR1__ubiquitin-associated (UBA)/TS-N domain-containing protein / octicosapeptide/Phox/Bemp1 (PB1) domain-containing protein
254150_at	2.25356	At4g24350	Phosphorylase superfamily protein
254155_at	1.25099	At4g24480	Protein kinase superfamily protein
254158_at	-1.81626	At4g24380	CONTAINS InterPro DOMAIN/s: Serine hydrolase (InterPro:IPR005645); BEST Arabidopsis thaliana protein match is: alpha/beta-Hydrolases superfamily protein (TAIR:AT5G65400.1); Has 35333 Blast hits to 34131 proteins in 2444 species: Archae - 798; Bacteria - 22429; Metazoa - 974; Fungi - 991; Plants - 531; Viruses - 0; Other Eukaryotes - 9610 (source: NCBI BLink).
254163_s_at	1.11394	At4g24340 At4g24350	Phosphorylase superfamily protein Phosphorylase superfamily protein
254166_at	-1.38222	At4g24190	AtHsp90-7_AtHsp90.7_HSP90.7_SHD__Chaperone protein htpG family protein
254169_at	1.13334	At4g24290	MAC/Perforin domain-containing protein
254181_at	-1.58619	At4g23940	FtsH extracellular protease family
254194_at	-1.21551	At4g23980	ARF9__auxin response factor 9
254197_at	1.98813	At4g24040	ATTRE1_TRE1__trehalase 1
254200_at	2.89275	At4g24110	unknown protein; Has 76 Blast hits to 76 proteins in 13 species: Archae - 0; Bacteria - 0; Metazoa - 1; Fungi - 0; Plants - 75; Viruses - 0; Other Eukaryotes - 0 (source: NCBI BLink).
254201_at	-1.90784	At4g24130	Protein of unknown function, DUF538
254202_at	-1.14874	At4g24140	alpha/beta-Hydrolases superfamily protein
254204_at	-1.14811	At4g24160	alpha/beta-Hydrolases superfamily protein
254206_at	2.00884	At4g24180	ATTLP1_TLP1__THAUMATIN-LIKE PROTEIN 1
254207_at	1.21518	At4g24060	Dof-type zinc finger DNA-binding family protein
254211_at	1.13527	At4g23570	SGT1A__phosphatase-related
254213_at	1.40733	At4g23590	Tyrosine transaminase family protein
254218_at	-1.88365	At4g23740	Leucine-rich repeat protein kinase family protein
254221_at	1.21907	At4g23820	Pectin lyase-like superfamily protein
254225_at	-1.46051	At4g23670	Polyketide cyclase/dehydrase and lipid transport superfamily protein
254226_at	-2.05223	At4g23690	Disease resistance-responsive (dirigent-like protein) family protein
254227_at	-1.01026	At4g23630	BTI1_RTNLB1__VIRB2-interacting protein 1
254228_at	-1.95854	At4g23620	Ribosomal protein L25/Gln-tRNA synthetase, anti-codon-binding domain
254231_at	1.1075	At4g23810	ATWRKY53_WRKY53__WRKY family transcription factor
254233_at	-1.37055	At4g23800	3xHMG-box2__HMG (high mobility group) box protein
254258_at	1.48306	At4g23410	TET5__tetraspanin5
254270_at	1.01724	At4g23100	ATECS1_CAD2_GSH1_GSHA_PAD2_RML1__glutamate-cysteine ligase
254284_at	-1.40434	At4g22910	CCS52A1_FZR2__FIZZY-related 2
254293_at	1.46776	At4g23060	IQD22__IQ-domain 22
254299_at	-1.00138	At4g22920	ATNYE1_NYE1__non-yellowing 1
254300_at	1.2143	At4g22780	ACR7__ACT domain repeat 7
254304_at	-1.44056	At4g22270	ATMRB1_MRB1__Protein of unknown function (DUF3537)
254313_at	-2.07266	At4g22460	Bifunctional inhibitor/lipid-transfer protein/seed storage 2S albumin superfamily protein
254318_at	-1.05694	At4g22530	S-adenosyl-L-methionine-dependent methyltransferases superfamily protein
254321_at	-1.22772	At4g22590 At4g22592	TPPG__Haloacid dehalogenase-like hydrolase (HAD) superfamily protein CPuORF27__conserved peptide upstream open reading frame 27
254324_at	-1.58124	At4g22640	Bifunctional inhibitor/lipid-transfer protein/seed storage 2S albumin superfamily protein
254326_at	-2.3625	At4g22610	Bifunctional inhibitor/lipid-transfer protein/seed storage 2S albumin superfamily protein
254328_at	-1.6876	At4g22570	APT3__adenine phosphoribosyl transferase 3
254331_s_at	1.7074	At4g22690 At4g22710	CYP706A1__cytochrome P450, family 706, subfamily A, polypeptide 1 CYP706A2__cytochrome P450, family 706, subfamily A, polypeptide 2
254332_at	-2.41429	At4g22730	Leucine-rich repeat protein kinase family protein
254335_at	1.2875	At4g22260	IM_IM1__Alternative oxidase family protein
254338_s_at	-2.66852	At4g22080 At4g22090	RHS14__root hair specific 14 Pectin lyase-like superfamily protein
254340_at	-1.67075	At4g22120	ERD (early-responsive to dehydration stress) family protein
254343_at	-1.89657	At4g21990	APR3_ATAPR3_PRH-26_PRH26__APS reductase 3
254347_at	-1.16598	At4g22070	ATWRKY31_WRKY31__WRKY DNA-binding protein 31
254352_at	-1.31015	At4g22320	unknown protein; FUNCTIONS IN: molecular_function unknown; INVOLVED IN: biological_process unknown; EXPRESSED IN: 24 plant structures; EXPRESSED DURING: 14 growth stages; BEST Arabidopsis thaliana protein match is: unknown protein (TAIR:AT5G55210.1).
254355_at	-1.66034	At4g22380	Ribosomal protein L7Ae/L30e/S12e/Gadd45 family protein
254363_at	-2.29405	At4g22010	sks4__SKU5 similar 4
254368_at	1.03503	At4g21710	EMB1989_NRPB2_RPB2__DNA-directed RNA polymerase family protein
254371_at	-3.07645	At4g21760	BGLU47__beta-glucosidase 47
254374_at	-1.45933	At4g21780	unknown protein; Has 30201 Blast hits to 17322 proteins in 780 species: Archae - 12; Bacteria - 1396; Metazoa - 17338; Fungi - 3422; Plants - 5037; Viruses - 0; Other Eukaryotes - 2996 (source: NCBI BLink).
254379_at	-1.36837	At4g21820	binding;calmodulin binding
254384_at	1.28893	At4g21870	HSP20-like chaperones superfamily protein
254385_s_at	-2.83083	At4g21830 At4g21840	ATMSRB7_MSRB7__methionine sulfoxide reductase B7 ATMSRB8_MSRB8__methionine sulfoxide reductase B8
254387_at	-1.84143	At4g21850	ATMSRB9_MSRB9__methionine sulfoxide reductase B9
254396_at	2.79592	At4g21680	NRT1.8__NITRATE TRANSPORTER 1.8
254400_at	-1.06457	At4g21270	ATK1_KATA_KATAP__kinesin 1
254405_at	1.02842	At4g21350	B80_PUB8__plant U-box 8
254409_at	2.57986	At4g21400	CRK28__cysteine-rich RLK (RECEPTOR-like protein kinase) 28
254424_at	1.70986	At4g21510	F-box family protein
254425_at	1.14926	At4g21450	PapD-like superfamily protein
254430_at	1.01985	At4g20820	FAD-binding Berberine family protein
254445_at	2.28554	At4g20930	6-phosphogluconate dehydrogenase family protein
254455_at	-1.85758	At4g21140	BEST Arabidopsis thaliana protein match is: copper ion binding (TAIR:AT4G05400.2); Has 41 Blast hits to 41 proteins in 16 species: Archae - 0; Bacteria - 0; Metazoa - 0; Fungi - 0; Plants - 40; Viruses - 0; Other Eukaryotes - 1 (source: NCBI BLink).
254466_at	-1.27821	At4g20430	Subtilase family protein
254467_at	-1.36357	At4g20450	Leucine-rich repeat protein kinase family protein
254475_at	-1.05261	At4g20440	smB__small nuclear ribonucleoprotein associated protein B
254480_at	1.22604	At4g20360	ATRAB8D_ATRABE1B_RABE1b__RAB GTPase homolog E1B
254494_at	-1.10849	At4g20050	QRT3__Pectin lyase-like superfamily protein
254496_at	2.88249	At4g20070	AAH_ATAAH__allantoate amidohydrolase
254502_at	1.23812	At4g20130	PTAC14__plastid transcriptionally active 14
254504_at	1.1806	At4g20030	RNA-binding (RRM/RBD/RNP motifs) family protein
254512_at	-2.14178	At4g20230	Terpenoid cyclases/Protein prenyltransferases superfamily protein
254520_at	-2.01997	At4g19960	ATKUP9_HAK9_KT9_KUP9__K+ uptake permease 9
254521_at	-1.07128	At5g44820	Nucleotide-diphospho-sugar transferase family protein
254522_at	1.80675	At4g19980	unknown protein; FUNCTIONS IN: molecular_function unknown; INVOLVED IN: biological_process unknown; LOCATED IN: chloroplast; EXPRESSED IN: root, pedicel; EXPRESSED DURING: 4 anthesis; Has 30201 Blast hits to 17322 proteins in 780 species: Archae - 12; Bacteria - 1396; Metazoa - 17338; Fungi - 3422; Plants - 5037; Viruses - 0; Other Eukaryotes - 2996 (source: NCBI BLink).
254526_at	1.10837	At4g19600	CYCT1;4__Cyclin family protein
254534_at	-2.84764	At4g19680	ATIRT2_IRT2__iron regulated transporter 2
254536_at	1.59676	At4g19720	Glycosyl hydrolase family protein with chitinase insertion domain
254539_s_at	3.48137	At4g19750 At4g19760	Glycosyl hydrolase family protein with chitinase insertion domain Glycosyl hydrolase family protein with chitinase insertion domain
254545_at	1.55917	At4g19830	FKBP-like peptidyl-prolyl cis-trans isomerase family protein
254547_at	1.4031	At4g19860	alpha/beta-Hydrolases superfamily protein
254550_at	-6.79752	At4g19690	ATIRT1_IRT1__iron-regulated transporter 1
254551_at	1.67293	At4g19840	ATPP2-A1_ATPP2A-1_PP2-A1__phloem protein 2-A1
254553_at	1.12264	At4g19530	disease resistance protein (TIR-NBS-LRR class) family
254563_at	-2.39896	At4g19120	ERD3__S-adenosyl-L-methionine-dependent methyltransferases superfamily protein
254575_at	-1.47409	At4g19460	UDP-Glycosyltransferase superfamily protein
254580_at	1.68096	At4g19390	Uncharacterised protein family (UPF0114)
254606_at	-1.50881	At4g19030	AT-NLM1_ATNLM1_NIP1;1_NLM1__NOD26-like major intrinsic protein 1
254610_at	-1.06584	At4g18890	BEH3__BES1/BZR1 homolog 3
254612_at	1.28418	At4g19100	PAM68__Protein of unknown function (DUF3464)
254616_at	1.15943	At4g18710	ATSK21_BIN2_DWF12_SK21_UCU1__Protein kinase superfamily protein
254629_at	-1.37667	At4g18425	Protein of unknown function (DUF679)
254632_at	-2.54499	At4g18630	Protein of unknown function (DUF688)
254633_at	-1.77725	At4g18640	MRH1__Leucine-rich repeat protein kinase family protein
254634_at	-2.63601	At4g18650	transcription factor-related
254635_at	-1.14007	At4g18670	Leucine-rich repeat (LRR) family protein
254649_at	-2.04927	At4g18570	Tetratricopeptide repeat (TPR)-like superfamily protein
254651_at	1.16497	At4g18160	ATKCO6_ATTPK3_KCO6_TPK3__Ca2+ activated outward rectifying K+ channel 6
254652_at	1.05195	At4g18170	ATWRKY28_WRKY28__WRKY DNA-binding protein 28
254654_at	-1.36531	At4g18040	AT.EIF4E1_CUM1_EIF4E_eIF4E1__eukaryotic translation initiation factor 4E
254656_at	-1.30397	At4g18070	unknown protein; BEST Arabidopsis thaliana protein match is: unknown protein (TAIR:AT1G29530.1); Has 30201 Blast hits to 17322 proteins in 780 species: Archae - 12; Bacteria - 1396; Metazoa - 17338; Fungi - 3422; Plants - 5037; Viruses - 0; Other Eukaryotes - 2996 (source: NCBI BLink).
254660_at	1.29007	At4g18250	receptor serine/threonine kinase, putative
254665_at	1.22226	At4g18340	Glycosyl hydrolase superfamily protein
254669_at	1.30104	At4g18370	DEG5_DEGP5_HHOA__DEGP protease 5
254675_at	1.35423	At4g18465	RNA helicase family protein
254679_at	1.13313	254679_at
254681_at	1.50443	At4g18140	SSP4b__SCP1-like small phosphatase 4b
254682_at	1.39755	At4g13640	UNE16__Homeodomain-like superfamily protein
254684_at	-1.07266	At4g13850	ATGRP2_GR-RBP2_GRP2__glycine-rich RNA-binding protein 2
254687_at	-1.33403	At4g13770	CYP83A1_REF2__cytochrome P450, family 83, subfamily A, polypeptide 1
254701_at	-1.33417	At4g18030	S-adenosyl-L-methionine-dependent methyltransferases superfamily protein
254732_at	-1.10842	At4g13750	EMB2597_NOV__Histidine kinase-, DNA gyrase B-, and HSP90-like ATPase family protein
254740_s_at	-1.54563	At4g13890 At4g13930	EDA36_EDA37_SHM5__Pyridoxal phosphate (PLP)-dependent transferases superfamily protein SHM4__serine hydroxymethyltransferase 4
254743_at	-1.46429	At4g13420	ATHAK5_HAK5__high affinity K+ transporter 5
254746_at	-1.06394	At4g12980	Auxin-responsive family protein
254754_at	-2.14307	At4g13210	Pectin lyase-like superfamily protein
254756_at	-2.02499	At4g13235	EDA21__embryo sac development arrest 21
254759_at	-1.1648	At4g13180	NAD(P)-binding Rossmann-fold superfamily protein
254760_at	1.45046	At4g13200	unknown protein; FUNCTIONS IN: molecular_function unknown; INVOLVED IN: biological_process unknown; LOCATED IN: thylakoid, chloroplast thylakoid membrane, chloroplast, plastoglobule; EXPRESSED IN: 22 plant structures; EXPRESSED DURING: 13 growth stages; Has 97 Blast hits to 97 proteins in 46 species: Archae - 0; Bacteria - 65; Metazoa - 2; Fungi - 0; Plants - 28; Viruses - 0; Other Eukaryotes - 2…
254763_at	-1.12169	At4g13170	Ribosomal protein L13 family protein
254767_s_at	1.29099	At4g13290 At4g13310	CYP71A19__cytochrome P450, family 71, subfamily A, polypeptide 19 CYP71A20__cytochrome P450, family 71, subfamily A, polypeptide 20
254772_at	-1.97202	At4g13390	EXT12__Proline-rich extensin-like family protein
254774_at	-1.34427	At4g13440	Calcium-binding EF-hand family protein
254787_at	2.06037	At4g12690	Plant protein of unknown function (DUF868)
254789_at	-2.52272	At4g12880	AtENODL19_ENODL19__early nodulin-like protein 19
254790_at	1.70599	At4g12800	PSAL__photosystem I subunit l
254791_at	-1.82759	At4g12910	scpl20__serine carboxypeptidase-like 20
254797_at	1.70478	At4g13030	P-loop containing nucleoside triphosphate hydrolases superfamily protein
254803_at	-1.11163	At4g13100	RING/U-box superfamily protein
254804_at	-2.5305	At4g13010	Oxidoreductase, zinc-binding dehydrogenase family protein
254805_at	3.85899	At4g12480	EARLI1_pEARLI 1__Bifunctional inhibitor/lipid-transfer protein/seed storage 2S albumin superfamily protein
254806_at	-3.95459	At4g12430 At4g12432	TPPF__Haloacid dehalogenase-like hydrolase (HAD) superfamily protein CPuORF26__conserved peptide upstream open reading frame 26
254810_at	-1.00328	At4g12390	PME1__pectin methylesterase inhibitor 1
254815_at	-1.60673	At4g12420	SKU5__Cupredoxin superfamily protein
254816_at	-1.57176	At4g12440	APT4__adenine phosphoribosyl transferase 4
254818_at	3.2924	At4g12470	AZI1__azelaic acid induced 1
254820_s_at	-3.42662	At4g12510 At4g12520	Bifunctional inhibitor/lipid-transfer protein/seed storage 2S albumin superfamily protein Bifunctional inhibitor/lipid-transfer protein/seed storage 2S albumin superfamily protein
254822_at	1.01354	At4g12570	UPL5__ubiquitin protein ligase 5
254831_at	-1.35763	At4g12600	Ribosomal protein L7Ae/L30e/S12e/Gadd45 family protein
254836_at	-3.4756	At4g12330	CYP706A7__cytochrome P450, family 706, subfamily A, polypeptide 7
254837_at	-2.64032	At4g12360	Bifunctional inhibitor/lipid-transfer protein/seed storage 2S albumin superfamily protein
254845_at	-1.21111	At4g11820	FKP1_HMGS_MVA1__hydroxymethylglutaryl-CoA synthase / HMG-CoA synthase / 3-hydroxy-3-methylglutaryl coenzyme A synthase
254888_at	-1.84149	At4g11780	unknown protein; BEST Arabidopsis thaliana protein match is: unknown protein (TAIR:AT4G23020.2); Has 550 Blast hits to 387 proteins in 92 species: Archae - 0; Bacteria - 32; Metazoa - 132; Fungi - 122; Plants - 80; Viruses - 0; Other Eukaryotes - 184 (source: NCBI BLink).
254889_at	2.42114	At4g11650	ATOSM34_OSM34__osmotin 34
254907_at	-6.06285	At4g11190	Disease resistance-responsive (dirigent-like protein) family protein
254909_at	-4.86769	At4g11210	Disease resistance-responsive (dirigent-like protein) family protein
254914_at	1.12354	At4g11290	Peroxidase superfamily protein
254919_at	1.97692	At4g11360	RHA1B__RING-H2 finger A1B
254926_at	-2.31042	At4g11280	ACS6_ATACS6__1-aminocyclopropane-1-carboxylic acid (acc) synthase 6
254932_at	-1.40509	At4g11120	translation elongation factor Ts (EF-Ts), putative
254949_at	-1.16537	At4g11020	unknown protein; FUNCTIONS IN: molecular_function unknown; INVOLVED IN: N-terminal protein myristoylation; LOCATED IN: cellular_component unknown; BEST Arabidopsis thaliana protein match is: unknown protein (TAIR:AT4G23870.1); Has 1807 Blast hits to 1807 proteins in 277 species: Archae - 0; Bacteria - 0; Metazoa - 736; Fungi - 347; Plants - 385; Viruses - 0; Other Eukaryotes - 339 (source: NCBI B…
254951_at	1.04718	At4g10840	Tetratricopeptide repeat (TPR)-like superfamily protein
254953_at	1.38155	At4g10925	Nuclear transport factor 2 (NTF2) family protein
254962_at	-1.48542	At4g11050	AtGH9C3_GH9C3__glycosyl hydrolase 9C3
254976_at	-1.65706	At4g10510	Subtilase family protein
254977_s_at	1.36987	At4g10520 At4g10530	Subtilase family protein Subtilase family protein
254981_at	-1.56145	At4g10480	Nascent polypeptide-associated complex (NAC), alpha subunit family protein
254996_at	-1.07431	At4g10390	Protein kinase superfamily protein
254999_at	1.07055	At4g09830	Uncharacterised conserved protein UCP009193
255005_at	-1.49885	At4g09990	Protein of unknown function (DUF579)
255011_at	-2.89427	At4g10040	CYTC-2__cytochrome c-2
255037_at	1.27841	At4g09460	AtMYB6_MYB6__myb domain protein 6
255046_at	-1.22161	At4g09650	ATPD_PDE332__ATP synthase delta-subunit gene
255052_at	-1.09289	At4g09720	ATRABG3A_RABG3A__RAB GTPase homolog G3A
255068_at	1.09983	At4g08920	ATCRY1_BLU1_CRY1_HY4_OOP2__cryptochrome 1
255070_at	1.13309	At4g09020	ATISA3_ISA3__isoamylase 3
255071_at	1.94778	255071_at
255080_at	-1.19304	At4g09030	AGP10_ATAGP10__arabinogalactan protein 10
255104_at	-2.74151	At4g08685	SAH7__Pollen Ole e 1 allergen and extensin family protein
255127_at	1.07749	At4g08300	nodulin MtN21 /EamA-like transporter family protein
255129_at	2.12264	At4g08290	nodulin MtN21 /EamA-like transporter family protein
255139_s_at	-1.68573	255139_s_at
255140_x_at	-2.31277	At4g08410	Proline-rich extensin-like family protein
255142_at	-1.17925	At4g08390	SAPX__stromal ascorbate peroxidase
255148_at	1.48998	At4g08470	MAPKKK10_MEKK3__MAPK/ERK kinase kinase 3
255181_at	1.38315	At4g08110
255221_at	1.28231	At4g05150	Octicosapeptide/Phox/Bem1p family protein
255224_at	-1.24265	At4g05400	copper ion binding
255225_at	-1.14053	At4g05410	YAO__Transducin/WD40 repeat-like superfamily protein
255230_at	-1.61813	At4g05390	ATRFNR1_RFNR1__root FNR 1
255231_at	1.3706	At4g05460	RNI-like superfamily protein
255233_at	-1.96643	At4g05450	ATMFDX1_MFDX1__mitochondrial ferredoxin 1
255252_at	1.27749	At4g04990	Protein of unknown function (DUF761)
255257_at	-1.00462	At4g05050	UBQ11__ubiquitin 11
255258_at	1.16505	At4g05060	PapD-like superfamily protein
255259_at	-1.67825	At4g05020	NDB2__NAD(P)H dehydrogenase B2
255264_at	-1.62875	At4g05170	basic helix-loop-helix (bHLH) DNA-binding superfamily protein
255278_at	-2.32138	At4g04940	transducin family protein / WD-40 repeat family protein
255280_at	1.07141	At4g04960	Concanavalin A-like lectin protein kinase family protein
255283_at	1.06223	At4g04620	ATG8B__Ubiquitin-like superfamily protein
255284_at	-2.44946	At4g04610	APR_APR1_ATAPR1_PRH19__APS reductase 1
255300_at	-1.17823	At4g04870	CLS__cardiolipin synthase
255345_at	-1.20696	At4g04460	Saposin-like aspartyl protease family protein
255365_at	1.9076	At4g04040	MEE51__Phosphofructokinase family protein
255377_at	-1.18945	At4g03500	Ankyrin repeat family protein
255381_at	1.79184	At4g03510	ATRMA1_RMA1__RING membrane-anchor 1
255410_at	-1.45427	At4g03100	Rho GTPase activating protein with PAK-box/P21-Rho-binding domain
255411_at	1.16709	At4g03110	AtRBP-DR1_RBP-DR1__RNA-binding protein-defense related 1
255422_at	-1.22102	At4g03270	CYCD6;1__Cyclin D6;1
255433_at	-2.14625	At4g03210	XTH9__xyloglucan endotransglucosylase/hydrolase 9
255435_at	1.57501	At4g03280	PETC_PGR1__photosynthetic electron transfer C
255436_at	1.69345	At4g03150	unknown protein; FUNCTIONS IN: molecular_function unknown; INVOLVED IN: biological_process unknown; LOCATED IN: chloroplast; EXPRESSED IN: 20 plant structures; EXPRESSED DURING: 13 growth stages; Has 30201 Blast hits to 17322 proteins in 780 species: Archae - 12; Bacteria - 1396; Metazoa - 17338; Fungi - 3422; Plants - 5037; Viruses - 0; Other Eukaryotes - 2996 (source: NCBI BLink).
255438_at	-1.76892	At4g03070	AOP_AOP1_AOP1.1__2-oxoglutarate (2OG) and Fe(II)-dependent oxygenase superfamily protein
255448_at	-1.01947	At4g02810	FAF1__Protein of unknown function (DUF3049)
255450_at	-3.72293	At4g02850	phenazine biosynthesis PhzC/PhzF family protein
255452_at	1.55147	At4g02880	unknown protein; FUNCTIONS IN: molecular_function unknown; INVOLVED IN: biological_process unknown; LOCATED IN: cellular_component unknown; EXPRESSED IN: 24 plant structures; EXPRESSED DURING: 15 growth stages; BEST Arabidopsis thaliana protein match is: unknown protein (TAIR:AT1G03290.2).
255460_at	-2.04127	At4g02800	unknown protein; FUNCTIONS IN: molecular_function unknown; INVOLVED IN: biological_process unknown; LOCATED IN: chloroplast; EXPRESSED IN: 16 plant structures; EXPRESSED DURING: 9 growth stages; BEST Arabidopsis thaliana protein match is: unknown protein (TAIR:AT5G01970.1); Has 3209 Blast hits to 2720 proteins in 308 species: Archae - 13; Bacteria - 213; Metazoa - 1207; Fungi - 247; Plants - 183;…
255462_at	-1.41394	At4g02940	oxidoreductase, 2OG-Fe(II) oxygenase family protein
255472_at	1.24324	At4g02430	At-SR34b_SR34b__RNA-binding (RRM/RBD/RNP motifs) family protein
255475_at	1.01804	255475_at
255488_at	-1.27839	At4g02630	Protein kinase superfamily protein
255500_at	-1.3495	At4g02390	APP_ATPARP1_PARP1_PP__poly(ADP-ribose) polymerase
255510_at	1.33183	At4g02020	EZA1_SDG10_SWN__SET domain-containing protein
255511_at	-1.17903	At4g02075	PIT1__RING/FYVE/PHD zinc finger superfamily protein
255516_at	-1.77284	At4g02270	RHS13__root hair specific 13
255517_at	-1.82155	At4g02290	AtGH9B13_GH9B13__glycosyl hydrolase 9B13
255521_at	1.20573	At4g02280	ATSUS3_SUS3__sucrose synthase 3
255524_at	-2.01048	At4g02330	AtPME41_ATPMEPCRB_PME41__Plant invertase/pectin methylesterase inhibitor superfamily
255536_at	-1.53654	At4g01575	serine protease inhibitor, Kazal-type family protein
255540_at	1.96507	At4g01800	AGY1_AtcpSecA_SECA1__Albino or Glassy Yellow 1
255545_at	-1.54461	At4g01890	Pectin lyase-like superfamily protein
255549_at	-1.80379	At4g01950	ATGPAT3_GPAT3__glycerol-3-phosphate acyltransferase 3
255561_at	1.03874	At4g02050	STP7__sugar transporter protein 7
255571_at	-1.33728	At4g01220	MGP4__Nucleotide-diphospho-sugar transferase family protein
255587_at	-1.85921	At4g01480	AtPPa5_PPa5__pyrophosphorylase 5
255591_at	-2.04454	At4g01630	ATEXP17_ATEXPA17_ATHEXP ALPHA 1.13_EXPA17__expansin A17
255594_at	-1.18687	At4g01660	ABC1_ATABC1_ATATH10__ABC transporter 1
255602_at	1.73473	At4g01026	PYL7_RCAR2__PYR1-like 7
255617_at	1.71434	At4g01330	Protein kinase superfamily protein
255621_at	-3.00797	At4g01390	TRAF-like family protein
255622_at	-1.14773	At4g01070	GT72B1_UGT72B1__UDP-Glycosyltransferase superfamily protein
255623_at	1.24775	At4g01310	Ribosomal L5P family protein
255626_at	1.60471	At4g00780	TRAF-like family protein
255630_at	-1.12412	At4g00700	C2 calcium/lipid-binding plant phosphoribosyltransferase family protein
255632_at	-2.03052	At4g00680	ADF8__actin depolymerizing factor 8
[truncated: 2,113 more rows]

## Sheet: ATH24h-0hLight
Differentially expressed genes from roots of Arabidopsis thaliana subjected to 24h submergence (comparison made between 24h dark submergence and 0h control in light)
ProbeID	LogFC	GeneID	Annotation
244903_at	1.91066	AtMg00660	ORF149__hypothetical protein
244936_at	1.44831	AtCg01100	NDHA__NADH dehydrogenase family protein
244939_at	1.20432	AtCg00065	RPS12_RPS12A__ribosomal protein S12A
244940_at	1.76479	AtCg00905 AtCg01230	RPS12_RPS12C__ribosomal protein S12C RPS12_RPS12B__ribosomal protein S12B
244976_at	1.24553	AtCg00720	PETB__photosynthetic electron transfer B
244980_at	1.32621	AtCg00760	RPL36__ribosomal protein L36
244985_at	1.05297	AtCg00810	RPL22__ribosomal protein L22
244988_s_at	1.3011	AtCg00840 AtCg01300	RPL23_RPL23.1__ribosomal protein L23.1 RPL23.2__ribosomal protein L23
244992_s_at	1.45941	AtCg00900 AtCg01240	RPS7_RPS7.1__Ribosomal protein S7p/S5e family protein RPS7.2__ribosomal protein S7
245019_at	1.36026	AtCg00530	YCF10__CemA-like proton extrusion protein-related
245034_at	-1.44011	At2g26390	Serine protease inhibitor (SERPIN) family protein
245038_at	3.66762	At2g26560	PLA IIA_PLA2A_PLP2_PLP2__phospholipase A 2A
245043_at	2.39044	At2g26430	ATRCY1_RCY1__arginine-rich cyclin 1
245044_at	1.36266	At2g26500	cytochrome b6f complex subunit (petM), putative
245051_at	1.22203	At2g23320	WRKY15__WRKY DNA-binding protein 15
245055_at	1.36385	At2g26470	unknown protein; CONTAINS InterPro DOMAIN/s: Protein of unknown function DUF159 (InterPro:IPR003738); Has 3646 Blast hits to 3636 proteins in 1001 species: Archae - 41; Bacteria - 1922; Metazoa - 142; Fungi - 125; Plants - 44; Viruses - 14; Other Eukaryotes - 1358 (source: NCBI BLink).
245056_at	-1.3092	At2g26480	UGT76D1__UDP-glucosyl transferase 76D1
245061_at	1.21636	At2g39730	RCA__rubisco activase
245063_at	-2.06295	At2g39795	Mitochondrial glycoprotein family protein
245079_at	1.04476	At2g23330
245089_at	-2.36529	At2g45290	Transketolase
245097_at	1.09945	At2g40935	PLAC8 family protein
245098_at	1.74896	At2g40940	ERS_ERS1__ethylene response sensor 1
245101_at	-1.18811	At2g40890	CYP98A3__cytochrome P450, family 98, subfamily A, polypeptide 3
245106_at	-1.65621	At2g41650	unknown protein; FUNCTIONS IN: molecular_function unknown; INVOLVED IN: biological_process unknown; LOCATED IN: chloroplast; EXPRESSED IN: 22 plant structures; EXPRESSED DURING: 13 growth stages; Has 3 Blast hits to 3 proteins in 1 species: Archae - 0; Bacteria - 0; Metazoa - 0; Fungi - 0; Plants - 3; Viruses - 0; Other Eukaryotes - 0 (source: NCBI BLink).
245108_at	-1.36754	At2g41510	ATCKX1_CKX1__cytokinin oxidase/dehydrogenase 1
245112_at	-1.4609	At2g41540	GPDHC1__6-phosphogluconate dehydrogenase family protein
245113_at	-1.22617	At2g41660	MIZ1__Protein of unknown function, DUF617
245115_at	1.00817	At2g41530	ATSFGH_SFGH__S-formylglutathione hydrolase
245122_at	1.18439	At2g47420	DIM1A__Ribosomal RNA adenine dimethylase family protein
245123_at	3.78509	At2g47450	CAO_CPSRP43__chloroplast signal recognition particle component (CAO)
245130_at	1.14708	At2g45340	Leucine-rich repeat protein kinase family protein
245132_at	1.32875	At2g45320	unknown protein; FUNCTIONS IN: molecular_function unknown; INVOLVED IN: biological_process unknown; LOCATED IN: mitochondrion; EXPRESSED IN: 20 plant structures; EXPRESSED DURING: 10 growth stages; Has 45 Blast hits to 45 proteins in 16 species: Archae - 0; Bacteria - 8; Metazoa - 0; Fungi - 0; Plants - 37; Viruses - 0; Other Eukaryotes - 0 (source: NCBI BLink).
245133_at	-2.15162	At2g45310	GAE4__UDP-D-glucuronate 4-epimerase 4
245136_at	2.33148	At2g45210	SAUR-like auxin-responsive protein family
245141_at	-1.56734	At2g45400	BEN1__NAD(P)-binding Rossmann-fold superfamily protein
245147_at	-1.05137	At2g45280	ATRAD51C_RAD51C__RAS associated with diabetes protein 51C
245156_at	1.31066	At5g12480	CPK7__calmodulin-domain protein kinase 7
245164_at	-3.18984	At2g33210	HSP60-2__heat shock protein 60-2
245166_at	1.09445	At2g33170	Leucine-rich repeat receptor-like protein kinase family protein
245171_at	1.7243	At2g47560	RING/U-box superfamily protein
245172_at	-1.5283	At2g47540	Pollen Ole e 1 allergen and extensin family protein
245173_at	2.58676	At2g47520	AtERF71_ERF71_HRE2__Integrase-type DNA-binding superfamily protein
245174_at	-1.70327	At2g47500	P-loop nucleoside triphosphate hydrolases superfamily protein with CH (Calponin Homology) domain
245175_at	-1.74554	At2g47470	ATPDI11_ATPDIL2-1_MEE30_PDI11_UNE5__thioredoxin family protein
245178_at	1.32599	At5g12390	FIS1B__Tetratricopeptide repeat (TPR)-like superfamily protein
245185_at	-1.29932	At1g67760	TCP-1/cpn60 chaperonin family protein
245186_at	1.00006	At1g67710	ARR11__response regulator 11
245193_at	2.0613	At1g67810	SUFE2__sulfur E2
245198_at	2.30086	At1g67700	unknown protein; FUNCTIONS IN: molecular_function unknown; INVOLVED IN: biological_process unknown; EXPRESSED IN: 22 plant structures; EXPRESSED DURING: 13 growth stages.
245199_at	-1.22485	At1g67730	ATKCR1_KCR1_YBR159__beta-ketoacyl reductase 1
245201_at	-1.00054	At1g67840	CSK__chloroplast sensor kinase
245209_at	1.07739	At5g12340	unknown protein; BEST Arabidopsis thaliana protein match is: unknown protein (TAIR:AT1G28190.1); Has 30201 Blast hits to 17322 proteins in 780 species: Archae - 12; Bacteria - 1396; Metazoa - 17338; Fungi - 3422; Plants - 5037; Viruses - 0; Other Eukaryotes - 2996 (source: NCBI BLink).
245210_at	1.02356	At5g12350	Regulator of chromosome condensation (RCC1) family with FYVE zinc finger domain
245226_at	3.57901	At3g29970	B12D protein
245228_at	2.17697	At3g29810	COBL2__COBRA-like protein 2 precursor
245229_at	1.31796	At4g25620	hydroxyproline-rich glycoprotein family protein
245250_at	1.31448	At4g17490	ATERF6_ERF-6-6_ERF6__ethylene responsive element binding factor 6
245254_at	-1.28599	At4g14680	APS3__Pseudouridine synthase/archaeosine transglycosylase-like family protein
245257_at	-1.64249	At4g14640	AtCML8_CAM8__calmodulin 8
245261_at	1.47974	At4g14385	FUNCTIONS IN: molecular_function unknown; INVOLVED IN: biological_process unknown; LOCATED IN: vacuole; EXPRESSED IN: 24 plant structures; EXPRESSED DURING: 15 growth stages; CONTAINS InterPro DOMAIN/s: Histone H4 acetyltransferase, NuA4 complex, Eaf6 (InterPro:IPR015418); Has 35333 Blast hits to 34131 proteins in 2444 species: Archae - 798; Bacteria - 22429; Metazoa - 974; Fungi - 991; Plants - …
245262_at	1.86205	At4g16563	Eukaryotic aspartyl protease family protein
245267_at	-2.30357	At4g14060	Polyketide cyclase/dehydrase and lipid transport superfamily protein
245270_at	-1.66684	At4g14960	TUA6__Tubulin/FtsZ family protein
245274_at	-1.98215	At4g14360	S-adenosyl-L-methionine-dependent methyltransferases superfamily protein
245278_at	2.01028	At4g17730	ATSYP23_SYP23__syntaxin of plants 23
245281_at	1.32485	At4g15560	AtCLA1_CLA_CLA1_DEF_DXPS2_DXS__Deoxyxylulose-5-phosphate synthase
245283_at	1.25397	At4g13980	AT-HSFA5_HSFA5__winged-helix DNA-binding transcription factor family protein
245285_s_at	1.20383	At4g14030 At4g14040	SBP1__selenium-binding protein 1 EDA38_SBP2__selenium-binding protein 2
245288_at	1.31851	At4g16420	ADA2B_PRZ1__homolog of yeast ADA2 2B
245290_at	1.36915	At4g16490	ARM repeat superfamily protein
245291_at	-1.56958	At4g16155	dihydrolipoyl dehydrogenases
245293_at	-1.49955	At4g16660	heat shock protein 70 (Hsp 70) family protein
245301_at	-1.36363	At4g17190	FPS2__farnesyl diphosphate synthase 2
245309_at	-1.5717	At4g15140	unknown protein; Has 26 Blast hits to 26 proteins in 10 species: Archae - 0; Bacteria - 0; Metazoa - 0; Fungi - 0; Plants - 26; Viruses - 0; Other Eukaryotes - 0 (source: NCBI BLink).
245310_at	-1.18208	At4g13950	RALFL31__ralf-like 31
245314_at	1.00364	At4g16745	Exostosin family protein
245315_at	-1.62131	At4g14800	PBD2__20S proteasome beta subunit D2
245317_at	2.59771	At4g15610	Uncharacterised protein family (UPF0497)
245318_at	-2.44756	At4g16980	arabinogalactan-protein family
245324_at	1.17761	At4g17260	Lactate/malate dehydrogenase family protein
245326_at	1.38895	At4g14100	transferases, transferring glycosyl groups
245340_at	-1.16817	At4g14420	HR-like lesion-inducing protein-related
245343_at	-3.02219	At4g15830	ARM repeat superfamily protein
245344_at	1.1039	At4g15475	F-box/RNI-like superfamily protein
245347_at	1.35347	At4g14890	FdC2__2Fe-2S ferredoxin-like superfamily protein
245360_at	1.23532	At4g16330	2-oxoglutarate (2OG) and Fe(II)-dependent oxygenase superfamily protein
245364_at	-1.56599	At4g15790	unknown protein; INVOLVED IN: biological_process unknown; LOCATED IN: chloroplast; EXPRESSED IN: 21 plant structures; EXPRESSED DURING: 13 growth stages; Has 411 Blast hits to 380 proteins in 121 species: Archae - 4; Bacteria - 107; Metazoa - 85; Fungi - 29; Plants - 59; Viruses - 0; Other Eukaryotes - 127 (source: NCBI BLink).
245367_at	-1.37156	At4g16265	NRPB9B_NRPD9B_NRPE9B__RNA polymerases M/15 Kd subunit
245372_at	-1.20339	At4g15000	Ribosomal L27e protein family
245379_at	1.01784	At4g17750	ATHSF1_ATHSFA1A_HSF1_HSFA1A__heat shock factor 1
245387_at	-1.67869	At4g17520	Hyaluronan / mRNA binding family
245393_at	1.83979	At4g16260	Glycosyl hydrolase superfamily protein
245394_at	-1.13748	At4g16450	unknown protein; FUNCTIONS IN: molecular_function unknown; INVOLVED IN: photorespiration; LOCATED IN: mitochondrion, mitochondrial membrane, mitochondrial respiratory chain complex I, respiratory chain complex I; EXPRESSED IN: 25 plant structures; EXPRESSED DURING: 15 growth stages.
245399_at	-1.40235	At4g17340	DELTA-TIP2_TIP2;2__tonoplast intrinsic protein 2;2
245410_at	-1.28401	At4g17220	ATMAP70-5_MAP70-5__microtubule-associated proteins 70-5
245411_at	-1.65208	At4g17240	unknown protein; FUNCTIONS IN: molecular_function unknown; INVOLVED IN: biological_process unknown; LOCATED IN: chloroplast; EXPRESSED IN: 16 plant structures; EXPRESSED DURING: 8 growth stages.
245412_at	-2.78614	At4g17280	Auxin-responsive family protein
245418_at	2.41949	At4g17370	Oxidoreductase family protein
245427_at	-1.03514	At4g17550	AtG3Pp4_G3Pp4__Major facilitator superfamily protein
245431_at	1.20598	At4g17080	Histone H3 K4-specific methyltransferase SET7/9 family protein
245453_at	1.06207	At4g16900	Disease resistance protein (TIR-NBS-LRR class) family
245461_at	-1.49241	At4g17000	unknown protein; Has 2862 Blast hits to 2331 proteins in 349 species: Archae - 6; Bacteria - 408; Metazoa - 833; Fungi - 223; Plants - 134; Viruses - 7; Other Eukaryotes - 1251 (source: NCBI BLink).
245463_at	2.68688	At4g17030	AT-EXPR_ATEXLB1_ATEXPR1_ATHEXP BETA 3.1_EXLB1_EXPR__expansin-like B1
245479_at	-2.09236	At4g16140	proline-rich family protein
245480_at	1.09944	245480_at
245482_at	1.36986	At4g16180	unknown protein; FUNCTIONS IN: molecular_function unknown; INVOLVED IN: biological_process unknown; LOCATED IN: plasma membrane; BEST Arabidopsis thaliana protein match is: unknown protein (TAIR:AT3G28720.1); Has 5 Blast hits to 5 proteins in 3 species: Archae - 0; Bacteria - 0; Metazoa - 0; Fungi - 0; Plants - 4; Viruses - 0; Other Eukaryotes - 1 (source: NCBI BLink).
245487_at	1.12243	At4g16250	PHYD__phytochrome D
245489_at	1.65813	At4g16280	FCA__RNA binding;abscisic acid binding
245499_at	1.43209	At4g16480	ATINT4_INT4__inositol transporter 4
245510_at	1.39469	At4g15740	Calcium-dependent lipid-binding (CaLB domain) family protein
245512_at	-1.29715	At4g15770	RNA binding
245513_at	1.67689	At4g15780	ATVAMP724_VAMP724__vesicle-associated membrane protein 724
245523_at	1.2061	At4g15910	ATDI21_DI21__drought-induced 21
245528_at	4.74694	At4g15530	PPDK__pyruvate orthophosphate dikinase
245543_at	2.31663	At4g15260	UDP-Glycosyltransferase superfamily protein
245544_at	1.66025	At4g15270	glucosyltransferase-related
245546_at	-2.8692	At4g15290	ATCSLB05_ATCSLB5_CSLB05__Cellulose synthase family protein
245553_at	2.14941	At4g15370	BARS1_PEN2__baruol synthase 1
245556_at	1.08977	At4g15400	HXXXD-type acyl-transferase family protein
245561_at	-1.98217	At4g15500	UGT84A4__UDP-Glycosyltransferase superfamily protein
245568_at	-2.01204	At4g14650	unknown protein; FUNCTIONS IN: molecular_function unknown; INVOLVED IN: N-terminal protein myristoylation; EXPRESSED IN: 6 plant structures; EXPRESSED DURING: petal differentiation and expansion stage; Has 2407 Blast hits to 1833 proteins in 310 species: Archae - 19; Bacteria - 223; Metazoa - 708; Fungi - 285; Plants - 140; Viruses - 42; Other Eukaryotes - 990 (source: NCBI BLink).
245571_at	-1.96264	At4g14695	Uncharacterised protein family (UPF0041)
245572_at	1.881	At4g14720	PPD2_TIFY4B__TIFY domain/Divergent CCT motif family protein
245575_at	-1.15863	At4g14760	kinase interacting (KIP1-like) family protein
245584_at	-1.89774	At4g14940	AO1_ATAO1__amine oxidase 1
245586_at	1.68741	At4g14980	Cysteine/Histidine-rich C1 domain family protein
245593_at	-1.00644	At4g14550	IAA14_SLR__indole-3-acetic acid inducible 14
245597_at	1.07291	At4g14190	Pentatricopeptide repeat (PPR) superfamily protein
245602_at	1.43966	At4g14270	Protein containing PAM2 motif which mediates interaction with the PABC domain of polyadenyl binding proteins.
245612_at	-1.47414	At4g14440	ATECI3_ECI3_HCD1__3-hydroxyacyl-CoA dehydratase 1
245629_at	-3.43708	At1g56580	SVB__Protein of unknown function, DUF538
245636_at	-1.15399	At1g25240	ENTH/VHS/GAT family protein
245638_s_at	1.20278	At1g24822 At1g24996 At1g25097	unknown protein; BEST Arabidopsis thaliana protein match is: unknown protein (TAIR:AT1G25097.1); Has 12 Blast hits to 12 proteins in 1 species: Archae - 0; Bacteria - 0; Metazoa - 0; Fungi - 0; Plants - 12; Viruses - 0; Other Eukaryotes - 0 (source: NCBI BLink). unknown protein; BEST Arabidopsis thaliana protein match is: unknown protein (TAIR:AT1G24822.1); Has 11 Blast hits to 11 proteins in 1 s…
245642_at	1.98643	At1g25275	unknown protein; FUNCTIONS IN: molecular_function unknown; INVOLVED IN: response to karrikin; LOCATED IN: endomembrane system; EXPRESSED IN: 23 plant structures; EXPRESSED DURING: 13 growth stages; Has 35333 Blast hits to 34131 proteins in 2444 species: Archae - 798; Bacteria - 22429; Metazoa - 974; Fungi - 991; Plants - 531; Viruses - 0; Other Eukaryotes - 9610 (source: NCBI BLink).
245644_at	1.08266	At1g25320	Leucine-rich repeat protein kinase family protein
245650_at	-1.17635	At1g24735	S-adenosyl-L-methionine-dependent methyltransferases superfamily protein
245659_at	1.67558	At1g28260	Telomerase activating protein Est1
245668_at	3.99436	At1g28330	DRM1_DYL1__dormancy-associated protein-like 1
245674_at	-2.37079	At1g56680	Chitinase family protein
245676_at	-1.65961	At1g56670	GDSL-like Lipase/Acylhydrolase superfamily protein
245684_at	1.63771	At5g22000	RHF2A__RING-H2 group F2A
245688_at	-1.82118	At1g28290	AGP31__arabinogalactan protein 31
245689_at	-3.71692	At5g04120	Phosphoglycerate mutase family protein
245691_at	1.01659	At5g04240	ELF6__Zinc finger (C2H2 type) family protein / transcription factor jumonji (jmj) family protein
245692_at	-1.32536	At5g04150	BHLH101__basic helix-loop-helix (bHLH) DNA-binding superfamily protein
245698_at	-2.97742	At5g04160	Nucleotide-sugar transporter family protein
245711_at	1.26976	At5g04340	C2H2_CZF2_ZAT6__zinc finger of Arabidopsis thaliana 6
245713_at	-2.24394	At5g04370	NAMT1__S-adenosyl-L-methionine-dependent methyltransferases superfamily protein
245730_at	1.53451	At1g73470	unknown protein; FUNCTIONS IN: molecular_function unknown; INVOLVED IN: biological_process unknown; LOCATED IN: chloroplast; EXPRESSED IN: 22 plant structures; EXPRESSED DURING: 13 growth stages.
245731_at	1.46092	At1g73500	ATMKK9_MKK9__MAP kinase kinase 9
245733_at	2.07078	At1g73380	unknown protein; CONTAINS InterPro DOMAIN/s: Protein of unknown function DUF1308 (InterPro:IPR010733); Has 162 Blast hits to 160 proteins in 67 species: Archae - 0; Bacteria - 2; Metazoa - 120; Fungi - 0; Plants - 34; Viruses - 0; Other Eukaryotes - 6 (source: NCBI BLink).
245739_at	-2.97364	At1g44110	CYCA1;1__Cyclin A1;1
245748_at	-1.76593	At1g51140	basic helix-loop-helix (bHLH) DNA-binding superfamily protein
245750_at	-1.75802	At1g51060	HTA10__histone H2A 10
245755_at	-1.23405	At1g35210	unknown protein; FUNCTIONS IN: molecular_function unknown; INVOLVED IN: biological_process unknown; LOCATED IN: chloroplast; EXPRESSED IN: 14 plant structures; EXPRESSED DURING: 9 growth stages; CONTAINS InterPro DOMAIN/s: Protein of unknown function DUF740 (InterPro:IPR008004); BEST Arabidopsis thaliana protein match is: unknown protein (TAIR:AT1G22470.1); Has 83 Blast hits to 83 proteins in 12 …
245757_at	1.20244	At1g35140	EXL1_PHI-1__Phosphate-responsive 1 family protein
245761_at	1.20988	At1g66890	FUNCTIONS IN: molecular_function unknown; INVOLVED IN: biological_process unknown; LOCATED IN: chloroplast; EXPRESSED IN: 22 plant structures; EXPRESSED DURING: 13 growth stages; BEST Arabidopsis thaliana protein match is: 50S ribosomal protein-related (TAIR:AT5G16200.1); Has 36 Blast hits to 36 proteins in 7 species: Archae - 0; Bacteria - 0; Metazoa - 0; Fungi - 0; Plants - 36; Viruses - 0; Oth…
245762_at	-1.13131	At1g27880	DEAD/DEAH box RNA helicase family protein
245770_at	-1.12954	At1g30240	unknown protein; Has 169 Blast hits to 168 proteins in 75 species: Archae - 0; Bacteria - 0; Metazoa - 49; Fungi - 68; Plants - 46; Viruses - 0; Other Eukaryotes - 6 (source: NCBI BLink).
245777_at	-2.36809	At1g73540	atnudt21_NUDT21__nudix hydrolase homolog 21
245781_at	2.25417	At1g45976	SBP1__S-ribonuclease binding protein 1
245789_at	1.06009	At1g32090	early-responsive to dehydration stress protein (ERD4)
245791_at	-1.06312	At1g32210	ATDAD1__Defender against death (DAD family) protein
245792_at	-2.5691	At1g32100	ATPRR1_PRR1__pinoresinol reductase 1
245796_at	1.35932	At1g32230	ATP8_AtRCD1_CEO_CEO1_RCD1__WWE protein-protein interaction domain protein family
245806_at	1.6035	At1g45474	Lhca5__photosystem I light harvesting complex gene 5
245807_at	1.56465	At1g46768	RAP2.1__related to AP2 1
245808_at	1.17642	At1g58470	ATRBP1_RBP1__RNA-binding protein 1
245810_at	-1.17159	At1g38065 At1g38131	O-fucosyltransferase family protein O-fucosyltransferase family protein
245814_at	-1.74574	At1g49910	BUB3.2__Transducin/WD40 repeat-like superfamily protein
245816_at	1.17675	At1g26210	ATSOFL1_SOFL1__SOB five-like 1
245818_at	-1.09982	At1g26100	Cytochrome b561/ferric reductase transmembrane protein family
245821_at	2.12847	At1g26270	Phosphatidylinositol 3- and 4-kinase family protein
245831_at	1.06368	At1g48840	Plant protein of unknown function (DUF639)
245838_at	2.06498	At1g58410	Disease resistance protein (CC-NBS-LRR class) family
245849_at	-1.17713	At5g13520	peptidase M1 family protein
245855_at	-1.52522	At5g13550	SULTR4;1__sulfate transporter 4.1
245862_at	1.03081	At5g01010	EXPRESSED IN: 23 plant structures; EXPRESSED DURING: 14 growth stages; CONTAINS InterPro DOMAIN/s: GOLD (InterPro:IPR009038).
245867_at	-1.86664	At1g58080	ATATP-PRT1_ATP-PRT1_HISN1A__ATP phosphoribosyl transferase 1
245868_at	1.55944	At1g58030	CAT2__cationic amino acid transporter 2
245874_at	1.23543	245874_at
245887_at	1.19119	At5g09390	CD2-binding protein-related
245889_at	-1.28961	At5g09480	hydroxyproline-rich glycoprotein family protein
245896_at	-1.51505	At5g09250	KIWI__ssDNA-binding transcriptional regulator
245904_at	-3.73655	At5g11110	ATSPS2F_KNS2_SPS1_SPS2F_SPSA2__sucrose phosphate synthase 2F
245905_at	1.725	At5g11090	serine-rich protein-related
245906_at	-1.85624	At5g11070	unknown protein; Has 1807 Blast hits to 1807 proteins in 277 species: Archae - 0; Bacteria - 0; Metazoa - 736; Fungi - 347; Plants - 385; Viruses - 0; Other Eukaryotes - 339 (source: NCBI BLink).
245912_at	-2.65382	At5g19600	SULTR3;5__sulfate transporter 3;5
245925_at	3.06498	At5g28770	AtbZIP63_BZO2H3__bZIP transcription factor family protein
245926_at	1.01014	At5g24740	Protein of unknown function (DUF1162)
245928_s_at	-2.03083	At5g24770 At5g24780	ATVSP2_VSP2__vegetative storage protein 2 ATVSP1_VSP1__vegetative storage protein 1
245929_at	-1.25226	At5g24760	GroES-like zinc-binding dehydrogenase family protein
245930_at	-1.38171	At5g09240	ssDNA-binding transcriptional regulator
245956_s_at	-2.60813	At5g28540 At5g42020	BIP1__heat shock protein 70 (Hsp 70) family protein BIP_BIP2__Heat shock protein 70 (Hsp 70) family protein
245962_at	-2.9475	At5g19700	MATE efflux family protein
245965_at	-3.40719	At5g19730	Pectin lyase-like superfamily protein
245966_at	-2.71999	At5g19790	RAP2.11__related to AP2 11
245967_at	-3.24124	At5g19800	hydroxyproline-rich glycoprotein family protein
245976_at	2.55983	At5g13080	ATWRKY75_WRKY75__WRKY DNA-binding protein 75
245979_at	-1.11979	At5g13150	ATEXO70C1_EXO70C1__exocyst subunit exo70 family protein C1
245980_at	-2.0976	At5g13140	Pollen Ole e 1 allergen and extensin family protein
245981_at	-1.01962	At5g13100	unknown protein; Has 1807 Blast hits to 1807 proteins in 277 species: Archae - 0; Bacteria - 0; Metazoa - 736; Fungi - 347; Plants - 385; Viruses - 0; Other Eukaryotes - 339 (source: NCBI BLink).
245988_at	1.09274	At5g20610	unknown protein; BEST Arabidopsis thaliana protein match is: unknown protein (TAIR:AT5G26160.1); Has 918 Blast hits to 759 proteins in 180 species: Archae - 6; Bacteria - 105; Metazoa - 264; Fungi - 89; Plants - 167; Viruses - 5; Other Eukaryotes - 282 (source: NCBI BLink).
245998_at	3.35076	At5g20830	ASUS1_atsus1_SUS1__sucrose synthase 1
246001_at	-1.13434	At5g20790	unknown protein; FUNCTIONS IN: molecular_function unknown; INVOLVED IN: biological_process unknown; LOCATED IN: endomembrane system; EXPRESSED IN: 11 plant structures; EXPRESSED DURING: LP.04 four leaves visible, 4 anthesis, petal differentiation and expansion stage; BEST Arabidopsis thaliana protein match is: unknown protein (TAIR:AT3G43110.1).
246005_at	-1.85439	At5g08415	Radical SAM superfamily protein
246012_at	1.70743	At5g10650	RING/U-box superfamily protein
246016_at	1.41215	At5g10720	AHK5_CKI2_HK5__histidine kinase 5
246020_at	1.66855	At5g10710	INVOLVED IN: chromosome segregation, cell division; LOCATED IN: chromosome, centromeric region, nucleus; EXPRESSED IN: 23 plant structures; EXPRESSED DURING: 13 growth stages; CONTAINS InterPro DOMAIN/s: Centromere protein Cenp-O (InterPro:IPR018464).
246027_at	-1.19859	At5g21060	Glyceraldehyde-3-phosphate dehydrogenase-like family protein
246028_at	2.98684	At5g21170	AKINBETA1__5'-AMP-activated protein kinase beta-2 subunit protein
246034_at	1.38177	At5g08350	GRAM domain-containing protein / ABA-responsive protein-related
246035_at	-1.10598	At5g08300	Succinyl-CoA ligase, alpha subunit
246041_at	-1.09542	At5g19290	alpha/beta-Hydrolases superfamily protein
246045_at	1.5312	At5g19430	RING/U-box superfamily protein
246053_at	1.36201	At5g08340	Nucleotidylyl transferase superfamily protein
246054_at	-1.08083	At5g08360	Protein of unknown function (DUF789)
246062_at	1.20969	At5g19330	ARIA__ARM repeat protein interacting with ABF2
246067_at	-1.52137	At5g19410	ABCG23__ABC-2 type transporter family protein
246070_at	-1.45272	At5g20160	Ribosomal protein L7Ae/L30e/S12e/Gadd45 family protein
246071_at	1.61001	At5g20150	ATSPX1_SPX1__SPX domain gene 1
246073_at	-1.33187	At5g20180	Ribosomal protein L36
246085_at	-1.16657	At5g20540	ATBRXL4_BRX-LIKE4_BRXL4__BREVIS RADIX-like 4
246090_at	1.54205	At5g20520	WAV2__alpha/beta-Hydrolases superfamily protein
246092_at	-1.19415	At5g20500	Glutaredoxin family protein
246093_at	-1.12587	At5g20550	2-oxoglutarate (2OG) and Fe(II)-dependent oxygenase superfamily protein
246094_at	-1.36173	At5g19300	CONTAINS InterPro DOMAIN/s: Nucleic acid-binding, OB-fold-like (InterPro:IPR016027), Protein of unknown function DUF171 (InterPro:IPR003750); Has 3649 Blast hits to 1964 proteins in 291 species: Archae - 113; Bacteria - 121; Metazoa - 1082; Fungi - 399; Plants - 227; Viruses - 4; Other Eukaryotes - 1703 (source: NCBI BLink).
246097_at	-1.9663	At5g20270	HHP1__heptahelical transmembrane protein1
246099_at	2.52193	At5g20230	ATBCB_BCB_BCB_SAG14__blue-copper-binding protein
246103_at	1.897	At5g28640	AN3_ATGIF1_GIF_GIF1__SSXT family protein
246104_at	1.95867	At5g28650	ATWRKY74_WRKY74__WRKY DNA-binding protein 74
246108_at	1.70397	At5g28630	glycine-rich protein
246114_at	2.21021	At5g20250	DIN10_RS6__Raffinose synthase family protein
246117_at	1.08698	At5g20320	ATDCL4_DCL4__dicer-like 4
246119_at	1.13873	At5g20350	TIP1__Ankyrin repeat family protein with DHHC zinc finger domain
246122_at	1.36312	At5g20380	PHT4;5__phosphate transporter 4;5
246124_at	-1.13415	At5g20060	alpha/beta-Hydrolases superfamily protein
246125_at	-1.79843	At5g19875	unknown protein; FUNCTIONS IN: molecular_function unknown; INVOLVED IN: response to oxidative stress; LOCATED IN: endomembrane system; EXPRESSED IN: 21 plant structures; EXPRESSED DURING: 13 growth stages; BEST Arabidopsis thaliana protein match is: unknown protein (TAIR:AT2G31940.1); Has 30201 Blast hits to 17322 proteins in 780 species: Archae - 12; Bacteria - 1396; Metazoa - 17338; Fungi - 342…
246126_at	-1.7753	At5g20070	ATNUDT19_ATNUDX19_NUDX19__nudix hydrolase homolog 19
246137_at	-1.0854	At5g28490	LSH1_OBO2__Protein of unknown function (DUF640)
246138_at	-2.00032	At5g19870	Family of unknown function (DUF716)
246141_at	-1.40473	At5g19920	Transducin/WD40 repeat-like superfamily protein
246142_at	-1.56859	At5g19970	unknown protein; Has 1807 Blast hits to 1807 proteins in 277 species: Archae - 0; Bacteria - 0; Metazoa - 736; Fungi - 347; Plants - 385; Viruses - 0; Other Eukaryotes - 339 (source: NCBI BLink).
246149_at	2.33891	At5g19890	Peroxidase superfamily protein
246151_at	1.20348	At5g19950	Domain of unknown function (DUF1767)
246154_at	1.21678	At5g19940	Plastid-lipid associated protein PAP / fibrillin family protein
246157_at	-2.26997	At5g20080	FAD/NAD(P)-binding oxidoreductase
246158_at	1.43927	At5g19855	AtRbcX2_RbcX2__Chaperonin-like RbcX protein
246159_at	1.07024	At5g20935	unknown protein; CONTAINS InterPro DOMAIN/s: Protein of unknown function DUF3148 (InterPro:IPR021495); Has 30201 Blast hits to 17322 proteins in 780 species: Archae - 12; Bacteria - 1396; Metazoa - 17338; Fungi - 3422; Plants - 5037; Viruses - 0; Other Eukaryotes - 2996 (source: NCBI BLink).
246162_at	1.03799	At4g36400	D2HGDH__FAD-linked oxidases family protein
246171_at	1.00516	At5g32440	Ubiquitin system component Cue protein
246173_s_at	-1.17537	At3g61520 At5g28370 At5g28460	Pentatricopeptide repeat (PPR) superfamily protein Pentatricopeptide repeat (PPR) superfamily protein Pentatricopeptide repeat (PPR) superfamily protein
246178_s_at	2.09391	At3g60930 At5g28430
246195_at	3.18877	At4g36410	UBC17__ubiquitin-conjugating enzyme 17
246196_at	-1.25979	At4g37090	unknown protein; FUNCTIONS IN: molecular_function unknown; INVOLVED IN: biological_process unknown; LOCATED IN: cellular_component unknown; EXPRESSED IN: 23 plant structures; EXPRESSED DURING: 13 growth stages; Has 35333 Blast hits to 34131 proteins in 2444 species: Archae - 798; Bacteria - 22429; Metazoa - 974; Fungi - 991; Plants - 531; Viruses - 0; Other Eukaryotes - 9610 (source: NCBI BLink).
246203_at	-2.53946	At4g36610	alpha/beta-Hydrolases superfamily protein
246205_at	1.16623	At4g36970	Remorin family protein
246210_at	-1.91371	At4g36420	Ribosomal protein L12 family protein
246211_at	2.6077	At4g36730	GBF1__G-box binding factor 1
246215_at	1.33116	At4g37180	Homeodomain-like superfamily protein
246219_at	1.20654	At4g36760	APP1_ATAPP1__aminopeptidase P1
246229_at	-4.77974	At4g37160	sks15__SKU5 similar 15
246239_at	1.76971	At4g36790	Major facilitator superfamily protein
246241_at	-1.32157	At4g37050	AtPLAIVC_PLA V_PLAIII{beta}_PLP4__PATATIN-like protein 4
246244_at	1.45937	At4g37250	Leucine-rich repeat protein kinase family protein
246247_at	-2.40419	At4g36640	Sec14p-like phosphatidylinositol transfer family protein
246251_at	2.93726	At4g37220	Cold acclimation protein WCOR413 family
246254_at	1.16997	At4g36450	ATMPK14_MPK14_MPK14__mitogen-activated protein kinase 14
246266_at	-1.59413	At1g31817	NFD3__Ribosomal L18p/L5e family protein
246269_at	-1.31677	At4g37110	Zinc-finger domain of monoamine-oxidase A repressor R1
246272_at	-1.07674	At4g37150	ATMES9_MES9__methyl esterase 9
246280_at	-1.28844	At4g36660	Protein of unknown function (DUF1195)
246282_at	-1.64391	At4g36580	AAA-type ATPase family protein
246284_at	2.33034	At4g36780	BEH2__BES1/BZR1 homolog 2
246285_at	1.33768	At4g36980	FUNCTIONS IN: molecular_function unknown; INVOLVED IN: biological_process unknown; EXPRESSED IN: 22 plant structures; EXPRESSED DURING: 13 growth stages; CONTAINS InterPro DOMAIN/s: Splicing factor, suppressor of white apricot (InterPro:IPR019147).
246290_at	-1.22114	At3g56800	ACAM-3_CAM3__calmodulin 3
246304_at	1.90782	At3g51840	ACX4_ATG6_ATSCX__acyl-CoA oxidase 4
246305_at	1.06768	At3g51890	Clathrin light chain protein
246307_at	-1.11549	At3g51800	ATEBP1_ATG2_EBP1__metallopeptidase M24 family protein
246309_at	-1.17311	At3g51790	ATG1_TG1__transmembrane protein G1P-related 1
246311_at	1.08538	At3g51880	AtHMGB1_HMGB1_NFD1__high mobility group B1
246314_at	1.23208	At3g56850	AREB3_DPBF3__ABA-responsive element binding protein 3
246329_at	-1.08602	At3g43610	Spc97 / Spc98 family of spindle pole body (SBP) component
246333_at	1.03409	At3g44840	S-adenosyl-L-methionine-dependent methyltransferases superfamily protein
246343_at	1.4544	At3g56720	unknown protein; FUNCTIONS IN: molecular_function unknown; INVOLVED IN: biological_process unknown; LOCATED IN: cellular_component unknown; EXPRESSED IN: 24 plant structures; EXPRESSED DURING: 15 growth stages.
246348_at	1.01124	At3g56840	FAD-dependent oxidoreductase family protein
246376_at	1.46858	At1g51950	IAA18__indole-3-acetic acid inducible 18
246389_at	3.62298	At1g77380	AAP3_ATAAP3__amino acid permease 3
246391_at	-1.09764	At1g77350	unknown protein; FUNCTIONS IN: molecular_function unknown; INVOLVED IN: biological_process unknown; LOCATED IN: endomembrane system; EXPRESSED IN: 23 plant structures; EXPRESSED DURING: 13 growth stages; CONTAINS InterPro DOMAIN/s: Protein of unknown function KRTCAP2 (InterPro:IPR018614); Has 35333 Blast hits to 34131 proteins in 2444 species: Archae - 798; Bacteria - 22429; Metazoa - 974; Fungi …
246393_at	1.37603	At1g58150	unknown protein; FUNCTIONS IN: molecular_function unknown; INVOLVED IN: in 9 processes; LOCATED IN: cellular_component unknown; EXPRESSED IN: 22 plant structures; EXPRESSED DURING: 13 growth stages; Has 1 Blast hits to 1 proteins in 1 species: Archae - 0; Bacteria - 0; Metazoa - 0; Fungi - 0; Plants - 1; Viruses - 0; Other Eukaryotes - 0 (source: NCBI BLink).
246395_at	-3.49346	At1g58170	Disease resistance-responsive (dirigent-like protein) family protein
246396_at	2.12452	At1g58180	ATBCA6_BCA6__beta carbonic anhydrase 6
246398_at	1.13983	At1g58100	TCP8__TCP family transcription factor
246399_at	2.03332	At1g58110	Basic-leucine zipper (bZIP) transcription factor family protein
246400_at	1.28598	At1g57540	unknown protein; FUNCTIONS IN: molecular_function unknown; INVOLVED IN: biological_process unknown; LOCATED IN: cellular_component unknown; EXPRESSED IN: 23 plant structures; EXPRESSED DURING: 13 growth stages; Has 29 Blast hits to 29 proteins in 11 species: Archae - 0; Bacteria - 0; Metazoa - 0; Fungi - 0; Plants - 29; Viruses - 0; Other Eukaryotes - 0 (source: NCBI BLink).
246401_at	-1.97955	At1g57560	AtMYB50_MYB50__myb domain protein 50
246403_at	-4.05112	At1g57590	Pectinacetylesterase family protein
246408_at	1.02269	At1g57680	FUNCTIONS IN: molecular_function unknown; INVOLVED IN: biological_process unknown; LOCATED IN: endomembrane system; EXPRESSED IN: 24 plant structures; EXPRESSED DURING: 15 growth stages; CONTAINS InterPro DOMAIN/s: Uncharacterised conserved protein UCP031277 (InterPro:IPR016971); Has 35333 Blast hits to 34131 proteins in 2444 species: Archae - 798; Bacteria - 22429; Metazoa - 974; Fungi - 991; Pl…
246415_at	-1.98551	At5g17160	unknown protein; BEST Arabidopsis thaliana protein match is: unknown protein (TAIR:AT3G03130.1); Has 14330 Blast hits to 10381 proteins in 896 species: Archae - 94; Bacteria - 2881; Metazoa - 4019; Fungi - 1576; Plants - 515; Viruses - 110; Other Eukaryotes - 5135 (source: NCBI BLink).
246421_at	1.83775	At5g16880	Target of Myb protein 1
246425_at	-2.01629	At5g17420	ATCESA7_CESA7_IRX3_MUR10__Cellulose synthase family protein
246426_at	1.16459	At5g17430	BBM__Integrase-type DNA-binding superfamily protein
246427_at	1.58426	At5g17400	ER-ANT1__endoplasmic reticulum-adenine nucleotide transporter 1
246429_at	-1.24219	At5g17450	HIPP21__Heavy metal transport/detoxification superfamily protein
246432_at	2.48037	At5g17490	AtRGL3_RGL3__RGA-like protein 3
246436_at	1.62997	At5g17440	LUC7 related protein
246445_at	-2.64448	At5g17630	Nucleotide/sugar transporter family protein
246446_at	1.3587	At5g17640	Protein of unknown function (DUF1005)
246459_at	1.05248	At5g16900	Leucine-rich repeat protein kinase family protein
246461_at	-1.54534	At5g16930	AAA-type ATPase family protein
246481_s_at	-8.2166	At5g15960 At5g15970	KIN1__stress-responsive protein (KIN1) / stress-induced protein (KIN1) AtCor6.6_COR6.6_KIN2__stress-responsive protein (KIN2) / stress-induced protein (KIN2) / cold-responsive protein (COR6.6) / cold-regulated protein (COR6.6)
246488_at	-2.25483	At5g16010	3-oxo-5-alpha-steroid 4-dehydrogenase family protein
246490_at	-4.69707	At5g15948 At5g15950	CPuORF10__conserved peptide upstream open reading frame 10 Adenosylmethionine decarboxylase family protein
246493_at	1.71687	At5g16180	ATCRS1_CRS1__ortholog of maize chloroplast splicing factor CRS1
246503_at	-1.66225	At5g16130	Ribosomal protein S7e family protein
246505_at	-1.14426	At5g16250	unknown protein; BEST Arabidopsis thaliana protein match is: unknown protein (TAIR:AT3G02640.1); Has 1807 Blast hits to 1807 proteins in 277 species: Archae - 0; Bacteria - 0; Metazoa - 736; Fungi - 347; Plants - 385; Viruses - 0; Other Eukaryotes - 339 (source: NCBI BLink).
246506_at	2.71986	At5g16110	unknown protein; FUNCTIONS IN: molecular_function unknown; INVOLVED IN: biological_process unknown; LOCATED IN: chloroplast; EXPRESSED IN: 24 plant structures; EXPRESSED DURING: 15 growth stages; BEST Arabidopsis thaliana protein match is: unknown protein (TAIR:AT3G02555.1); Has 133 Blast hits to 133 proteins in 18 species: Archae - 0; Bacteria - 0; Metazoa - 0; Fungi - 0; Plants - 133; Viruses -…
246507_at	1.6492	At5g16120	alpha/beta-Hydrolases superfamily protein
246511_at	-2.95041	At5g15490	UGD3__UDP-glucose 6-dehydrogenase family protein
246512_at	-1.89394	At5g15630	COBL4_IRX6__COBRA-like extracellular glycosyl-phosphatidyl inositol-anchored protein family
246516_at	-1.89391	At5g15740	O-fucosyltransferase family protein
246518_at	-1.37329	At5g15770	AtGNA1_GNA1__glucose-6-phosphate acetyltransferase 1
246520_at	1.16272	At5g15790	RING/U-box superfamily protein
246528_at	-1.52908	At5g15640	Mitochondrial substrate carrier family protein
246530_at	-2.3596	At5g15725	unknown protein; FUNCTIONS IN: molecular_function unknown; INVOLVED IN: biological_process unknown; LOCATED IN: endomembrane system; EXPRESSED IN: root; Has 30201 Blast hits to 17322 proteins in 780 species: Archae - 12; Bacteria - 1396; Metazoa - 17338; Fungi - 3422; Plants - 5037; Viruses - 0; Other Eukaryotes - 2996 (source: NCBI BLink).
246534_at	-1.87826	At5g15890	TBL21__TRICHOME BIREFRINGENCE-LIKE 21
246535_at	-1.10469	At5g15900	TBL19__TRICHOME BIREFRINGENCE-LIKE 19
246537_at	-1.45546	At5g15940	NAD(P)-binding Rossmann-fold superfamily protein
246538_at	-1.0073	At5g15520	Ribosomal protein S19e family protein
246539_at	-1.19112	At5g15460	MUB2__membrane-anchored ubiquitin-fold protein 2
246540_at	-2.91828	At5g15600	SP1L4__SPIRAL1-like4
246546_at	-1.27695	At5g15090	ATVDAC3_VDAC3__voltage dependent anion channel 3
246548_at	1.32373	At5g14910	Heavy metal transport/detoxification superfamily protein
246549_at	-1.74758	At5g15050	Core-2/I-branching beta-1,6-N-acetylglucosaminyltransferase family protein
246555_at	-1.64094	At5g15470	GAUT14__galacturonosyltransferase 14
246557_at	-2.27422	At5g15510	TPX2 (targeting protein for Xklp2) protein family
246565_at	-1.04201	At5g15530	BCCP2_CAC1-B__biotin carboxyl carrier protein 2
246575_at	-1.33057	At1g31660	CONTAINS InterPro DOMAIN/s: Bystin (InterPro:IPR007955); Has 475 Blast hits to 467 proteins in 210 species: Archae - 0; Bacteria - 9; Metazoa - 155; Fungi - 139; Plants - 55; Viruses - 0; Other Eukaryotes - 117 (source: NCBI BLink).
246585_at	-1.75111	At5g14750	ATMYB66_MYB66_WER_WER1__myb domain protein 66
246591_at	1.0022	At5g14880	Potassium transporter family protein
246593_at	-1.62952	At5g14790	ARM repeat superfamily protein
246595_at	2.51785	At5g14780	FDH__formate dehydrogenase
246600_at	1.65422	At5g14930	SAG101__senescence-associated gene 101
246611_at	1.45818	At5g35330	ATMBD2_MBD02_MBD2__methyl-CPG-binding domain protein 02
246616_at	-1.85579	At5g36260	Eukaryotic aspartyl protease family protein
246617_at	-2.99522	At5g36270
246644_at	1.35123	At5g35100	Cyclophilin-like peptidyl-prolyl cis-trans isomerase family protein
246652_at	-4.75856	At5g35190	EXT13__proline-rich extensin-like family protein
246653_at	1.29225	At5g35200	ENTH/ANTH/VHS superfamily protein
246654_s_at	1.56649	At5g35210 At5g35220	metalloendopeptidases;zinc ion binding;DNA binding EGY1__Peptidase M50 family protein
246660_at	-1.34424	At5g35180	Protein of unknown function (DUF1336)
246683_at	-1.00625	At5g33300	chromosome-associated kinesin-related
246703_at	2.50506	At5g28080	WNK9__Protein kinase superfamily protein
246735_at	-1.20709	At5g27670	HTA7__histone H2A 7
246746_at	-1.09783	At5g27820	Ribosomal L18p/L5e family protein
246762_at	-1.03756	At5g27620	CYCH;1__cyclin H;1
246765_at	-2.04871	At5g27330	Prefoldin chaperone subunit family protein
246767_at	-1.73272	At5g27395	Mitochondrial inner membrane translocase complex, subunit Tim44-related protein
246772_at	-1.77327	At5g27490	Integral membrane Yip1 family protein
246777_at	1.5151	At5g27420	ATL31_CNI1__carbon/nitrogen insensitive 1
246782_at	1.67933	At5g27320	ATGID1C_GID1C__alpha/beta-Hydrolases superfamily protein
246784_at	-1.0517	At5g27430	Signal peptidase subunit
246786_at	1.36215	At5g27410	D-aminoacid aminotransferase-like PLP-dependent enzymes superfamily protein
246797_at	-2.2711	At5g26790	unknown protein; BEST Arabidopsis thaliana protein match is: unknown protein (TAIR:AT1G06475.1); Has 30201 Blast hits to 17322 proteins in 780 species: Archae - 12; Bacteria - 1396; Metazoa - 17338; Fungi - 3422; Plants - 5037; Viruses - 0; Other Eukaryotes - 2996 (source: NCBI BLink).
246800_at	-1.54461	At5g26780	SHM2__serine hydroxymethyltransferase 2
246803_at	1.03549	At5g26980	ATSYP41_ATTLG2A_SYP41__syntaxin of plants 41
246809_s_at	-1.35905	At5g27120 At5g27140	NOP56-like pre RNA processing ribonucleoprotein NOP56-like pre RNA processing ribonucleoprotein
246818_at	1.0715	At5g27270	EMB976__Tetratricopeptide repeat (TPR)-like superfamily protein
246821_at	1.81092	At5g26920	CBP60G__Cam-binding protein 60-like G
246825_at	-2.48549	At5g26260	TRAF-like family protein
246826_at	-1.90592	At5g26310	UGT72E3__UDP-Glycosyltransferase superfamily protein
246827_at	-2.45546	At5g26330	Cupredoxin superfamily protein
246829_at	1.52393	At5g26570	ATGWD3_OK1_PWD__catalytics;carbohydrate kinases;phosphoglucan, water dikinases
246831_at	1.84071	At5g26340	ATSTP13_MSS1_STP13__Major facilitator superfamily protein
246837_at	-3.41079	246837_at
246843_at	1.67116	At5g26740	Protein of unknown function (DUF300)
246850_at	-1.43319	At5g26860	LON1_LON_ARA_ARA__lon protease 1
246854_at	-2.09121	At5g26200	Mitochondrial substrate carrier family protein
246855_at	1.07978	At5g26280	TRAF-like family protein
246856_at	1.13524	At5g26210	AL4__alfin-like 4
246871_at	-1.62718	At5g26070	hydroxyproline-rich glycoprotein family protein
246872_at	-3.32872	At5g26080	proline-rich family protein
246875_at	3.21904	At5g26130	CAP (Cysteine-rich secretory proteins, Antigen 5, and Pathogenesis-related 1 protein) superfamily protein
246884_at	-2.10113	At5g26220	ChaC-like family protein
246885_at	-1.11962	At5g26230	MAKR1__unknown protein; FUNCTIONS IN: molecular_function unknown; INVOLVED IN: biological_process unknown; LOCATED IN: chloroplast; EXPRESSED IN: 22 plant structures; EXPRESSED DURING: 13 growth stages; Has 1807 Blast hits to 1807 proteins in 277 species: Archae - 0; Bacteria - 0; Metazoa - 736; Fungi - 347; Plants - 385; Viruses - 0; Other Eukaryotes - 339 (source: NCBI BLink).
246886_at	1.06354	At5g26240	ATCLC-D_CLC-D__chloride channel D
246897_at	1.51546	At5g25560	CHY-type/CTCHY-type/RING-type Zinc finger protein
246906_at	1.1651	At5g25475	AP2/B3-like transcriptional factor family protein
246909_at	1.30697	At5g25770	alpha/beta-Hydrolases superfamily protein
246911_at	-2.31968	At5g25810	tny__Integrase-type DNA-binding superfamily protein
246916_at	1.12455	At5g25910	AtRLP52_RLP52__receptor like protein 52
246917_at	2.67314	At5g25280	serine-rich protein-related
246919_at	-2.33089	At5g25460	Protein of unknown function, DUF642
246920_at	-3.79547	At5g25090	AtENODL13_ENODL13__early nodulin-like protein 13
246922_at	2.48708	At5g25110	CIPK25_SnRK3.25__CBL-interacting protein kinase 25
246926_at	1.4896	At5g25240	unknown protein; FUNCTIONS IN: molecular_function unknown; INVOLVED IN: biological_process unknown; LOCATED IN: cellular_component unknown; EXPRESSED IN: 23 plant structures; EXPRESSED DURING: 13 growth stages; Has 1807 Blast hits to 1807 proteins in 277 species: Archae - 0; Bacteria - 0; Metazoa - 736; Fungi - 347; Plants - 385; Viruses - 0; Other Eukaryotes - 339 (source: NCBI BLink).
246928_at	1.4673	At5g25270	Ubiquitin-like superfamily protein
246929_at	1.69999	At5g25210	unknown protein; BEST Arabidopsis thaliana protein match is: unknown protein (TAIR:AT4G32030.1); Has 30201 Blast hits to 17322 proteins in 780 species: Archae - 12; Bacteria - 1396; Metazoa - 17338; Fungi - 3422; Plants - 5037; Viruses - 0; Other Eukaryotes - 2996 (source: NCBI BLink).
246932_at	-1.26437	At5g25190	ESE3__Integrase-type DNA-binding superfamily protein
246935_at	2.12902	At5g25350	EBF2__EIN3-binding F box protein 2
246943_at	1.28211	At5g25440	Protein kinase superfamily protein
246951_at	2.75875	At5g04880
246957_at	1.1607	At5g24670	EMB2820_TAD3__Cytidine/deoxycytidylate deaminase family protein
246958_at	2.11842	At5g24690	Protein of unknown function (DUF3411)
246959_at	2.50163	At5g24690	Protein of unknown function (DUF3411)
246962_s_at	1.65214	At5g24800	ATBZIP9_BZIP9_BZO2H2__basic leucine zipper 9
246967_at	-1.46612	At5g24860	ATFPF1_FPF1__flowering promoting factor 1
246969_at	-1.67572	At5g24880	BEST Arabidopsis thaliana protein match is: calmodulin-binding protein-related (TAIR:AT5G10660.1); Has 1807 Blast hits to 1807 proteins in 277 species: Archae - 0; Bacteria - 0; Metazoa - 736; Fungi - 347; Plants - 385; Viruses - 0; Other Eukaryotes - 339 (source: NCBI BLink).
246978_at	1.35296	At5g24910	CYP714A1_ELA1__cytochrome P450, family 714, subfamily A, polypeptide 1
246979_s_at	-1.81661	At5g24990 At5g25020	Protein of unknown function (DUF1336) Protein of unknown function (DUF1336)
246985_at	1.04316	At5g67290	FAD-dependent oxidoreductase family protein
246986_at	-1.54272	At5g67280	RLK__receptor-like kinase
246990_at	-1.73835	At5g67360	ARA12__Subtilase family protein
246991_at	-2.32727	At5g67400	RHS19__root hair specific 19
246994_at	-1.4729	At5g67460	O-Glycosyl hydrolases family 17 protein
246995_at	-1.18112	At5g67470	ATFH6_FH6__formin homolog 6
246996_at	-1.16268	At5g67420	ASL39_LBD37__LOB domain-containing protein 37
247000_at	1.35205	At5g67380	ATCKA1_CKA1__casein kinase alpha 1
247004_at	1.25882	At5g67570	DG1_EMB1408_EMB246__Tetratricopeptide repeat (TPR)-like superfamily protein
247005_at	1.42777	At5g67520	APK4__adenosine-5'-phosphosulfate (APS) kinase 4
247007_at	-1.12759	At5g67500	ATVDAC2_VDAC2__voltage dependent anion channel 2
247010_at	-1.35272	At5g67510	Translation protein SH3-like family protein
247011_at	-1.22628	At5g67590	FRO1__NADH-ubiquinone oxidoreductase-related
247013_at	1.39132	At5g67480	ATBT4_BT4__BTB and TAZ domain protein 4
247024_at	1.32132	At5g66985	unknown protein; Has 30201 Blast hits to 17322 proteins in 780 species: Archae - 12; Bacteria - 1396; Metazoa - 17338; Fungi - 3422; Plants - 5037; Viruses - 0; Other Eukaryotes - 2996 (source: NCBI BLink).
247026_at	1.03388	At5g67080	MAPKKK19__mitogen-activated protein kinase kinase kinase 19
247028_at	-1.2879	At5g67100	ICU2__DNA-directed DNA polymerases
247030_at	-3.14296	At5g67210	IRX15-L__Protein of unknown function (DUF579)
247037_at	-3.19621	At5g67070	RALFL34__ralf-like 34
247038_at	-1.53417	At5g67160	EPS1__HXXXD-type acyl-transferase family protein
247039_at	-1.95679	At5g67270	ATEB1C_ATEB1H1_EB1C__end binding protein 1C
247043_at	1.81006	At5g66880	SNRK2-3_SNRK2.3_SRK2I__sucrose nonfermenting 1(SNF1)-related protein kinase 2.3
247046_at	-1.25094	At5g66540	FUNCTIONS IN: molecular_function unknown; INVOLVED IN: rRNA processing; LOCATED IN: cytosol, nucleolus, nucleus; EXPRESSED IN: 22 plant structures; EXPRESSED DURING: 12 growth stages; CONTAINS InterPro DOMAIN/s: U3 small nucleolar ribonucleoprotein complex, subunit Mpp10p (InterPro:IPR012173), Mpp10 protein (InterPro:IPR007151); Has 30201 Blast hits to 17322 proteins in 780 species: Archae - 12; …
247047_at	1.79668	At5g66650	Protein of unknown function (DUF607)
247048_at	-1.09797	At5g66560	Phototropic-responsive NPH3 family protein
247049_at	1.13124	At5g66440	unknown protein; BEST Arabidopsis thaliana protein match is: unknown protein (TAIR:AT4G34560.1); Has 1807 Blast hits to 1807 proteins in 277 species: Archae - 0; Bacteria - 0; Metazoa - 736; Fungi - 347; Plants - 385; Viruses - 0; Other Eukaryotes - 339 (source: NCBI BLink).
247052_at	1.37122	At5g66700	ATHB53_HB-8_HB53__homeobox 53
247054_at	1.42177	At5g66730	ENY_IDD1__C2H2-like zinc finger protein
247056_at	-1.31694	At5g66750	ATDDM1_CHA1_CHR01_CHR1_DDM1_SOM1_SOM4__chromatin remodeling 1
247059_at	-2.59804	At5g66690	UGT72E2__UDP-Glycosyltransferase superfamily protein
247065_s_at	1.4058	At5g66900 At5g66910	Disease resistance protein (CC-NBS-LRR class) family Disease resistance protein (CC-NBS-LRR class) family
247069_at	-1.64282	At5g66920	sks17__SKU5 similar 17
247070_at	-3.2714	At5g66815	unknown protein; FUNCTIONS IN: molecular_function unknown; INVOLVED IN: biological_process unknown; LOCATED IN: endomembrane system; EXPRESSED IN: root; Has 30201 Blast hits to 17322 proteins in 780 species: Archae - 12; Bacteria - 1396; Metazoa - 17338; Fungi - 3422; Plants - 5037; Viruses - 0; Other Eukaryotes - 2996 (source: NCBI BLink).
247074_at	-2.26771	At5g66590	CAP (Cysteine-rich secretory proteins, Antigen 5, and Pathogenesis-related 1 protein) superfamily protein
247075_at	-1.6547	At5g66410	PLP3b__phosducin-like protein 3 homolog
247077_at	-1.28535	At5g66420	LOCATED IN: cellular_component unknown; EXPRESSED IN: 23 plant structures; EXPRESSED DURING: 13 growth stages; CONTAINS InterPro DOMAIN/s: Uncharacterised conserved protein UCP033271 (InterPro:IPR008322), TIM-barrel signal transduction protein, predicted (InterPro:IPR009215); Has 1232 Blast hits to 1230 proteins in 311 species: Archae - 18; Bacteria - 959; Metazoa - 1; Fungi - 84; Plants - 42; Vi…
247079_at	2.12267	At5g66055	AKRP_EMB16_EMB2036__ankyrin repeat protein
247082_at	1.2287	At5g66030	ATGRIP_GRIP__Golgi-localized GRIP domain-containing protein
247089_at	1.29639	At5g66360	DIM1B__Ribosomal RNA adenine dimethylase family protein
247091_at	-1.01001	At5g66390	Peroxidase superfamily protein
247094_at	-2.31823	At5g66280	GMD1__GDP-D-mannose 4,6-dehydratase 1
247097_at	-3.7644	At5g66460	AtMAN7_MAN7__Glycosyl hydrolase superfamily protein
247105_at	1.08449	At5g66630	DAR5__DA1-related protein 5
247108_at	1.42217	At5g66160	ATRMR1_RMR1__receptor homology region transmembrane domain ring H2 motif protein 1
247111_at	-1.42773	At5g65880	unknown protein; FUNCTIONS IN: molecular_function unknown; INVOLVED IN: biological_process unknown; LOCATED IN: endomembrane system; EXPRESSED IN: 21 plant structures; EXPRESSED DURING: 13 growth stages; Has 1807 Blast hits to 1807 proteins in 277 species: Archae - 0; Bacteria - 0; Metazoa - 736; Fungi - 347; Plants - 385; Viruses - 0; Other Eukaryotes - 339 (source: NCBI BLink).
247113_at	1.32907	At5g65960	GTP binding
247116_at	1.16197	At5g65970	ATMLO10_MLO10__Seven transmembrane MLO family protein
247123_at	2.11029	At5g66050	Wound-responsive family protein
247128_at	1.66429	At5g66110	HIPP27__Heavy metal transport/detoxification superfamily protein
247130_at	2.00943	At5g66180	S-adenosyl-L-methionine-dependent methyltransferases superfamily protein
247134_at	-1.8147	At5g66230	Chalcone-flavanone isomerase family protein
247136_at	3.218	At5g66170	STR18__sulfurtransferase 18
247140_at	1.24638	At5g66250	kinectin-related
247151_at	-1.1086	At5g65640	bHLH093__beta HLH protein 93
247155_at	1.42567	At5g65750	2-oxoglutarate dehydrogenase, E1 component
247161_at	-2.60023	At5g65810	CGR3__unknown protein; BEST Arabidopsis thaliana protein match is: unknown protein (TAIR:AT3G49720.2); Has 30201 Blast hits to 17322 proteins in 780 species: Archae - 12; Bacteria - 1396; Metazoa - 17338; Fungi - 3422; Plants - 5037; Viruses - 0; Other Eukaryotes - 2996 (source: NCBI BLink).
247168_at	-1.86986	At5g65860	ankyrin repeat family protein
247177_at	-1.39104	At5g65300	unknown protein; Has 30201 Blast hits to 17322 proteins in 780 species: Archae - 12; Bacteria - 1396; Metazoa - 17338; Fungi - 3422; Plants - 5037; Viruses - 0; Other Eukaryotes - 2996 (source: NCBI BLink).
247179_at	-1.42975	At5g65320	basic helix-loop-helix (bHLH) DNA-binding superfamily protein
247186_at	-2.45714	At5g65470	O-fucosyltransferase family protein
247187_at	1.0605	At5g65490	FUNCTIONS IN: molecular_function unknown; INVOLVED IN: biological_process unknown; LOCATED IN: chloroplast; EXPRESSED IN: 22 plant structures; EXPRESSED DURING: 13 growth stages; CONTAINS InterPro DOMAIN/s: SGT1 (InterPro:IPR010770); Has 1807 Blast hits to 1807 proteins in 277 species: Archae - 0; Bacteria - 0; Metazoa - 736; Fungi - 347; Plants - 385; Viruses - 0; Other Eukaryotes - 339 (source:…
247189_at	-2.13622	At5g65390	AGP7__arabinogalactan protein 7
247190_at	-1.14583	At5g65420	CYCD4;1__CYCLIN D4;1
247192_at	-2.77446	At5g65360	Histone superfamily protein
247201_at	1.9584	At5g65220	Ribosomal L29 family protein
247202_at	-1.37463	At5g65270	AtRABA4a_RABA4a__RAB GTPase homolog A4A
247210_at	-1.55437	At5g65020	ANNAT2__annexin 2
247211_at	1.33286	At5g64880	unknown protein; Has 30201 Blast hits to 17322 proteins in 780 species: Archae - 12; Bacteria - 1396; Metazoa - 17338; Fungi - 3422; Plants - 5037; Viruses - 0; Other Eukaryotes - 2996 (source: NCBI BLink).
247213_at	-1.06244	At5g64900	ATPEP1_PEP1_PROPEP1__precursor of peptide 1
247214_at	-3.33049	At5g64850	FUNCTIONS IN: molecular_function unknown; INVOLVED IN: biological_process unknown; LOCATED IN: plasma membrane; EXPRESSED IN: 22 plant structures; EXPRESSED DURING: 13 growth stages; CONTAINS InterPro DOMAIN/s: RPM1-interacting protein 4, defence response (InterPro:IPR008700); BEST Arabidopsis thaliana protein match is: unknown protein (TAIR:AT5G09960.1); Has 30201 Blast hits to 17322 proteins in…
247216_at	1.78712	At5g64860	DPE1__disproportionating enzyme
247218_at	-2.05345	At5g65010	ASN2__asparagine synthetase 2
247219_at	1.0659	At5g64920	CIP8__COP1-interacting protein 8
247225_at	-1.87978	At5g65090	BST1_DER4_MRH3__DNAse I-like superfamily protein
247231_at	-1.08548	At5g65230	AtMYB53_MYB53__myb domain protein 53
247246_at	-1.49807	At5g64620	ATC/VIF2_C/VIF2__cell wall / vacuolar inhibitor of fructosidase 2
247247_at	-1.02372	At5g64650	Ribosomal protein L17 family protein
247249_at	-1.11404	At5g64670	Ribosomal protein L18e/L15 superfamily protein
247258_at	-1.09719	At5g64816	unknown protein; Has 35333 Blast hits to 34131 proteins in 2444 species: Archae - 798; Bacteria - 22429; Metazoa - 974; Fungi - 991; Plants - 531; Viruses - 0; Other Eukaryotes - 9610 (source: NCBI BLink).
247259_at	1.03406	At5g64930	HYS1__CPR5 protein, putative
247268_at	-4.91928	At5g64080	AtXYP1_XYP1__Bifunctional inhibitor/lipid-transfer protein/seed storage 2S albumin superfamily protein
247271_at	1.42404	At5g64270	splicing factor, putative
247274_at	1.36928	At5g64360	EIP9__Chaperone DnaJ-domain superfamily protein
247276_at	1.41851	At5g64390	HEN4__RNA-binding KH domain-containing protein
247278_at	1.22558	At5g64380	Inositol monophosphatase family protein
247279_at	-2.75392	At5g64310	AGP1_ATAGP1__arabinogalactan protein 1
247280_at	1.97744	At5g64260	EXL2__EXORDIUM like 2
247282_at	1.66743	At5g64240	AtMC3_AtMCP1a_MC3_MCP1a__metacaspase 3
247283_at	1.1462	At5g64250	Aldolase-type TIM barrel family protein
247284_at	1.22631	At5g64410	ATOPT4_OPT4__oligopeptide transporter 4
247293_at	-1.08725	At5g64510	TIN1__unknown protein; FUNCTIONS IN: molecular_function unknown; INVOLVED IN: biological_process unknown; LOCATED IN: endomembrane system; EXPRESSED IN: 17 plant structures; EXPRESSED DURING: 10 growth stages; Has 35333 Blast hits to 34131 proteins in 2444 species: Archae - 798; Bacteria - 22429; Metazoa - 974; Fungi - 991; Plants - 531; Viruses - 0; Other Eukaryotes - 9610 (source: NCBI BLink).
247295_at	1.05048	At5g64180	unknown protein; Has 1807 Blast hits to 1807 proteins in 277 species: Archae - 0; Bacteria - 0; Metazoa - 736; Fungi - 347; Plants - 385; Viruses - 0; Other Eukaryotes - 339 (source: NCBI BLink).
247297_at	1.0807	At5g64100	Peroxidase superfamily protein
247300_at	1.30725	At5g63910	FCLY__farnesylcysteine lyase
247312_at	-1.42892	At5g63970	Copine (Calcium-dependent phospholipid-binding protein) family
247313_at	-2.59364	At5g63980	ALX8_ATSAL1_FRY1_HOS2_RON1_SAL1_SUPO1__Inositol monophosphatase family protein
247316_at	-1.49412	At5g64030	S-adenosyl-L-methionine-dependent methyltransferases superfamily protein
247318_at	-1.20471	At5g63990	Inositol monophosphatase family protein
247320_at	3.00677	At5g64040	PSAN__photosystem I reaction center subunit PSI-N, chloroplast, putative / PSI-N, putative (PSAN)
247323_at	-1.71312	At5g64170	dentin sialophosphoprotein-related
247325_at	1.25325	At5g64200	At-SC35_ATSC35_SC35__ortholog of human splicing factor SC35
247326_at	3.17617	At5g64110	Peroxidase superfamily protein
247327_at	4.25894	At5g64120	Peroxidase superfamily protein
247332_at	-1.21373	At5g63440	Protein of unknown function (DUF167)
247333_at	1.02319	At5g63600	ATFLS5_FLS5__flavonol synthase 5
247334_at	1.38226	At5g63610	ATCDK8_CDKE;1_HEN3__cyclin-dependent kinase E;1
247337_at	-1.27711	At5g63660	LCR74_PDF2.5__Scorpion toxin-like knottin superfamily protein
247353_at	1.23903	At5g63620	GroES-like zinc-binding alcohol dehydrogenase family protein
247354_at	-2.29767	At5g63590	ATFLS3_FLS3__flavonol synthase 3
247356_at	-2.27531	At5g63800	BGAL6_MUM2__Glycosyl hydrolase family 35 protein
247363_at	1.4212	At5g63200	tetratricopeptide repeat (TPR)-containing protein
247364_at	1.87473	At5g63200	tetratricopeptide repeat (TPR)-containing protein
247365_at	-1.23713	At5g63220	unknown protein; CONTAINS InterPro DOMAIN/s: Uncharacterised protein family UPF0363 (InterPro:IPR007317); Has 304 Blast hits to 301 proteins in 161 species: Archae - 0; Bacteria - 0; Metazoa - 110; Fungi - 121; Plants - 35; Viruses - 0; Other Eukaryotes - 38 (source: NCBI BLink).
247373_at	-1.22289	At5g63150	unknown protein; FUNCTIONS IN: molecular_function unknown; INVOLVED IN: biological_process unknown; LOCATED IN: mitochondrion; EXPRESSED IN: 22 plant structures; EXPRESSED DURING: 13 growth stages; CONTAINS InterPro DOMAIN/s: Protein of unknown function DUF1713, mitochondria (InterPro:IPR013177); Has 30201 Blast hits to 17322 proteins in 780 species: Archae - 12; Bacteria - 1396; Metazoa - 17338;…
247374_at	2.16367	At5g63190	MA3 domain-containing protein
247376_at	-1.26963	At5g63310	ATNDPK2_NDPK IA_NDPK IA IA_NDPK1A_NDPK2__nucleoside diphosphate kinase 2
247393_at	-1.44552	At5g63130	Octicosapeptide/Phox/Bem1p family protein
247394_at	1.7013	At5g62865	unknown protein; BEST Arabidopsis thaliana protein match is: unknown protein (TAIR:AT3G48020.1).
247395_at	1.34284	At5g62910	RING/U-box superfamily protein
247399_at	-1.88568	At5g62960	unknown protein; BEST Arabidopsis thaliana protein match is: unknown protein (TAIR:AT1G10660.1); Has 35333 Blast hits to 34131 proteins in 2444 species: Archae - 798; Bacteria - 22429; Metazoa - 974; Fungi - 991; Plants - 531; Viruses - 0; Other Eukaryotes - 9610 (source: NCBI BLink).
247406_at	-2.86895	At5g62920	ARR6__response regulator 6
247407_at	1.97802	At5g62900	unknown protein; FUNCTIONS IN: molecular_function unknown; INVOLVED IN: N-terminal protein myristoylation; LOCATED IN: cellular_component unknown; EXPRESSED IN: 22 plant structures; EXPRESSED DURING: 12 growth stages; BEST Arabidopsis thaliana protein match is: unknown protein (TAIR:AT5G50090.1); Has 157 Blast hits to 157 proteins in 14 species: Archae - 0; Bacteria - 0; Metazoa - 0; Fungi - 0; P…
247413_at	1.85627	247413_at
247418_at	1.23558	At5g63030	GRXC1__Thioredoxin superfamily protein
247425_at	-1.9539	At5g62550	unknown protein; FUNCTIONS IN: molecular_function unknown; INVOLVED IN: biological_process unknown; LOCATED IN: plasma membrane; EXPRESSED IN: 17 plant structures; EXPRESSED DURING: 9 growth stages; Has 14949 Blast hits to 9947 proteins in 971 species: Archae - 43; Bacteria - 3248; Metazoa - 4424; Fungi - 1542; Plants - 562; Viruses - 55; Other Eukaryotes - 5075 (source: NCBI BLink).
247427_at	-1.53406	At5g62580	ARM repeat superfamily protein
247432_at	-1.06034	At5g62500	ATEB1_ATEB1B_EB1B__end binding protein 1B
247436_at	-1.17842	At5g62530	ALDH12A1_ATP5CDH_P5CDH__aldehyde dehydrogenase 12A1
247441_at	-1.23361	At5g62710	Leucine-rich repeat protein kinase family protein
247443_at	-1.24486	At5g62720	Integral membrane HPP family protein
247450_at	-1.38231	At5g62350	Plant invertase/pectin methylesterase inhibitor superfamily protein
247452_at	-2.4663	At5g62430	CDF1__cycling DOF factor 1
247453_at	-1.89128	At5g62440	Protein of unknown function (DUF3223)
247454_at	-1.7478	At5g62440	Protein of unknown function (DUF3223)
247459_at	1.08886	At5g62200	Embryo-specific protein 3, (ATS3)
247464_at	-1.66997	At5g62070	IQD23__IQ-domain 23
247468_at	1.13995	At5g62000	ARF1-BP_ARF2_HSS_ORE14__auxin response factor 2
247470_at	-1.50633	At5g62220	ATGT18_GT18__glycosyltransferase 18
247473_at	1.31996	At5g62260	AT hook motif DNA-binding family protein
247475_at	-1.06549	At5g62310	IRE__AGC (cAMP-dependent, cGMP-dependent and protein kinase C) kinase family protein
247476_at	-2.91	At5g62330	BEST Arabidopsis thaliana protein match is: Plant invertase/pectin methylesterase inhibitor superfamily protein (TAIR:AT5G62340.1); Has 9 Blast hits to 9 proteins in 2 species: Archae - 0; Bacteria - 0; Metazoa - 0; Fungi - 0; Plants - 9; Viruses - 0; Other Eukaryotes - 0 (source: NCBI BLink).
247477_at	-4.24394	At5g62340	Plant invertase/pectin methylesterase inhibitor superfamily protein
247483_at	-5.01606	At5g62420	NAD(P)-linked oxidoreductase superfamily protein
247494_at	-2.13452	At5g61790	ATCNX1_CNX1__calnexin 1
247498_at	-1.10991	At5g61810	APC1__Mitochondrial substrate carrier family protein
247503_at	-1.01264	At5g61980	AGD1__ARF-GAP domain 1
247520_at	-1.17807	At5g61310	Cytochrome c oxidase subunit Vc family protein
247522_at	-1.32744	At5g61340	unknown protein; BEST Arabidopsis thaliana protein match is: unknown protein (TAIR:AT1G26650.1); Has 30201 Blast hits to 17322 proteins in 780 species: Archae - 12; Bacteria - 1396; Metazoa - 17338; Fungi - 3422; Plants - 5037; Viruses - 0; Other Eukaryotes - 2996 (source: NCBI BLink).
247525_at	2.76052	At5g61380	APRR1_AtTOC1_PRR1_TOC1__CCT motif -containing response regulator protein
247531_at	-1.72073	At5g61550	U-box domain-containing protein kinase family protein
247532_at	1.78956	At5g61560	U-box domain-containing protein kinase family protein
247540_at	2.99061	At5g61590	Integrase-type DNA-binding superfamily protein
247543_at	1.09756	At5g61600	ERF104__ethylene response factor 104
247549_at	-1.4781	At5g61420	AtMYB28_HAG1_MYB28_PMG1__myb domain protein 28
247551_at	1.05166	At5g60980	Nuclear transport factor 2 (NTF2) family protein with RNA binding (RRM-RBD-RNP motifs) domain
247563_at	-1.5864	At5g61130	PDCB1__plasmodesmata callose-binding protein 1
247566_at	-1.65912	At5g61170	Ribosomal protein S19e family protein
247569_at	-1.95308	At5g61240	Leucine-rich repeat (LRR) family protein
247571_at	1.17323	At5g61210	ATSNAP33_ATSNAP33B_SNAP33_SNP33__soluble N-ethylmaleimide-sensitive factor adaptor protein 33
247572_at	-1.21774	At5g61220	LYR family of Fe/S cluster biogenesis protein
247574_at	1.07331	At5g61228 At5g61230	CPuORF15__conserved peptide upstream open reading frame 15 ANK6_PIA2__Ankyrin repeat family protein
247575_at	-3.21983	At5g61030	GR-RBP3__glycine-rich RNA-binding protein 3
247581_at	-2.00069	At5g61350	Protein kinase superfamily protein
247582_at	1.3653	At5g60760	P-loop containing nucleoside triphosphate hydrolases superfamily protein
247584_at	-1.32977	At5g60670	Ribosomal protein L11 family protein
247586_at	-1.13505	At5g60660	PIP2;4_PIP2F__plasma membrane intrinsic protein 2;4
247590_at	-1.35686	At5g60720	Protein of unknown function, DUF547
247597_at	-1.92748	At5g60860	AtRABA1f_RABA1f__RAB GTPase homolog A1F
247600_at	-3.53062	At5g60890	ATMYB34_ATR1_MYB34__myb domain protein 34
247601_at	1.54021	At5g60850	OBP4__OBF binding protein 4
247603_at	-1.94254	At5g60930	P-loop containing nucleoside triphosphate hydrolases superfamily protein
247606_at	-2.17052	At5g61000	ATRPA70D_RPA70D__Replication factor-A protein 1-related
247612_at	-1.61412	At5g60730	Anion-transporting ATPase
247617_at	1.94373	At5g60270	Concanavalin A-like lectin protein kinase family protein
247630_at	1.05029	At5g60410	ATSIZ1_SIZ1__DNA-binding protein with MIZ/SP-RING zinc finger, PHD-finger and SAP domain
247632_at	1.66265	At5g60460	Preprotein translocase Sec, Sec61-beta subunit protein
247638_at	-2.73634	At5g60490	FLA12__FASCICLIN-like arabinogalactan-protein 12
247641_at	2.41098	At5g60540	ATPDX2_EMB2407_PDX2__pyridoxine biosynthesis 2
247648_at	-1.86623	At5g60020	ATLAC17_LAC17__laccase 17
247651_at	-3.47968	At5g59870	HTA6__histone H2A 6
247653_at	1.73005	At5g59950	RNA-binding (RRM/RBD/RNP motifs) family protein
247654_at	-1.5104	At5g59850	Ribosomal protein S8 family protein
247655_at	-1.47567	At5g59820	RHL41_ZAT12__C2H2-type zinc finger family protein
247657_at	-1.97257	At5g59845	Gibberellin-regulated family protein
247664_at	-1.2767	At5g60120	TOE2__target of early activation tagged (EAT) 2
247667_at	-1.43734	At5g60150	unknown protein; Has 1807 Blast hits to 1807 proteins in 277 species: Archae - 0; Bacteria - 0; Metazoa - 736; Fungi - 347; Plants - 385; Viruses - 0; Other Eukaryotes - 339 (source: NCBI BLink).
247668_at	2.1208	At5g60100	APRR3_PRR3__pseudo-response regulator 3
247670_at	1.49568	At5g60190	Cysteine proteinases superfamily protein
247674_at	1.22442	At5g59930	Cysteine/Histidine-rich C1 domain family protein
247678_at	-1.69701	At5g59520	ZIP2__ZRT/IRT-like protein 2
247685_at	1.45086	At5g59680	Leucine-rich repeat protein kinase family protein
247691_at	-1.35053	At5g59720	HSP18.2__heat shock protein 18.2
247692_s_at	-1.3154	At5g59690 At5g59970	Histone superfamily protein Histone superfamily protein
247696_at	1.24809	At5g59780	ATMYB59_ATMYB59-1_ATMYB59-2_ATMYB59-3_MYB59__myb domain protein 59
247698_at	1.64676	At5g59830	unknown protein; BEST Arabidopsis thaliana protein match is: unknown protein (TAIR:AT5G13660.2); Has 35333 Blast hits to 34131 proteins in 2444 species: Archae - 798; Bacteria - 22429; Metazoa - 974; Fungi - 991; Plants - 531; Viruses - 0; Other Eukaryotes - 9610 (source: NCBI BLink).
247706_at	-3.45049	At5g59480	Haloacid dehalogenase-like hydrolase (HAD) superfamily protein
247707_at	-1.49307	At5g59450	GRAS family transcription factor
247710_at	1.98655	At5g59260	Concanavalin A-like lectin protein kinase family protein
247711_at	1.35955	At5g59270	Concanavalin A-like lectin protein kinase family protein
247715_at	-1.06358	At5g59360	unknown protein; Has 1807 Blast hits to 1807 proteins in 277 species: Archae - 0; Bacteria - 0; Metazoa - 736; Fungi - 347; Plants - 385; Viruses - 0; Other Eukaryotes - 339 (source: NCBI BLink).
247717_at	-2.44146	At5g59320	LTP3__lipid transfer protein 3
247719_at	-1.11192	At5g59305	unknown protein; FUNCTIONS IN: molecular_function unknown; INVOLVED IN: biological_process unknown; LOCATED IN: endomembrane system; EXPRESSED IN: 8 plant structures; EXPRESSED DURING: F mature embryo stage, petal differentiation and expansion stage, E expanded cotyledon stage, D bilateral stage; Has 30201 Blast hits to 17322 proteins in 780 species: Archae - 12; Bacteria - 1396; Metazoa - 17338;…
247720_at	-1.26698	At5g59290	ATUXS3_UXS3__UDP-glucuronic acid decarboxylase 3
247726_at	1.44304	At5g59430	ATTRP1_TRP1__telomeric repeat binding protein 1
247727_at	-2.6346	At5g59490	Haloacid dehalogenase-like hydrolase (HAD) superfamily protein
247735_at	1.93486	At5g59440	ATTMPK.1_ATTMPK.2_ZEU1__P-loop containing nucleoside triphosphate hydrolases superfamily protein
247739_at	-2.14734	At5g59240	Ribosomal protein S8e family protein
247741_at	1.01935	At5g58960	GIL1__Plant protein of unknown function (DUF641)
247742_at	1.01673	At5g58980	Neutral/alkaline non-lysosomal ceramidase
247746_at	-1.62863	At5g58970	ATUCP2_UCP2__uncoupling protein 2
247750_at	1.40583	At5g58950	Protein kinase superfamily protein
247751_at	-1.25694	At5g59050	unknown protein; Has 35333 Blast hits to 34131 proteins in 2444 species: Archae - 798; Bacteria - 22429; Metazoa - 974; Fungi - 991; Plants - 531; Viruses - 0; Other Eukaryotes - 9610 (source: NCBI BLink).
247765_at	-1.18563	At5g58860	CYP86_CYP86A1__cytochrome P450, family 86, subfamily A, polypeptide 1
247768_at	-1.42368	At5g58900	Homeodomain-like transcriptional regulator
247769_at	-1.6068	At5g58910	LAC16__laccase 16
247774_at	1.1151	At5g58660	2-oxoglutarate (2OG) and Fe(II)-dependent oxygenase superfamily protein
247776_at	-1.45085	At5g58700	ATPLC4_PLC4__phosphatidylinositol-speciwc phospholipase C4
247778_at	1.33484	At5g58750	NAD(P)-binding Rossmann-fold superfamily protein
247781_at	-1.64172	At5g58784	Undecaprenyl pyrophosphate synthetase family protein
247783_at	1.67806	At5g58800	Quinone reductase family protein
247790_at	1.76146	At5g58720	smr (Small MutS Related) domain-containing protein
247791_at	-1.73786	At5g58710	ROC7__rotamase CYP 7
247792_at	1.57803	At5g58787	RING/U-box superfamily protein
247794_at	-1.28792	At5g58670	ATPLC_ATPLC1_PLC1_PLC1__phospholipase C1
247807_at	-1.44591	At5g58360	ATOFP3_OFP3__ovate family protein 3
247826_at	-1.61712	At5g58480	O-Glycosyl hydrolases family 17 protein
247831_at	1.85714	At5g58540	Protein kinase superfamily protein
247833_at	1.21124	At5g58575	CONTAINS InterPro DOMAIN/s: Sgf11, transcriptional regulation (InterPro:IPR013246); Has 30201 Blast hits to 17322 proteins in 780 species: Archae - 12; Bacteria - 1396; Metazoa - 17338; Fungi - 3422; Plants - 5037; Viruses - 0; Other Eukaryotes - 2996 (source: NCBI BLink).
247835_at	1.97485	At5g57910	unknown protein; BEST Arabidopsis thaliana protein match is: unknown protein (TAIR:AT4G30630.1); Has 30201 Blast hits to 17322 proteins in 780 species: Archae - 12; Bacteria - 1396; Metazoa - 17338; Fungi - 3422; Plants - 5037; Viruses - 0; Other Eukaryotes - 2996 (source: NCBI BLink).
247841_at	1.20282	At5g58040	ATFIP1[V]_ATFIPS5_FIP1[V]_FIPS5__homolog of yeast FIP1 [V]
247842_at	-1.26052	At5g58030	Transport protein particle (TRAPP) component
247845_at	1.12631	At5g58090	O-Glycosyl hydrolases family 17 protein
247849_at	1.02039	At5g58130	ROS3__RNA-binding (RRM/RBD/RNP motifs) family protein
247850_at	-1.12609	At5g58150	Leucine-rich repeat protein kinase family protein
247854_at	1.1183	At5g58200	Calcineurin-like metallo-phosphoesterase superfamily protein
247855_at	1.3882	At5g58210	hydroxyproline-rich glycoprotein family protein
247858_at	1.46249	At5g58220	ALNS_TTL__transthyretin-like protein
247863_at	1.2995	At5g57900	SKIP1__SKP1 interacting partner 1
247864_s_at	-1.20864	At1g24807 At1g24909 At1g25083 At1g25155 At1g25220 At5g57890	Glutamine amidotransferase type 1 family protein Glutamine amidotransferase type 1 family protein Glutamine amidotransferase type 1 family protein Glutamine amidotransferase type 1 family protein ASB1_TRP4_WEI7__anthranilate synthase beta subunit 1 Glutamine amidotransferase type 1 family protein
247867_at	1.17008	At5g57630	CIPK21_SnRK3.4__CBL-interacting protein kinase 21
247871_at	-4.53243	At5g57530	AtXTH12_XTH12__xyloglucan endotransglucosylase/hydrolase 12
247886_at	1.57821	At5g57850	D-aminoacid aminotransferase-like PLP-dependent enzymes superfamily protein
247887_at	1.0299	At5g57880	ATPRD2_MPS1_PRD2__multipolar spindle 1
247889_at	1.32437	At5g57930	APO2_emb1629__Arabidopsis thaliana protein of unknown function (DUF794)
247890_at	1.77349	At5g57940	ATCNGC5_CNGC5__cyclic nucleotide gated channel 5
247891_at	1.01271	At5g57960	GTP-binding protein, HflX
247892_at	-1.06641	At5g57970	DNA glycosylase superfamily protein
247893_at	-2.29906	At5g57980	RPB5C__RNA polymerase II fifth largest subunit, C
247898_at	1.64553	At5g57360	ADO1_FKL2_LKP1_ZTL__Galactose oxidase/kelch repeat superfamily protein
247900_at	-1.14805	At5g57290	60S acidic ribosomal protein family
247903_at	1.65326	At5g57340	unknown protein; Has 30201 Blast hits to 17322 proteins in 780 species: Archae - 12; Bacteria - 1396; Metazoa - 17338; Fungi - 3422; Plants - 5037; Viruses - 0; Other Eukaryotes - 2996 (source: NCBI BLink).
247908_at	-1.71604	At5g57440	GPP2_GS1__Haloacid dehalogenase-like hydrolase (HAD) superfamily protein
247914_at	-3.37002	At5g57540	AtXTH13_XTH13__xyloglucan endotransglucosylase/hydrolase 13
247922_at	-1.8812	At5g57500	Galactosyltransferase family protein
247924_at	2.23664	At5g57655	xylose isomerase family protein
247929_at	-1.06446	At5g57330	Galactose mutarotase-like superfamily protein
247943_at	-1.31758	At5g57170	Tautomerase/MIF superfamily protein
247945_at	-2.31387	At5g57150	basic helix-loop-helix (bHLH) DNA-binding superfamily protein
247949_at	1.28534	At5g57220	CYP81F2__cytochrome P450, family 81, subfamily F, polypeptide 2
247954_at	1.1365	At5g56870	BGAL4__beta-galactosidase 4
247958_at	-1.41143	At5g57070	hydroxyproline-rich glycoprotein family protein
247959_at	-1.13567	At5g57080	unknown protein; FUNCTIONS IN: molecular_function unknown; INVOLVED IN: biological_process unknown; LOCATED IN: endomembrane system; EXPRESSED IN: 13 plant structures; EXPRESSED DURING: 7 growth stages; BEST Arabidopsis thaliana protein match is: unknown protein (TAIR:AT4G26055.1); Has 14 Blast hits to 14 proteins in 6 species: Archae - 0; Bacteria - 0; Metazoa - 0; Fungi - 0; Plants - 14; Viruse…
247962_at	-2.70465	At5g56580	ANQ1_ATMKK6_MKK6__MAP kinase kinase 6
247964_at	-1.01375	At5g56600	PFN3_PRF3__profilin 3
247965_at	-2.4598	At5g56540	AGP14_ATAGP14__arabinogalactan protein 14
247968_at	-1.09398	At5g56670	Ribosomal protein S30 family protein
247978_at	-1.04411	At5g56710	Ribosomal protein L31e family protein
247979_at	1.20595	At5g56750	NDL1__N-MYC downregulated-like 1
247987_at	1.33585	At5g56900	CwfJ-like family protein / zinc finger (CCCH-type) family protein
247989_at	-1.59033	At5g56350	Pyruvate kinase family protein
247991_at	-1.39525	At5g56320	ATEXP14_ATEXPA14_ATHEXP ALPHA 1.5_EXP14_EXPA14__expansin A14
247994_at	1.77419	At5g56140	RNA-binding KH domain-containing protein
247997_at	1.0196	At5g56180	ARP8_ARP8_ATARP8__actin-related protein 8
248002_at	1.06754	At5g56180	ARP8_ARP8_ATARP8__actin-related protein 8
248005_at	1.06149	At5g56240	INVOLVED IN: biological_process unknown; EXPRESSED IN: 22 plant structures; EXPRESSED DURING: 13 growth stages; BEST Arabidopsis thaliana protein match is: hapless 8 (TAIR:AT5G56250.1).
248014_at	1.0913	At5g56340	ATCRT1__RING/U-box superfamily protein
248017_at	1.65022	At5g56460	Protein kinase superfamily protein
248021_at	-1.13283	At5g56500	Cpn60beta3__TCP-1/cpn60 chaperonin family protein
248029_at	2.0073	At5g55700	BAM4_BMY6__beta-amylase 4
248036_at	-1.77982	At5g55920	OLI2__S-adenosyl-L-methionine-dependent methyltransferases superfamily protein
248042_at	-1.76928	At5g55960	unknown protein; CONTAINS InterPro DOMAIN/s: Uncharacterised protein family UPF0118 (InterPro:IPR002549); Has 30201 Blast hits to 17322 proteins in 780 species: Archae - 12; Bacteria - 1396; Metazoa - 17338; Fungi - 3422; Plants - 5037; Viruses - 0; Other Eukaryotes - 2996 (source: NCBI BLink).
248043_s_at	-1.6991	At5g56000 At5g56010	AtHsp90.4_Hsp81.4__HEAT SHOCK PROTEIN 81.4 AtHsp90-3_AtHsp90.3_HSP81-3_Hsp81.3__heat shock protein 81-3
248045_at	-1.70303	At5g56030	AtHsp90.2_ERD8_HSP81-2_HSP81.2_HSP90.2__heat shock protein 81-2
248048_at	-5.51495	At5g56080	ATNAS2_NAS2__nicotianamine synthase 2
248049_at	-1.59018	At5g56090	COX15__cytochrome c oxidase 15
248050_at	4.0878	At5g56100	glycine-rich protein / oleosin
248054_at	-1.11644	At5g55820	WYR__CONTAINS InterPro DOMAIN/s: Inner centromere protein, ARK-binding region (InterPro:IPR005635); Has 1807 Blast hits to 1807 proteins in 277 species: Archae - 0; Bacteria - 0; Metazoa - 736; Fungi - 347; Plants - 385; Viruses - 0; Other Eukaryotes - 339 (source: NCBI BLink).
248055_at	-1.60848	At5g55830	Concanavalin A-like lectin protein kinase family protein
248057_at	-1.59583	At5g55520	CONTAINS InterPro DOMAIN/s: Kinesin-related protein (InterPro:IPR010544); BEST Arabidopsis thaliana protein match is: unknown protein (TAIR:AT4G26660.1); Has 31032 Blast hits to 19733 proteins in 1535 species: Archae - 330; Bacteria - 3150; Metazoa - 16413; Fungi - 2511; Plants - 1475; Viruses - 48; Other Eukaryotes - 7105 (source: NCBI BLink).
248058_at	1.03939	At5g55530	Calcium-dependent lipid-binding (CaLB domain) family protein
248068_at	-1.29526	At5g55610	unknown protein; LOCATED IN: mitochondrion, chloroplast, plastid, membrane; EXPRESSED IN: 25 plant structures; EXPRESSED DURING: 13 growth stages; Has 1807 Blast hits to 1807 proteins in 277 species: Archae - 0; Bacteria - 0; Metazoa - 736; Fungi - 347; Plants - 385; Viruses - 0; Other Eukaryotes - 339 (source: NCBI BLink).
248074_at	-2.86132	At5g55730	FLA1__FASCICLIN-like arabinogalactan 1
248082_at	-1.76743	At5g55400	Actin binding Calponin homology (CH) domain-containing protein
248085_at	-1.74039	At5g55480	GDPDL4_GPDL1_SVL1__SHV3-like 1
248088_at	-1.30486	At5g55070	Dihydrolipoamide succinyltransferase
248100_at	-2.14656	At5g55180	O-Glycosyl hydrolases family 17 protein
248101_at	-1.18758	At5g55200	MGE1__Co-chaperone GrpE family protein
248104_at	-2.07544	At5g55250	AtIAMT1_IAMT1__IAA carboxylmethyltransferase 1
248105_at	-1.27883	At5g55280	ATFTSZ1-1_CPFTSZ_FTSZ1-1__homolog of bacterial cytokinesis Z-ring protein FTSZ 1-1
248106_at	1.37445	At5g55100	SWAP (Suppressor-of-White-APricot)/surp domain-containing protein
248118_at	-1.59605	At5g55050	GDSL-like Lipase/Acylhydrolase superfamily protein
248121_at	-1.57485	At5g54690	GAUT12_IRX8_LGT6__galacturonosyltransferase 12
248128_at	1.21469	At5g54770	THI1_THI4_TZ__thiazole biosynthetic enzyme, chloroplast (ARA6) (THI1) (THI4)
248130_at	-1.74274	At5g54790	unknown protein; BEST Arabidopsis thaliana protein match is: unknown protein (TAIR:AT1G50930.1); Has 53 Blast hits to 53 proteins in 10 species: Archae - 0; Bacteria - 0; Metazoa - 0; Fungi - 0; Plants - 53; Viruses - 0; Other Eukaryotes - 0 (source: NCBI BLink).
248134_at	-1.56513	At5g54860	Major facilitator superfamily protein
248136_at	-1.29465	At5g54910	DEA(D/H)-box RNA helicase family protein
248138_at	3.98415	At5g54960	PDC2__pyruvate decarboxylase-2
248139_at	-3.46806	At5g54970	unknown protein; BEST Arabidopsis thaliana protein match is: unknown protein (TAIR:AT4G26960.1); Has 1807 Blast hits to 1807 proteins in 277 species: Archae - 0; Bacteria - 0; Metazoa - 736; Fungi - 347; Plants - 385; Viruses - 0; Other Eukaryotes - 339 (source: NCBI BLink).
248140_at	-1.48255	At5g54980	Uncharacterised protein family (UPF0497)
248144_at	-1.50583	At5g54800	ATGPT1_GPT1__glucose 6-phosphate/phosphate translocator 1
248147_at	-1.8393	At5g54900	ATRBP45A_RBP45A__RNA-binding protein 45A
248148_at	1.94131	At5g54930	AT hook motif-containing protein
248150_at	-2.5552	At5g54670	ATK3_KATC__kinesin 3
248151_at	-1.13988	At5g54270	LHCB3_LHCB3*1__light-harvesting chlorophyll B-binding protein 3
248154_at	-1.18391	At5g54400	S-adenosyl-L-methionine-dependent methyltransferases superfamily protein
248163_at	-1.21123	At5g54510	DFL1_GH3.6__Auxin-responsive GH3 family protein
248166_at	1.90213	At5g54520	Transducin/WD40 repeat-like superfamily protein
248172_at	-1.0609	At5g54660	HSP20-like chaperones superfamily protein
248173_at	-1.23601	At5g54580	RNA-binding (RRM/RBD/RNP motifs) family protein
248178_at	-3.67612	At5g54370	Late embryogenesis abundant (LEA) protein-related
248179_at	-1.37147	At5g54380	THE1__protein kinase family protein
248181_at	1.05309	At5g54290	CcdA__cytochrome c biogenesis protein family
248189_at	1.38649	At5g54090	DNA mismatch repair protein MutS, type 2
248193_at	3.09936	At5g54080	HGO__homogentisate 1,2-dioxygenase
248198_at	1.24289	At5g54200	Transducin/WD40 repeat-like superfamily protein
248199_at	1.51517	At5g54170	Polyketide cyclase/dehydrase and lipid transport superfamily protein
248207_at	1.39346	At5g53970	TAT7__Tyrosine transaminase family protein
248208_at	1.09804	At5g53980	ATHB52_HB52__homeobox protein 52
248209_at	-1.40251	At5g53990	UDP-Glycosyltransferase superfamily protein
248212_at	-1.42282	At5g54020	Cysteine/Histidine-rich C1 domain family protein
248220_at	1.07516	At5g53540	P-loop containing nucleoside triphosphate hydrolases superfamily protein
248222_at	1.58541	At5g53570	Ypt/Rab-GAP domain of gyp1p superfamily protein
248224_at	1.96388	At5g53490	Tetratricopeptide repeat (TPR)-like superfamily protein
248230_at	-2.15485	At5g53830	VQ motif-containing protein
248232_at	-1.04852	At5g53760	ATMLO11_MLO11__Seven transmembrane MLO family protein
248235_at	1.09329	At5g53860	emb2737_EMB64__embryo defective 2737
248242_at	1.57479	At5g53580	AtPLR1_PLR1__NAD(P)-linked oxidoreductase superfamily protein
248243_at	-1.95704	At5g53588 At5g53590	CPuORF50__conserved peptide upstream open reading frame 50 SAUR-like auxin-responsive protein family
248248_at	-1.84424	At5g53120	ATSPDS3_SPDS3_SPMS__spermidine synthase 3
248252_at	-3.43491	At5g53250	AGP22_ATAGP22__arabinogalactan protein 22
248256_at	1.08877	At5g53360	TRAF-like superfamily protein
248261_at	-1.81512	At5g53280	PDV1__plastid division1
248263_at	-1.1838	At5g53370	ATPMEPCRF_PMEPCRF__pectin methylesterase PCR fragment F
248266_at	1.0671	At5g53440	unknown protein; FUNCTIONS IN: molecular_function unknown; INVOLVED IN: biological_process unknown; LOCATED IN: cytosol; EXPRESSED IN: 25 plant structures; EXPRESSED DURING: 15 growth stages; Has 1807 Blast hits to 1807 proteins in 277 species: Archae - 0; Bacteria - 0; Metazoa - 736; Fungi - 347; Plants - 385; Viruses - 0; Other Eukaryotes - 339 (source: NCBI BLink).
248273_at	1.20943	At5g53500	Transducin/WD40 repeat-like superfamily protein
248276_at	2.1466	At5g53550	ATYSL3_YSL3__YELLOW STRIPE like 3
248285_at	1.47193	At5g52960	unknown protein; FUNCTIONS IN: molecular_function unknown; INVOLVED IN: biological_process unknown; LOCATED IN: chloroplast; EXPRESSED IN: 23 plant structures; EXPRESSED DURING: 13 growth stages; CONTAINS InterPro DOMAIN/s: Protein of unknown function DUF3143 (InterPro:IPR021489); Has 1807 Blast hits to 1807 proteins in 277 species: Archae - 0; Bacteria - 0; Metazoa - 736; Fungi - 347; Plants - 3…
248295_at	-1.64593	At5g53070	Ribosomal protein L9/RNase H1
248302_at	1.76391	At5g53160	PYL8_RCAR3__regulatory components of ABA receptor 3
248305_at	-1.79781	At5g52560	ATUSP_USP__UDP-sugar pyrophosphorylase
248324_at	-3.81254	248324_at
248330_at	-1.90473	At5g52810	NAD(P)-binding Rossmann-fold superfamily protein
248335_at	1.54661	At5g52450	MATE efflux family protein
248337_at	-2.76565	At5g52310	COR78_LTI140_LTI78_RD29A__low-temperature-responsive protein 78 (LTI78) / desiccation-responsive protein 29A (RD29A)
248338_at	1.82719	At5g52440	HCF106__Bacterial sec-independent translocation protein mttA/Hcf106
248341_at	-1.43299	At5g52220	FUNCTIONS IN: molecular_function unknown; INVOLVED IN: biological_process unknown; LOCATED IN: cellular_component unknown; EXPRESSED IN: 18 plant structures; EXPRESSED DURING: 13 growth stages; CONTAINS InterPro DOMAIN/s: Chromosome transmission fidelity protein 8 (InterPro:IPR018607).
248347_at	2.55953	At5g52250	EFO1_RUP1__Transducin/WD40 repeat-like superfamily protein
248348_at	1.24552	At5g52190	Sugar isomerase (SIS) family protein
248356_at	1.38514	At5g52350	ATEXO70A3_EXO70A3__exocyst subunit exo70 family protein A3
248378_at	-1.41583	At5g51840	unknown protein; Has 30201 Blast hits to 17322 proteins in 780 species: Archae - 12; Bacteria - 1396; Metazoa - 17338; Fungi - 3422; Plants - 5037; Viruses - 0; Other Eukaryotes - 2996 (source: NCBI BLink).
248380_at	1.00606	At5g51820	ATPGMP_PGM_PGM1_STF1__phosphoglucomutase
248381_at	-1.03151	At5g51830	pfkB-like carbohydrate kinase family protein
248382_at	-1.8431	At5g51890	Peroxidase superfamily protein
248393_at	-1.34218	At5g52060	ATBAG1_BAG1__BCL-2-associated athanogene 1
248394_at	1.35342	At5g52070	Agenet domain-containing protein
248395_at	1.93228	At5g52120	AtPP2-A14_PP2-A14__phloem protein 2-A14
248398_at	1.71823	At5g51970	GroES-like zinc-binding alcohol dehydrogenase family protein
248403_at	1.19419	At5g51410	LUC7 N_terminus domain-containing protein
248406_at	-1.81188	At5g51490	Plant invertase/pectin methylesterase inhibitor superfamily
248407_at	-1.57746	At5g51500	Plant invertase/pectin methylesterase inhibitor superfamily
248408_at	-3.44654	At5g51520	Plant invertase/pectin methylesterase inhibitor superfamily protein
248413_at	-2.22938	At5g51600	ATMAP65-3_MAP65-3_PLE__Microtubule associated protein (MAP65/ASE1) family protein
248419_at	-1.28597	At5g51550	EXL3__EXORDIUM like 3
248432_at	1.34604	At5g51390	unknown protein; Has 30201 Blast hits to 17322 proteins in 780 species: Archae - 12; Bacteria - 1396; Metazoa - 17338; Fungi - 3422; Plants - 5037; Viruses - 0; Other Eukaryotes - 2996 (source: NCBI BLink).
248436_at	-1.38315	248436_at
248443_at	-1.22342	At5g51310	2-oxoglutarate (2OG) and Fe(II)-dependent oxygenase superfamily protein
248445_at	1.28367	At5g51170	unknown protein; FUNCTIONS IN: molecular_function unknown; INVOLVED IN: biological_process unknown; LOCATED IN: cellular_component unknown; EXPRESSED IN: 24 plant structures; EXPRESSED DURING: 15 growth stages; CONTAINS InterPro DOMAIN/s: Uncharacterised protein family UPF0406 (InterPro:IPR019146); Has 166 Blast hits to 166 proteins in 77 species: Archae - 0; Bacteria - 0; Metazoa - 100; Fungi - …
248448_at	-1.72406	At5g51190	Integrase-type DNA-binding superfamily protein
248449_at	2.49774	At5g51110	Transcriptional coactivator/pterin dehydratase
248464_at	1.01074	At5g51160	Ankyrin repeat family protein
248467_at	-3.52655	At5g50800	AtSWEET13_SWEET13__Nodulin MtN3 family protein
248469_at	-2.07965	At5g50820	anac097_NAC097__NAC domain containing protein 97
248471_at	-1.0299	At5g50840	CONTAINS InterPro DOMAIN/s: Taxilin (InterPro:IPR019132); Has 35333 Blast hits to 34131 proteins in 2444 species: Archae - 798; Bacteria - 22429; Metazoa - 974; Fungi - 991; Plants - 531; Viruses - 0; Other Eukaryotes - 9610 (source: NCBI BLink).
248473_at	-1.82196	At5g50810	TIM8__translocase inner membrane subunit 8
248480_at	1.89172	At5g50920	ATHSP93-V_CLPC1_DCA1_HSP93-V__CLPC homologue 1
248487_at	1.28048	At5g51070	CLPD_ERD1_SAG15__Clp ATPase
248488_at	1.10749	At5g51080	RNase H family protein
248491_at	1.38182	At5g51010	Rubredoxin-like superfamily protein
248496_at	1.03179	At5g50790	AtSWEET10_SWEET10__Nodulin MtN3 family protein
248498_at	-1.18572	At5g50390	EMB3141__Pentatricopeptide repeat (PPR-like) superfamily protein
248506_at	-2.02568	At5g50370	Adenylate kinase family protein
248507_at	-1.06582	At5g50420	O-fucosyltransferase family protein
248508_at	1.24832	At5g50320	AtELP3_EAST1_ELO3_ELP3_HAC8_HAG3__radical SAM domain-containing protein / GCN5-related N-acetyltransferase (GNAT) family protein
248510_at	-1.14646	At5g50315
248511_at	-1.09493	At5g50375	CPI1__cyclopropyl isomerase
248512_at	-1.75225	At5g50460	secE/sec61-gamma protein transport protein
248520_at	2.87173	At5g50600 At5g50700	ATHSD1_HSD1__hydroxysteroid dehydrogenase 1 HSD1__hydroxysteroid dehydrogenase 1
248526_at	-2.8398	At5g50740	Heavy metal transport/detoxification superfamily protein
248527_at	-2.99222	At5g50740	Heavy metal transport/detoxification superfamily protein
248536_at	1.26911	At5g50140	Ankyrin repeat family protein
248563_at	1.03915	At5g49690	UDP-Glycosyltransferase superfamily protein
248564_at	2.24951	At5g49700	Predicted AT-hook DNA-binding family protein
248572_at	-1.23662	At5g49800	Polyketide cyclase/dehydrase and lipid transport superfamily protein
248576_at	-1.358	At5g49810	MMT__methionine S-methyltransferase
248582_at	-1.88834	At5g49910	cpHsc70-2_HSC70-7__chloroplast heat shock protein 70-2
248588_at	-1.10184	At5g49540	Rab5-interacting family protein
248591_at	1.99889	At5g49650	XK-2_XK2__xylulose kinase-2
248592_at	-2.41243	At5g49280	hydroxyproline-rich glycoprotein family protein
248597_at	-1.36121	At5g49160	DDM2_DMT01_DMT1_MET1_MET2_METI__methyltransferase 1
248601_at	1.33615	At5g49400	zinc knuckle (CCHC-type) family protein
248606_at	2.03458	At5g49448 At5g49450	CPuORF4__conserved peptide upstream open reading frame 4 AtbZIP1_bZIP1__basic leucine-zipper 1
248607_at	-1.30848	At5g49480	ATCP1_CP1__Ca2+-binding protein 1
248609_at	1.05904	At5g49440	unknown protein; Has 30201 Blast hits to 17322 proteins in 780 species: Archae - 12; Bacteria - 1396; Metazoa - 17338; Fungi - 3422; Plants - 5037; Viruses - 0; Other Eukaryotes - 2996 (source: NCBI BLink).
248619_at	-2.27495	At5g49630	AAP6__amino acid permease 6
248621_at	-1.50028	At5g49350	Glycine-rich protein family
248622_at	3.31407	At5g49360	ATBXL1_BXL1__beta-xylosidase 1
248624_at	1.20363	At5g48790	Domain of unknown function (DUF1995)
248630_at	1.15462	At5g48990	Galactose oxidase/kelch repeat superfamily protein
248636_at	-3.49706	248636_at
248646_at	1.6446	At5g49100	unknown protein; BEST Arabidopsis thaliana protein match is: unknown protein (TAIR:AT3G06868.1); Has 30201 Blast hits to 17322 proteins in 780 species: Archae - 12; Bacteria - 1396; Metazoa - 17338; Fungi - 3422; Plants - 5037; Viruses - 0; Other Eukaryotes - 2996 (source: NCBI BLink).
248652_at	-1.86094	At5g49270	COBL9_DER9_MRH4_SHV2__COBRA-like extracellular glycosyl-phosphatidyl inositol-anchored protein family
248656_at	-2.04392	At5g48460	Actin binding Calponin homology (CH) domain-containing protein
248657_at	-1.86571	At5g48570	ATFKBP65_FKBP65_ROF2__FKBP-type peptidyl-prolyl cis-trans isomerase family protein
248658_at	-1.73988	At5g48600	ATCAP-C_ATSMC3_ATSMC4_SMC3__structural maintenance of chromosome 3
248664_at	-2.19016	At5g48580	FKBP15-2__FK506- and rapamycin-binding protein 15 kD-2
248670_at	-1.37681	At5g48740	Leucine-rich repeat protein kinase family protein
248672_at	1.02848	At5g48770	Disease resistance protein (TIR-NBS-LRR class) family
248674_at	-1.04685	At5g48800	Phototropic-responsive NPH3 family protein
248676_at	-2.66957	At5g48850	ATSDI1__Tetratricopeptide repeat (TPR)-like superfamily protein
248678_at	-1.53236	At5g48870	SAD1__Small nuclear ribonucleoprotein family protein
248681_at	-3.94207	At5g48900	Pectin lyase-like superfamily protein
248684_at	-3.28463	At5g48485	DIR1__Bifunctional inhibitor/lipid-transfer protein/seed storage 2S albumin superfamily protein
248688_at	1.44764	At5g48220	Aldolase-type TIM barrel family protein
248690_at	-1.38113	At5g48230	ACAT2_EMB1276__acetoacetyl-CoA thiolase 2
248691_at	-1.51589	At5g48310	unknown protein; FUNCTIONS IN: molecular_function unknown; INVOLVED IN: biological_process unknown; LOCATED IN: cellular_component unknown; EXPRESSED IN: 18 plant structures; EXPRESSED DURING: 13 growth stages; BEST Arabidopsis thaliana protein match is: unknown protein (TAIR:AT4G24610.1).
248703_at	1.39192	At5g48430	Eukaryotic aspartyl protease family protein
248704_at	-1.72565	At5g48450	sks3__SKU5 similar 3
248710_at	-1.02169	At5g48480	Lactoylglutathione lyase / glyoxalase I family protein
248722_at	1.80376	At5g47810	PFK2__phosphofructokinase 2
248725_at	-3.44994	At5g47980	HXXXD-type acyl-transferase family protein
248727_at	-3.98949	At5g47990	CYP705A5_THAD_THAD1__cytochrome P450, family 705, subfamily A, polypeptide 5
248728_at	-3.99897	At5g48000	CYP708 A2_CYP708A2_THAH_THAH1__cytochrome P450, family 708, subfamily A, polypeptide 2
248729_at	-2.9293	At5g48010	AtTHAS1_THAS_THAS1__thalianol synthase 1
248732_at	-4.09193	At5g48070	ATXTH20_XTH20__xyloglucan endotransglucosylase/hydrolase 20
248734_at	1.29026	At5g48090	ELP1__EDM2-like protein1
248735_at	2.53432	At5g48100	ATLAC15_LAC15_TT10__Laccase/Diphenol oxidase family protein
248736_at	2.72606	At5g48110	Terpenoid cyclases/Protein prenyltransferases superfamily protein
248744_at	2.89718	At5g48250	B-box type zinc finger protein with CCT domain
248750_at	-2.31787	At5g47530	Auxin-responsive family protein
248753_at	-1.42773	At5g47630	mtACP3__mitochondrial acyl carrier protein 3
248756_at	2.10529	At5g47560	ATSDAT_ATTDT_TDT__tonoplast dicarboxylate transporter
248761_at	-1.392	At5g47635	Pollen Ole e 1 allergen and extensin family protein
248762_at	-1.56895	At5g47455	unknown protein; FUNCTIONS IN: molecular_function unknown; INVOLVED IN: biological_process unknown; LOCATED IN: chloroplast; EXPRESSED IN: 13 plant structures; EXPRESSED DURING: 8 growth stages; BEST Arabidopsis thaliana protein match is: unknown protein (TAIR:AT4G17310.1); Has 147 Blast hits to 147 proteins in 13 species: Archae - 0; Bacteria - 0; Metazoa - 0; Fungi - 0; Plants - 147; Viruses - …
248768_at	-1.26905	At5g47700	60S acidic ribosomal protein family
248770_at	1.39934	At5g47740	Adenine nucleotide alpha hydrolases-like superfamily protein
248777_at	-1.19643	At5g47920	unknown protein; BEST Arabidopsis thaliana protein match is: unknown protein (TAIR:AT5G13880.1); Has 1807 Blast hits to 1807 proteins in 277 species: Archae - 0; Bacteria - 0; Metazoa - 736; Fungi - 347; Plants - 385; Viruses - 0; Other Eukaryotes - 339 (source: NCBI BLink).
248779_at	1.97111	At5g47720	Thiolase family protein
248790_at	-1.13975	At5g47450	ATTIP2;3_DELTA-TIP3_TIP2;3__tonoplast intrinsic protein 2;3
248792_at	-1.03471	At5g47200	ATRAB1A_ATRABD2B_RAB1A__RAB GTPase homolog 1A
248793_at	1.4592	At5g47240	atnudt8_NUDT8__nudix hydrolase homolog 8
248797_at	-1.00158	At5g47210	Hyaluronan / mRNA binding family
248800_at	-1.0988	At5g47320	RPS19__ribosomal protein S19
248806_at	-1.1972	At5g47490	RGPR-related
248827_at	-1.2717	At5g47100	ATCBL9_CBL9__calcineurin B-like protein 9
248841_at	-1.37752	At5g46740	UBP21__ubiquitin-specific protease 21
248844_s_at	-5.62972	At5g46890 At5g46900	Bifunctional inhibitor/lipid-transfer protein/seed storage 2S albumin superfamily protein Bifunctional inhibitor/lipid-transfer protein/seed storage 2S albumin superfamily protein
248850_at	1.15979	At5g46550	DNA-binding bromodomain-containing protein
248853_at	-1.32195	At5g46570	BSK2__BR-signaling kinase 2
248861_at	-1.74952	At5g46700	TET1_TRN2__Tetraspanin family protein
248862_at	-1.28	At5g46730	glycine-rich protein
248864_at	2.57572	At5g46760	MYC3__Basic helix-loop-helix (bHLH) DNA-binding family protein
248868_at	1.55161	At5g46780	VQ motif-containing protein
248869_at	1.42245	At5g46840	RNA-binding (RRM/RBD/RNP motifs) family protein
248879_at	1.47016	At5g46180	DELTA-OAT__ornithine-delta-aminotransferase
248883_at	1.41098	At5g46190	RNA-binding KH domain-containing protein
248889_at	-2.25174	At5g46230	Protein of unknown function, DUF538
248890_at	1.13242	At5g46270	Disease resistance protein (TIR-NBS-LRR class) family
248891_at	-2.62394	At5g46280	MCM3__Minichromosome maintenance (MCM2/3/5) family protein
248895_at	1.76182	At5g46330	FLS2__Leucine-rich receptor-like protein kinase family protein
248901_at	2.28856	At5g46410	SSP4__SCP1-like small phosphatase 4
248903_at	-1.59063	At5g46290	KAS1_KASI__3-ketoacyl-acyl carrier protein synthase I
248912_at	-2.16526	At5g45670	GDSL-like Lipase/Acylhydrolase superfamily protein
248914_at	-1.80614	At5g45750	AtRABA1c_RABA1c__RAB GTPase homolog A1C
248916_at	-1.2134	At5g45840	Leucine-rich repeat protein kinase family protein
248919_at	-1.15356	At5g45920	SGNH hydrolase-type esterase superfamily protein
248923_at	-1.58437	At5g45940	atnudt11_AtNUDX11_NUDT11_NUDX11__nudix hydrolase homolog 11
248928_at	-1.59236	At5g45970	ARAC2_ATRAC2_ATROP7_RAC2_ROP7__RAC-like 2
248931_at	3.79634	At5g46040	Major facilitator superfamily protein
248932_at	3.2343	At5g46050	ATPTR3_PTR3__peptide transporter 3
248943_s_at	1.11538	At5g45440 At5g45490	P-loop containing nucleoside triphosphate hydrolases superfamily protein P-loop containing nucleoside triphosphate hydrolases superfamily protein
248954_at	-1.33625	At5g45420	maMYB__Duplicated homeodomain-like superfamily protein
248955_at	-1.22538	At5g45600	GAS41_TAF14B__YEATS family protein
248958_at	-2.00945	At5g45590	Ribosomal protein L35
248963_at	-3.3769	At5g45700	Haloacid dehalogenase-like hydrolase (HAD) superfamily protein
248966_at	1.37607	At5g45360	F-box family protein
248968_at	-1.55108	At5g45280	Pectinacetylesterase family protein
248969_at	2.88352	At5g45310	unknown protein; LOCATED IN: endomembrane system; EXPRESSED IN: stem, inflorescence meristem, root, leaf; EXPRESSED DURING: LP.04 four leaves visible; Has 30201 Blast hits to 17322 proteins in 780 species: Archae - 12; Bacteria - 1396; Metazoa - 17338; Fungi - 3422; Plants - 5037; Viruses - 0; Other Eukaryotes - 2996 (source: NCBI BLink).
248970_at	1.92509	At5g45380	ATDUR3_DUR3__solute:sodium symporters;urea transmembrane transporters
248975_at	2.26735	At5g45040	CYTC6A__Cytochrome c
248978_at	-1.88024	At5g45070	AtPP2-A8_PP2-A8__phloem protein 2-A8
248979_at	1.45979	At5g45080	AtPP2-A6_PP2-A6__phloem protein 2-A6
248980_at	1.58939	At5g45090	AtPP2-A7_PP2-A7__phloem protein 2-A7
248985_at	1.47728	At5g45160	Root hair defective 3 GTP-binding protein (RHD3)
248988_at	1.43115	At5g45190	Cyclin family protein
248991_at	1.76815	At5g45220	Disease resistance protein (TIR-NBS-LRR class) family
248994_at	1.97839	At5g45250	RPS4__Disease resistance protein (TIR-NBS-LRR class) family
249008_at	-1.02669	At5g44680	DNA glycosylase superfamily protein
249009_at	1.18469	At5g44610	MAP18_PCAP2__microtubule-associated protein 18
249010_at	1.36616	At5g44580	unknown protein; FUNCTIONS IN: molecular_function unknown; INVOLVED IN: biological_process unknown; LOCATED IN: endomembrane system; EXPRESSED IN: 18 plant structures; EXPRESSED DURING: 12 growth stages; BEST Arabidopsis thaliana protein match is: unknown protein (TAIR:AT5G44582.1); Has 30201 Blast hits to 17322 proteins in 780 species: Archae - 12; Bacteria - 1396; Metazoa - 17338; Fungi - 3422;…
249011_at	-1.04768	At5g44670	Domain of unknown function (DUF23)
249016_at	1.33479	At5g44750	ATREV1_REV1__DNA-directed DNA polymerases
249019_at	-1.05694	At5g44780	unknown protein; BEST Arabidopsis thaliana protein match is: unknown protein (TAIR:AT4G20020.2); Has 9661 Blast hits to 6233 proteins in 635 species: Archae - 4; Bacteria - 1116; Metazoa - 4251; Fungi - 1510; Plants - 1359; Viruses - 43; Other Eukaryotes - 1378 (source: NCBI BLink).
249025_at	-1.17236	At5g44720	Molybdenum cofactor sulfurase family protein
249027_at	1.11928	At5g44790	HMA7_RAN1__copper-exporting ATPase / responsive-to-antagonist 1 / copper-transporting ATPase (RAN1)
249032_at	1.16216	At5g44910	Toll-Interleukin-Resistance (TIR) domain family protein
249033_at	1.50083	At5g44920	Toll-Interleukin-Resistance (TIR) domain family protein
249037_at	-1.94318	At5g44130	FLA13__FASCICLIN-like arabinogalactan protein 13 precursor
249042_at	-1.8006	At5g44350	ethylene-responsive nuclear protein -related
249045_at	1.0174	At5g44380	FAD-binding Berberine family protein
249046_at	-3.25982	At5g44400	FAD-binding Berberine family protein
249059_at	-1.57026	At5g44530	Subtilase family protein
249060_at	-1.55966	At5g44560	VPS2.2__SNF7 family protein
249061_at	-1.81069	At5g44550	Uncharacterised protein family (UPF0497)
249063_at	-3.39829	At5g44110	ABCI21_ATNAP2_ATPOP1_POP1__P-loop containing nucleoside triphosphate hydrolases superfamily protein
249064_at	1.39169	At5g44250	Protein of unknown function DUF829, transmembrane 53
249065_at	2.43801	At5g44260	Zinc finger C-x8-C-x5-C-x3-H type family protein
249066_at	2.44303	At5g43920	transducin family protein / WD-40 repeat family protein
249070_at	-1.99814	At5g44030	CESA4_IRX5_NWS2__cellulose synthase A4
249076_at	-1.07114	At5g43970	ATTOM22-V_TOM22-V_TOM9-2__translocase of outer membrane 22-V
249079_at	1.71581	At5g43930	Transducin family protein / WD-40 repeat family protein
249081_at	1.49309	At5g44090	Calcium-binding EF-hand family protein
249086_at	1.10111	At5g44180	Homeodomain-like transcriptional regulator
249097_at	1.41935	At5g43520	Cysteine/Histidine-rich C1 domain family protein
249101_at	2.66555	At5g43580	UPI__Serine protease inhibitor, potato inhibitor I-type family protein
249102_at	-1.74054	At5g43590	Acyl transferase/acyl hydrolase/lysophospholipase superfamily protein
249103_at	1.21096	At5g43600	ATAAH-2_UAH__ureidoglycolate amidohydrolase
249110_at	1.08105	At5g43730	Disease resistance protein (CC-NBS-LRR class) family
249115_at	1.65226	At5g43810	AGO10_PNH_ZLL__Stabilizer of iron transporter SufD / Polynucleotidyl transferase
249120_at	-1.28875	At5g43750	NDH18_PnsB5__NAD(P)H dehydrogenase 18
249129_at	-1.26492	At5g43080	CYCA3;1__Cyclin A3;1
249134_at	-1.71928	At5g43150	unknown protein; FUNCTIONS IN: molecular_function unknown; INVOLVED IN: biological_process unknown; LOCATED IN: mitochondrion; EXPRESSED IN: 22 plant structures; EXPRESSED DURING: 13 growth stages; Has 1807 Blast hits to 1807 proteins in 277 species: Archae - 0; Bacteria - 0; Metazoa - 736; Fungi - 347; Plants - 385; Viruses - 0; Other Eukaryotes - 339 (source: NCBI BLink).
249137_at	-1.01393	At5g43140	Peroxisomal membrane 22 kDa (Mpv17/PMP22) family protein
249138_at	-1.63347	At5g43070	WPP1__WPP domain protein 1
249140_at	1.24882	At5g43190	Galactose oxidase/kelch repeat superfamily protein
249143_at	-1.32873	At5g43230	unknown protein; BEST Arabidopsis thaliana protein match is: unknown protein (TAIR:AT3G01810.3); Has 30201 Blast hits to 17322 proteins in 780 species: Archae - 12; Bacteria - 1396; Metazoa - 17338; Fungi - 3422; Plants - 5037; Viruses - 0; Other Eukaryotes - 2996 (source: NCBI BLink).
249153_s_at	-1.22739	At5g43390 At5g43400	Uncharacterised conserved protein UCP015417, vWA Uncharacterised conserved protein UCP015417, vWA
249158_at	1.18183	At5g43430	ETFBETA__electron transfer flavoprotein beta
249164_at	1.51347	At5g42820	ATU2AF35B_U2AF35B__Zinc finger C-x8-C-x5-C-x3-H type family protein
249167_at	-2.16566	At5g42860	unknown protein; FUNCTIONS IN: molecular_function unknown; INVOLVED IN: biological_process unknown; LOCATED IN: plasma membrane; EXPRESSED IN: 19 plant structures; EXPRESSED DURING: 11 growth stages; BEST Arabidopsis thaliana protein match is: unknown protein (TAIR:AT1G45688.1); Has 1807 Blast hits to 1807 proteins in 277 species: Archae - 0; Bacteria - 0; Metazoa - 736; Fungi - 347; Plants - 385…
249169_at	-1.36756	At5g42880	Plant protein of unknown function (DUF827)
249171_at	1.21251	At5g42940	RING/U-box superfamily protein
249172_at	2.09631	At5g42950	GYF domain-containing protein
249174_at	3.37588	At5g42900	COR27__cold regulated gene 27
249177_at	1.05109	At5g42850	Thioredoxin superfamily protein
249188_at	1.28579	At5g42830	HXXXD-type acyl-transferase family protein
249190_at	1.26697	At5g42750	BKI1__BRI1 kinase inhibitor 1
249195_s_at	-3.76031	At5g42500 At5g42510	Disease resistance-responsive (dirigent-like protein) family protein Disease resistance-responsive (dirigent-like protein) family protein
249199_at	1.53265	At5g42520	ATBPC6_BBR/BPC6_BPC6__basic pentacysteine 6
249202_at	-2.41686	At5g42580	CYP705A12__cytochrome P450, family 705, subfamily A, polypeptide 12
249203_at	-3.72873	At5g42590	CYP71A16_MRO__cytochrome P450, family 71, subfamily A, polypeptide 16
249206_at	1.47288	At5g42630	ATS_KAN4__Homeodomain-like superfamily protein
249208_at	-1.00758	At5g42650	AOS_CYP74A_DDE2__allene oxide synthase
249214_at	-2.7558	At5g42720	Glycosyl hydrolase family 17 protein
249220_at	-1.15378	At5g42420	Nucleotide-sugar transporter family protein
249221_at	1.02067	At5g42440	Protein kinase superfamily protein
249227_at	-1.589	At5g42180	PER64__Peroxidase superfamily protein
249233_at	-1.38635	At5g42150	Glutathione S-transferase family protein
249234_at	2.95419	At5g42200	RING/U-box superfamily protein
249244_at	1.23807	At5g42270	FTSH5_VAR1__FtsH extracellular protease family
249252_at	1.38132	At5g42010	Transducin/WD40 repeat-like superfamily protein
249258_at	-1.3496	At5g41650	Lactoylglutathione lyase / glyoxalase I family protein
249265_at	1.07394	At5g41700	ATUBC8_UBC8__ubiquitin conjugating enzyme 8
249266_at	-1.41582	At5g41670	6-phosphogluconate dehydrogenase family protein
249276_at	-1.82678	At5g41880	POLA3_POLA4__DNA primases;DNA primases
249282_at	-1.15755	At5g41760	Nucleotide-sugar transporter family protein
249284_at	1.00328	At5g41810	unknown protein; BEST Arabidopsis thaliana protein match is: unknown protein (TAIR:AT1G64340.1); Has 514 Blast hits to 437 proteins in 98 species: Archae - 0; Bacteria - 21; Metazoa - 115; Fungi - 53; Plants - 52; Viruses - 5; Other Eukaryotes - 268 (source: NCBI BLink).
249289_at	-2.09543	At5g41040	HXXXD-type acyl-transferase family protein
249293_at	1.18923	At5g41260	Protein kinase protein with tetratricopeptide repeat domain
249294_at	1.54161	249294_at
249295_at	-1.29023	At5g41280	Receptor-like protein kinase-related family protein
249307_s_at	1.11738	At5g41360 At5g41370	ATXPB2_XPB2__homolog of Xeroderma pigmentosum complementation group B 2 ATXPB1_XPB1__homolog of xeroderma pigmentosum complementation group B 1
249316_s_at	1.16983	At5g41220 At5g41240	ATGSTT3_GST10C_GSTT3__glutathione S-transferase THETA 3 ATGSTT2_GST10B_GSTT2__glutathione S-transferase THETA 2
249320_at	1.79066	At5g40910	Disease resistance protein (TIR-NBS-LRR class) family
249325_at	-1.18218	At5g40850	UPM1__urophorphyrin methylase 1
249332_at	-2.18289	At5g40980	Protein of unknown function (DUF 3339)
249334_at	-1.0822	At5g41000	YSL4__YELLOW STRIPE like 4
249337_at	1.62915	At5g41080	AtGDPD2_GDPD2__PLC-like phosphodiesterases superfamily protein
249340_at	-2.55839	At5g41140	Myosin heavy chain-related protein
249345_at	1.30281	At5g40740	unknown protein; Has 30201 Blast hits to 17322 proteins in 780 species: Archae - 12; Bacteria - 1396; Metazoa - 17338; Fungi - 3422; Plants - 5037; Viruses - 0; Other Eukaryotes - 2996 (source: NCBI BLink).
249347_at	-1.42127	At5g40830	S-adenosyl-L-methionine-dependent methyltransferases superfamily protein
249348_at	-1.0109	249348_at
249354_at	-1.89876	At5g40480	EMB3012__embryo defective 3012
249364_at	1.37809	At5g40590	Cysteine/Histidine-rich C1 domain family protein
249368_at	-1.03309	At5g40640	unknown protein; LOCATED IN: plasma membrane; EXPRESSED IN: 19 plant structures; EXPRESSED DURING: 7 growth stages; BEST Arabidopsis thaliana protein match is: unknown protein (TAIR:AT3G27390.1); Has 104 Blast hits to 102 proteins in 14 species: Archae - 0; Bacteria - 0; Metazoa - 2; Fungi - 0; Plants - 101; Viruses - 0; Other Eukaryotes - 1 (source: NCBI BLink).
249375_at	-1.75135	At5g40730	AGP24_ATAGP24__arabinogalactan protein 24
249378_at	1.09253	At5g40450	unknown protein; FUNCTIONS IN: molecular_function unknown; INVOLVED IN: biological_process unknown; LOCATED IN: chloroplast, plasma membrane; EXPRESSED IN: 24 plant structures; EXPRESSED DURING: 13 growth stages; Has 30201 Blast hits to 17322 proteins in 780 species: Archae - 12; Bacteria - 1396; Metazoa - 17338; Fungi - 3422; Plants - 5037; Viruses - 0; Other Eukaryotes - 2996 (source: NCBI BLin…
249380_at	-1.04404	At5g40370	GRXC2__Glutaredoxin family protein
249384_at	3.02437	At5g39890	Protein of unknown function (DUF1637)
249388_at	1.15962	At5g40090	Disease resistance protein (TIR-NBS class)
249389_at	2.78381	At5g40100	Disease resistance protein (TIR-NBS-LRR class) family
249392_at	-2.60751	At5g40150	Peroxidase superfamily protein
249393_at	2.06905	At5g40170	AtRLP54_RLP54__receptor like protein 54
249406_at	-1.0416	At5g40210	nodulin MtN21 /EamA-like transporter family protein
249411_at	-2.20917	At5g40390	RS5_SIP1__Raffinose synthase family protein
249415_at	2.33089	At5g39660	CDF2__cycling DOF factor 2
249424_s_at	-1.87425	At5g39800 At5g40080	Mitochondrial ribosomal protein L27 Mitochondrial ribosomal protein L27
249426_at	-1.13275	At5g39840	ATP-dependent RNA helicase, mitochondrial, putative
249437_at	-1.04202	At5g39990	Core-2/I-branching beta-1,6-N-acetylglucosaminyltransferase family protein
249439_at	-2.27244	At5g40020	Pathogenesis-related thaumatin superfamily protein
249459_at	3.26254	At5g39580	Peroxidase superfamily protein
249467_at	2.46739	At5g39610	ANAC092_ATNAC2_ATNAC6_NAC2_NAC6_ORE1__NAC domain containing protein 6
249469_at	-1.15841	At5g39320	UDP-glucose 6-dehydrogenase family protein
249475_at	-2.14711	At5g38890	Nucleic acid-binding, OB-fold-like protein
249482_at	-1.32408	At5g38980	unknown protein; FUNCTIONS IN: molecular_function unknown; INVOLVED IN: biological_process unknown; LOCATED IN: endomembrane system; EXPRESSED IN: 22 plant structures; EXPRESSED DURING: 13 growth stages; Has 3 Blast hits to 3 proteins in 1 species: Archae - 0; Bacteria - 0; Metazoa - 0; Fungi - 0; Plants - 3; Viruses - 0; Other Eukaryotes - 0 (source: NCBI BLink).
249485_at	1.82998	At5g39020	Malectin/receptor-like protein kinase family protein
249504_at	1.50493	At5g38850	Disease resistance protein (TIR-NBS-LRR class)
249514_at	-1.77432	At5g38480	GRF3_RCI1__general regulatory factor 3
249518_at	-1.12318	At5g38610	Plant invertase/pectin methylesterase inhibitor superfamily protein
249519_at	1.2073	At5g38660	APE1__acclimation of photosynthesis to environment
249521_at	-1.30351	At5g38690	Zinc-finger domain of monoamine-oxidase A repressor R1 protein
249522_at	-3.78271	At5g38700	unknown protein; FUNCTIONS IN: molecular_function unknown; INVOLVED IN: biological_process unknown; LOCATED IN: mitochondrion; EXPRESSED IN: 10 plant structures; EXPRESSED DURING: LP.04 four leaves visible, LP.10 ten leaves visible, petal differentiation and expansion stage, LP.08 eight leaves visible, LP.12 twelve leaves visible; BEST Arabidopsis thaliana protein match is: unknown protein (TAIR:…
249527_at	-1.43053	At5g38710	Methylenetetrahydrofolate reductase family protein
249528_at	-1.54764	At5g38720	unknown protein; Has 13419 Blast hits to 9093 proteins in 698 species: Archae - 38; Bacteria - 1038; Metazoa - 4949; Fungi - 1086; Plants - 485; Viruses - 44; Other Eukaryotes - 5779 (source: NCBI BLink).
249531_at	-1.16209	At5g38770	AtGDU7_GDU7__glutamine dumper 7
249533_at	-1.44351	At5g38790	unknown protein; BEST Arabidopsis thaliana protein match is: unknown protein (TAIR:AT3G30580.1); Has 1807 Blast hits to 1807 proteins in 277 species: Archae - 0; Bacteria - 0; Metazoa - 736; Fungi - 347; Plants - 385; Viruses - 0; Other Eukaryotes - 339 (source: NCBI BLink).
249535_at	-2.35019	At5g38820	Transmembrane amino acid transporter family protein
249544_at	-1.28935	At5g38110	ASF1B_SGA01_SGA1__anti- silencing function 1b
249545_at	-2.29712	At5g38030	MATE efflux family protein
249550_at	1.20118	At5g38210	Protein kinase family protein
249555_at	-1.64406	At5g38300	unknown protein; FUNCTIONS IN: molecular_function unknown; INVOLVED IN: biological_process unknown; LOCATED IN: cellular_component unknown; EXPRESSED IN: 12 plant structures; EXPRESSED DURING: 6 growth stages; BEST Arabidopsis thaliana protein match is: unknown protein (TAIR:AT1G67035.2); Has 1807 Blast hits to 1807 proteins in 277 species: Archae - 0; Bacteria - 0; Metazoa - 736; Fungi - 347; Pl…
249567_at	-4.22799	At5g38020	S-adenosyl-L-methionine-dependent methyltransferases superfamily protein
249576_at	-3.09833	At5g37690	SGNH hydrolase-type esterase superfamily protein
249583_at	-2.97895	At5g37770	CML24_TCH2__EF hand calcium-binding protein family
249588_at	-2.12982	At5g37790	Protein kinase superfamily protein
249596_s_at	-1.40337	At5g37950 At5g38010	UDP-Glycosyltransferase superfamily protein UDP-Glycosyltransferase superfamily protein
249599_at	-3.56989	At5g37990	S-adenosyl-L-methionine-dependent methyltransferases superfamily protein
249600_s_at	-1.93228	At5g37940 At5g38000	Zinc-binding dehydrogenase family protein Zinc-binding dehydrogenase family protein
249606_at	3.44582	At5g37260	CIR1_RVE2__Homeodomain-like superfamily protein
249611_at	1.08276	At5g37370	ATSRL1__PRP38 family protein
249617_at	1.97096	At5g37450	Leucine-rich repeat protein kinase family protein
249619_at	-1.23782	At5g37500	GORK__gated outwardly-rectifying K+ channel
249626_at	-1.06445	At5g37540	Eukaryotic aspartyl protease family protein
249636_at	-3.75295	At5g36890	BGLU42__beta glucosidase 42
249641_at	-1.20461	At5g36950	DegP10__DegP protease 10
249644_at	-1.72627	At5g37010	unknown protein; FUNCTIONS IN: molecular_function unknown; INVOLVED IN: N-terminal protein myristoylation; EXPRESSED IN: 22 plant structures; EXPRESSED DURING: 13 growth stages; BEST Arabidopsis thaliana protein match is: unknown protein (TAIR:AT1G65710.1); Has 6746 Blast hits to 5259 proteins in 486 species: Archae - 7; Bacteria - 485; Metazoa - 3508; Fungi - 577; Plants - 378; Viruses - 50; Oth…
249659_s_at	-3.0041	At5g36710 At5g36800	unknown protein; FUNCTIONS IN: molecular_function unknown; INVOLVED IN: biological_process unknown; LOCATED IN: endomembrane system; BEST Arabidopsis thaliana protein match is: unknown protein (TAIR:AT5G36800.1); Has 35333 Blast hits to 34131 proteins in 2444 species: Archae - 798; Bacteria - 22429; Metazoa - 974; Fungi - 991; Plants - 531; Viruses - 0; Other Eukaryotes - 9610 (source: NCBI BLink…
249668_at	-1.08178	At5g35870	unknown protein; BEST Arabidopsis thaliana protein match is: unknown protein (TAIR:AT2G04480.1); Has 1807 Blast hits to 1807 proteins in 277 species: Archae - 0; Bacteria - 0; Metazoa - 736; Fungi - 347; Plants - 385; Viruses - 0; Other Eukaryotes - 339 (source: NCBI BLink).
249675_at	-2.02645	At5g35940	Mannose-binding lectin superfamily protein
249676_at	-1.11223	At5g35960	Protein kinase family protein
249684_s_at	-1.77761	At5g36110 At5g36130	CYP716A1__cytochrome P450, family 716, subfamily A, polypeptide 1 Cytochrome P450 superfamily protein
249686_at	-1.36429	At5g36140	CYP716A2__cytochrome P450, family 716, subfamily A, polypeptide 2
249691_at	1.59397	At5g36170	ATPRFB_HCF109__high chlorophyll fluorescent 109
249693_at	1.1027	At5g35750	AHK2_HK2__histidine kinase 2
249703_at	1.25261	At5g35560	DENN (AEX-3) domain-containing protein
249711_at	-1.24888	At5g35680	Nucleic acid-binding, OB-fold-like protein
249712_at	-1.0593	At5g35620	EIF(ISO)4E_EIF4E2_eIFiso4E_LSP_LSP1__Eukaryotic initiation factor 4E protein
249718_at	-3.38801	At5g35740	Carbohydrate-binding X8 domain superfamily protein
249719_at	1.38193	At5g35735	Auxin-responsive family protein
249720_at	-2.05417	At5g35700	FIM2_FIM5__fimbrin-like protein 2
249730_at	1.14329	At5g24430	Calcium-dependent protein kinase (CDPK) family protein
249741_at	3.31684	At5g24470	APRR5_PRR5__pseudo-response regulator 5
249742_at	3.59335	At5g24490	30S ribosomal protein, putative
249750_at	2.51993	At5g24570	unknown protein; Has 30201 Blast hits to 17322 proteins in 780 species: Archae - 12; Bacteria - 1396; Metazoa - 17338; Fungi - 3422; Plants - 5037; Viruses - 0; Other Eukaryotes - 2996 (source: NCBI BLink).
249751_at	-1.23196	At5g24650	Mitochondrial import inner membrane translocase subunit Tim17/Tim22/Tim23 family protein
249752_at	-3.76896	At5g24660	LSU2__response to low sulfur 2
249756_at	-3.11899	At5g24313	unknown protein; FUNCTIONS IN: molecular_function unknown; INVOLVED IN: biological_process unknown; LOCATED IN: endomembrane system; Has 30201 Blast hits to 17322 proteins in 780 species: Archae - 12; Bacteria - 1396; Metazoa - 17338; Fungi - 3422; Plants - 5037; Viruses - 0; Other Eukaryotes - 2996 (source: NCBI BLink).
249759_at	-1.64116	At5g24380	ATYSL2_YSL2__YELLOW STRIPE like 2
249768_at	-1.73073	At5g24100	Leucine-rich repeat protein kinase family protein
249773_at	-2.95963	At5g24140	SQP2__squalene monooxygenase 2
249779_at	1.17991	At5g24230	Lipase class 3-related protein
249783_at	1.247	At5g24270	ATSOS3_CBL4_SOS3__Calcium-binding EF-hand family protein
249785_at	-1.67631	At5g24300	ATSS1_SS1__Glycogen/starch synthases, ADP-glucose type
249786_at	-1.15141	At5g24310	ABIL3__ABL interactor-like protein 3
249788_at	-1.34265	At5g24330	ATXR6_SDG34__ARABIDOPSIS TRITHORAX-RELATED PROTEIN 6
249794_at	-2.09029	At5g23530	AtCXE18_CXE18__carboxyesterase 18
249797_at	-2.95102	At5g23750	Remorin family protein
249800_at	6.34465	At5g23660	AtSWEET12_MTN3_SWEET12__homolog of Medicago truncatula MTN3
249809_at	-1.17815	At5g23910	ATP binding microtubule motor family protein
249810_at	-1.05741	At5g23920	unknown protein; FUNCTIONS IN: molecular_function unknown; INVOLVED IN: biological_process unknown; LOCATED IN: plasma membrane, vacuole; EXPRESSED IN: 22 plant structures; EXPRESSED DURING: 13 growth stages; BEST Arabidopsis thaliana protein match is: unknown protein (TAIR:AT5G52420.1); Has 1807 Blast hits to 1807 proteins in 277 species: Archae - 0; Bacteria - 0; Metazoa - 736; Fungi - 347; Pla…
249812_at	-2.09182	At5g23830	MD-2-related lipid recognition domain-containing protein
249814_at	-1.9318	At5g23840	MD-2-related lipid recognition domain-containing protein
249817_at	-2.68308	At5g23820	MD-2-related lipid recognition domain-containing protein
249824_at	2.6734	At5g23380	Protein of unknown function (DUF789)
249827_at	1.42392	At5g23330	Nucleotidylyl transferase superfamily protein
249828_at	-1.05605	At5g23250	Succinyl-CoA ligase, alpha subunit
249830_at	-2.08777	At5g23300	PYRD__pyrimidine d
249831_at	1.68837	At5g23340	RNI-like superfamily protein
249832_at	-2.34962	At5g23400	Leucine-rich repeat (LRR) family protein
249835_s_at	1.22264	At5g23490 At5g23510	unknown protein; BEST Arabidopsis thaliana protein match is: unknown protein (TAIR:AT5G08440.1); Has 202 Blast hits to 197 proteins in 48 species: Archae - 0; Bacteria - 13; Metazoa - 25; Fungi - 9; Plants - 109; Viruses - 0; Other Eukaryotes - 46 (source: NCBI BLink). unknown protein; LOCATED IN: cellular_component unknown; BEST Arabidopsis thaliana protein match is: unknown protein (TAIR:AT5G23…
249836_at	-2.19394	At5g23420	HMGB6__high-mobility group box 6
249839_at	2.00178	At5g23405	HMG-box (high mobility group) DNA-binding family protein
249844_at	1.04563	249844_at
249845_at	1.47888	At5g23610	INVOLVED IN: biological_process unknown; EXPRESSED IN: 24 plant structures; EXPRESSED DURING: 15 growth stages; BEST Arabidopsis thaliana protein match is: SWITCH1 (TAIR:AT5G51330.1); Has 173 Blast hits to 168 proteins in 34 species: Archae - 3; Bacteria - 10; Metazoa - 6; Fungi - 2; Plants - 115; Viruses - 0; Other Eukaryotes - 37 (source: NCBI BLink).
249847_at	-2.00752	At5g23210	SCPL34__serine carboxypeptidase-like 34
249848_at	-2.37674	At5g23220	NIC3__nicotinamidase 3
249862_at	1.54703	At5g22920	CHY-type/CTCHY-type/RING-type Zinc finger protein
249868_at	-2.29889	At5g23030	TET12__tetraspanin12
249869_at	3.24475	At5g23050	AAE17__acyl-activating enzyme 17
249870_at	1.73299	At5g23080	TGH__SWAP (Suppressor-of-White-APricot)/surp domain-containing protein
249881_at	-2.10984	At5g23190	CYP86B1__cytochrome P450, family 86, subfamily B, polypeptide 1
249893_at	-2.98803	At5g22555	unknown protein; Has 30201 Blast hits to 17322 proteins in 780 species: Archae - 12; Bacteria - 1396; Metazoa - 17338; Fungi - 3422; Plants - 5037; Viruses - 0; Other Eukaryotes - 2996 (source: NCBI BLink).
249894_at	-2.97004	At5g22580	Stress responsive A/B Barrel Domain
249901_at	-1.14671	At5g22650	ATHD2_ATHD2B_HD2_HD2B_HDA4_HDT02_HDT2__histone deacetylase 2B
249904_at	1.75129	At5g22700	F-box/RNI-like/FBD-like domains-containing protein
249905_at	2.35432	At5g22720	F-box/RNI-like superfamily protein
249906_at	1.28933	At5g22730	F-box/RNI-like/FBD-like domains-containing protein
249911_at	-1.93785	At5g22740	ATCSLA02_ATCSLA2_CSLA02_CSLA2__cellulose synthase-like A02
249915_at	-1.25911	At5g22870	Late embryogenesis abundant (LEA) hydroxyproline-rich glycoprotein family
249916_at	-2.63658	At5g22880	H2B_HTB2__histone B2
249918_at	-1.49244	At5g19240	Glycoprotein membrane precursor GPI-anchored
249919_at	-2.28354	At5g19250	Glycoprotein membrane precursor GPI-anchored
249920_at	-3.04478	At5g19260	FAF3__Protein of unknown function (DUF3049)
249922_at	1.48927	At5g19140	AILP1_ATAILP1__Aluminium induced protein with YGL and LRDR motifs
249923_at	1.69457	At5g19120	Eukaryotic aspartyl protease family protein
249925_at	1.33674	At5g19150	pfkB-like carbohydrate kinase family protein
249929_at	2.33576	At5g22340	unknown protein; FUNCTIONS IN: molecular_function unknown; INVOLVED IN: biological_process unknown; LOCATED IN: chloroplast; EXPRESSED IN: 22 plant structures; EXPRESSED DURING: 13 growth stages; Has 43 Blast hits to 43 proteins in 15 species: Archae - 0; Bacteria - 0; Metazoa - 0; Fungi - 0; Plants - 42; Viruses - 0; Other Eukaryotes - 1 (source: NCBI BLink).
249934_at	-2.83834	At5g22410	RHS18__root hair specific 18
249942_at	1.05556	At5g22300	AtNIT4_NIT4__nitrilase 4
249944_at	1.4071	At5g22290	anac089_FSQ6_NAC089__NAC domain containing protein 89
249945_at	-1.11539	At5g22440	Ribosomal protein L1p/L10e family
249954_at	-1.32206	At5g18920	Cox19-like CHCH family protein
249958_at	-1.01325	At5g18970	AWPM-19-like family protein
249971_at	-3.26273	At5g19110	Eukaryotic aspartyl protease family protein
249974_at	1.48794	At5g18780	F-box/RNI-like superfamily protein
249975_s_at	-1.05343	At3g06320 At5g18790	Ribosomal protein L33 family protein Ribosomal protein L33 family protein
249979_s_at	-1.92918	At5g18860 At5g18890	NSH3__inosine-uridine preferring nucleoside hydrolase family protein NSH4__Inosine-uridine preferring nucleoside hydrolase family protein
249983_at	1.49358	At5g18470	Curculin-like (mannose-binding) lectin family protein
249986_at	-1.03235	At5g18460	Protein of Unknown Function (DUF239)
249987_at	1.83273	At5g18490	Plant protein of unknown function (DUF946)
249989_at	1.22702	At5g18525	protein serine/threonine kinases;protein tyrosine kinases;ATP binding;protein kinases
249994_at	1.03065	At5g18590	Galactose oxidase/kelch repeat superfamily protein
249999_at	1.55922	At5g18640	alpha/beta-Hydrolases superfamily protein
250000_at	1.30458	At5g18650	CHY-type/CTCHY-type/RING-type Zinc finger protein
250002_at	-1.4286	At5g18690	AGP25_ATAGP25__arabinogalactan protein 25
250008_at	1.3207	At5g18630	alpha/beta-Hydrolases superfamily protein
250017_at	2.10085	At5g18140	Chaperone DnaJ-domain superfamily protein
250022_at	1.38702	At5g18210	NAD(P)-binding Rossmann-fold superfamily protein
250025_at	1.10359	At5g18290	SIP1;2_SIP1B__Aquaporin-like superfamily protein
250032_at	1.39611	At5g18170	GDH1__glutamate dehydrogenase 1
250033_at	1.83152	At5g18110	NCBP__novel cap-binding protein
250034_at	-1.10873	At5g18280	APY2_ATAPY2__apyrase 2
250036_at	1.13498	At5g18340	ARM repeat superfamily protein
250053_at	1.44562	At5g17850	Sodium/calcium exchanger family protein
250063_at	1.23001	At5g17880	CSA1__disease resistance protein (TIR-NBS-LRR class)
250064_at	1.01392	At5g17890	CHS3_DAR4__DA1-related protein 4
250072_at	-1.02845	At5g17210	Protein of unknown function (DUF1218)
250074_at	-1.60146	At5g17310	AtUGP2_UGP2__UDP-glucose pyrophosphorylase 2
250080_at	1.56232	At5g16620	ATTIC40_PDE120_TIC40__hydroxyproline-rich glycoprotein family protein
250088_at	1.18856	At5g17290	APG5_ATATG5_ATG5__autophagy protein Apg5 family
250096_at	-1.02116	At5g17190	FUNCTIONS IN: molecular_function unknown; INVOLVED IN: intracellular protein transport; LOCATED IN: endomembrane system, integral to membrane, endoplasmic reticulum; EXPRESSED IN: 23 plant structures; EXPRESSED DURING: 13 growth stages; CONTAINS InterPro DOMAIN/s: B-cell receptor-associated 31-like (InterPro:IPR008417); BEST Arabidopsis thaliana protein match is: unknown protein (TAIR:AT3G03160.1…
250098_at	-1.71134	At5g17350	unknown protein; FUNCTIONS IN: molecular_function unknown; INVOLVED IN: N-terminal protein myristoylation; LOCATED IN: cellular_component unknown; EXPRESSED IN: 15 plant structures; EXPRESSED DURING: 8 growth stages; BEST Arabidopsis thaliana protein match is: unknown protein (TAIR:AT3G03280.1); Has 1807 Blast hits to 1807 proteins in 277 species: Archae - 0; Bacteria - 0; Metazoa - 736; Fungi - …
250099_at	2.09857	At5g17300	RVE1__Homeodomain-like superfamily protein
250102_at	-2.29825	At5g16590	LRR1__Leucine-rich repeat protein kinase family protein
250104_at	1.27013	At5g16610	unknown protein; Has 35333 Blast hits to 34131 proteins in 2444 species: Archae - 798; Bacteria - 22429; Metazoa - 974; Fungi - 991; Plants - 531; Viruses - 0; Other Eukaryotes - 9610 (source: NCBI BLink).
250105_at	1.22038	At5g16630	ATRAD4_RAD4__DNA repair protein Rad4 family
250107_at	1.45959	At5g15330	ATSPX4_SPX4__SPX domain gene 4
250110_at	-2.46815	At5g15350	AtENODL17_ENODL17__early nodulin-like protein 17
250114_s_at	2.68442	At5g16340 At5g16370	AMP-dependent synthetase and ligase family protein AAE5__acyl activating enzyme 5
250119_at	1.14607	At5g16470	zinc finger (C2H2 type) family protein
250124_at	1.12442	At5g16480	AtPFA-DSP5_PFA-DSP5__Phosphotyrosine protein phosphatases superfamily protein
250125_at	-1.9916	At5g16390	BCCP_BCCP-1_BCCP1_CAC1_CAC1-A_CAC1A__chloroplastic acetylcoenzyme A carboxylase 1
250127_at	1.04859	At5g16380	Protein of unknown function, DUF538
250132_at	2.28064	At5g16560	KAN_KAN1__Homeodomain-like superfamily protein
250134_at	1.55202	At5g16505
250137_at	1.10978	At5g15390	tRNA/rRNA methyltransferase (SpoU) family protein
250139_at	1.21691	At5g14620	DMT7_DRM2__domains rearranged methyltransferase 2
250140_at	1.37932	At5g14620	DMT7_DRM2__domains rearranged methyltransferase 2
250141_at	-1.14492	At5g14640	ATSK13_SK13__shaggy-like kinase 13
250142_at	-4.81067	At5g14650	Pectin lyase-like superfamily protein
250147_at	-1.15718	At5g14600	S-adenosyl-L-methionine-dependent methyltransferases superfamily protein
250149_at	-1.89654	At5g14700	NAD(P)-binding Rossmann-fold superfamily protein
250152_at	2.8395	At5g15120	Protein of unknown function (DUF1637)
250153_at	1.40616	At5g15130	ATWRKY72_WRKY72__WRKY DNA-binding protein 72
250156_at	1.3943	At5g15170	TDP1__tyrosyl-DNA phosphodiesterase-related
250157_at	-1.41435	At5g15180	Peroxidase superfamily protein
250158_at	1.3829	At5g15190	unknown protein; FUNCTIONS IN: molecular_function unknown; INVOLVED IN: biological_process unknown; LOCATED IN: chloroplast; EXPRESSED IN: 17 plant structures; EXPRESSED DURING: LP.04 four leaves visible, 4 anthesis, petal differentiation and expansion stage, E expanded cotyledon stage, D bilateral stage; Has 7 Blast hits to 7 proteins in 3 species: Archae - 0; Bacteria - 0; Metazoa - 0; Fungi - …
250168_at	-1.34479	At5g15320	unknown protein; FUNCTIONS IN: molecular_function unknown; INVOLVED IN: biological_process unknown; LOCATED IN: endomembrane system; EXPRESSED IN: 23 plant structures; EXPRESSED DURING: 15 growth stages; BEST Arabidopsis thaliana protein match is: unknown protein (TAIR:AT3G01130.1); Has 64 Blast hits to 64 proteins in 11 species: Archae - 0; Bacteria - 0; Metazoa - 0; Fungi - 0; Plants - 64; Viru…
250173_at	-2.45634	At5g14340	AtMYB40_MYB40__myb domain protein 40
250175_at	1.65627	At5g14390	alpha/beta-Hydrolases superfamily protein
250180_at	-1.47874	At5g14450	GDSL-like Lipase/Acylhydrolase superfamily protein
250182_at	1.40594	At5g14470	GHMP kinase family protein
250190_at	1.43536	At5g14320	EMB3137__Ribosomal protein S13/S18 family
250191_at	1.35601	At5g14270	ATBET9_BET9__bromodomain and extraterminal domain protein 9
250196_at	-1.30239	At5g14580	polyribonucleotide nucleotidyltransferase, putative
250199_at	2.46235	At5g14180	MPL1__Myzus persicae-induced lipase 1
250206_at	-1.61472	At5g14040	PHT3;1__phosphate transporter 3;1
250209_at	-1.10316	At5g14030	translocon-associated protein beta (TRAPB) family protein
250212_at	-1.32935	At5g13960	KYP_SDG33_SUVH4__SU(VAR)3-9 homolog 4
250214_at	-1.96052	At5g13870	EXGT-A4_XTH5__xyloglucan endotransglucosylase/hydrolase 5
250215_at	1.36778	At5g14080	Tetratricopeptide repeat (TPR)-like superfamily protein
250217_at	1.24749	At5g14120	Major facilitator superfamily protein
250218_at	1.79299	At5g14170	CHC1__SWIB/MDM2 domain superfamily protein
250219_at	1.08158	At5g14180	MPL1__Myzus persicae-induced lipase 1
250221_at	1.42314	At5g14220	HEMG2_MEE61_PPO2__Flavin containing amine oxidoreductase family
250224_at	-1.22217	At5g14150	Protein of unknown function, DUF642
250228_at	-1.00422	At5g13840	FZR3__FIZZY-related 3
250230_at	-2.53283	At5g13900	Bifunctional inhibitor/lipid-transfer protein/seed storage 2S albumin superfamily protein
250231_at	-1.30616	At5g13910	LEP__Integrase-type DNA-binding superfamily protein
250232_at	1.5779	At5g13950	unknown protein; FUNCTIONS IN: molecular_function unknown; INVOLVED IN: biological_process unknown; LOCATED IN: cellular_component unknown; EXPRESSED IN: 23 plant structures; EXPRESSED DURING: 13 growth stages; BEST Arabidopsis thaliana protein match is: unknown protein (TAIR:AT1G02290.1).
250234_at	-1.86942	At5g13420	Aldolase-type TIM barrel family protein
250236_at	-1.04133	At5g13450	ATP5__delta subunit of Mt ATP synthase
250238_at	1.36918	At5g13570	ATDCP2_DCP2_TDT__decapping 2
250239_at	-1.31444	At5g13580	ABCG6__ABC-2 type transporter family protein
250248_at	2.29867	At5g13740	ZIF1__zinc induced facilitator 1
250249_at	1.65853	At5g13760	Plasma-membrane choline transporter family protein
250250_at	-1.30004	At5g13610	Protein of unknown function (DUF155)
250254_at	1.05037	At5g13710	CPH_SMT1__sterol methyltransferase 1
250256_at	1.33186	At5g13650	SVR3__elongation factor family protein
250267_at	1.0225	At5g12930	unknown protein; Has 1807 Blast hits to 1807 proteins in 277 species: Archae - 0; Bacteria - 0; Metazoa - 736; Fungi - 347; Plants - 385; Viruses - 0; Other Eukaryotes - 339 (source: NCBI BLink).
250268_s_at	-2.00571	At5g12950 At5g12960	Putative glycosyl hydrolase of unknown function (DUF1680) Putative glycosyl hydrolase of unknown function (DUF1680)
250273_at	1.87231	At5g13010	EMB3011__RNA helicase family protein
250275_at	1.30293	At5g13030	unknown protein; FUNCTIONS IN: molecular_function unknown; INVOLVED IN: biological_process unknown; LOCATED IN: chloroplast; EXPRESSED IN: 23 plant structures; EXPRESSED DURING: 13 growth stages; CONTAINS InterPro DOMAIN/s: Uncharacterised protein family UPF0061 (InterPro:IPR003846); Has 5046 Blast hits to 4997 proteins in 1211 species: Archae - 8; Bacteria - 2327; Metazoa - 120; Fungi - 134; Pla…
250277_at	-1.60073	At5g12940	Leucine-rich repeat (LRR) family protein
250278_at	-1.29832	At5g12860	DiT1__dicarboxylate transporter 1
250281_at	1.16798	At5g13240	transcription regulators
250287_at	2.76429	At5g13330	Rap2.6L__related to AP2 6l
250292_at	-1.87475	At5g13220	JAS1_JAZ10_TIFY9__jasmonate-zim-domain protein 10
250304_at	-1.11446	At5g12110	Glutathione S-transferase, C-terminal-like;Translation elongation factor EF1B/ribosomal protein S6
250306_at	1.36933	At5g12170	CLT3__CRT (chloroquine-resistance transporter)-like transporter 3
250307_at	1.1321	At5g12170	CLT3__CRT (chloroquine-resistance transporter)-like transporter 3
250316_at	-1.43871	At5g12140	ATCYS1_CYS1__cystatin-1
250319_at	1.62129	At5g12120	Ubiquitin-associated/translation elongation factor EF1B protein
250326_at	-1.71145	At5g12080	ATMSL10_MSL10__mechanosensitive channel of small conductance-like 10
250330_at	-1.03807	At5g11810	unknown protein; Has 1807 Blast hits to 1807 proteins in 277 species: Archae - 0; Bacteria - 0; Metazoa - 736; Fungi - 347; Plants - 385; Viruses - 0; Other Eukaryotes - 339 (source: NCBI BLink).
250336_at	1.10266	At5g11720	Glycosyl hydrolases family 31 protein
250337_at	-2.8054	At5g11790	NDL2__N-MYC downregulated-like 2
250339_at	1.19253	At5g11670	ATNADP-ME2_NADP-ME2__NADP-malic enzyme 2
250353_at	-1.15365	At5g11630	unknown protein; FUNCTIONS IN: molecular_function unknown; INVOLVED IN: biological_process unknown; LOCATED IN: chloroplast; EXPRESSED IN: 22 plant structures; EXPRESSED DURING: 13 growth stages; BEST Arabidopsis thaliana protein match is: unknown protein (TAIR:AT4G17310.2); Has 82 Blast hits to 82 proteins in 10 species: Archae - 0; Bacteria - 0; Metazoa - 0; Fungi - 0; Plants - 82; Viruses - 0;…
250354_at	-1.12583	At5g11640	Thioredoxin superfamily protein
250358_at	-3.30865	At5g11740	AGP15_ATAGP15__arabinogalactan protein 15
250366_at	-2.61716	At5g11420	Protein of unknown function, DUF642
250374_at	1.53194	At5g11530	EMF1__embryonic flower 1 (EMF1)
250375_at	-2.20683	At5g11540	D-arabinono-1,4-lactone oxidase family protein
250382_at	1.82912	At5g11580	Regulator of chromosome condensation (RCC1) family protein
250386_at	-1.7605	At5g11510	AtMYB3R4_MYB3R-4__myb domain protein 3r-4
250391_at	-1.95678	At5g10850
250402_at	1.35296	At5g10940	ASG2__transducin family protein / WD-40 repeat family protein
250407_at	-1.01122	At5g10870	ATCM2_CM2__chorismate mutase 2
250408_at	-1.08804	At5g10930	CIPK5_SnRK3.24__CBL-interacting protein kinase 5
250409_at	1.18704	At5g10860	CBSX3__Cystathionine beta-synthase (CBS) family protein
250414_at	1.82785	At5g11180	ATGLR2.6_GLR2.6__glutamate receptor 2.6
250417_at	-1.26134	At5g11230	Nucleotide-sugar transporter family protein
250421_at	1.55054	At5g11270	OCP3__overexpressor of cationic peroxidase 3
250425_at	2.95603	At5g10530	Concanavalin A-like lectin protein kinase family protein
250426_at	1.05281	At5g10510	AIL6_PLT3__AINTEGUMENTA-like 6
250428_at	-1.79738	At5g10480	PAS2_PEP__Protein-tyrosine phosphatase-like, PTPLA
250433_at	-2.9053	At5g10400	Histone superfamily protein
250434_at	-3.79164	At5g10390	Histone superfamily protein
250437_at	-1.842	At5g10430	AGP4_ATAGP4__arabinogalactan protein 4
250441_at	1.688	At5g10540	Zincin-like metalloproteases family protein
250443_at	1.39955	At5g10520	RBK1__ROP binding protein kinases 1
250446_at	-2.2141	At5g10770	Eukaryotic aspartyl protease family protein
250449_at	-2.07358	At5g10830	S-adenosyl-L-methionine-dependent methyltransferases superfamily protein
250455_at	-2.35468	At5g09980	PROPEP4__elicitor peptide 4 precursor
250464_at	2.95856	At5g10040	unknown protein; BEST Arabidopsis thaliana protein match is: unknown protein (TAIR:AT5G65207.1); Has 1807 Blast hits to 1807 proteins in 277 species: Archae - 0; Bacteria - 0; Metazoa - 736; Fungi - 347; Plants - 385; Viruses - 0; Other Eukaryotes - 339 (source: NCBI BLink).
250469_at	-4.08967	At5g10130	Pollen Ole e 1 allergen and extensin family protein
250471_at	-2.59319	At5g10170	ATMIPS3_MIPS3__myo-inositol-1-phosphate synthase 3
250474_at	-1.46226	At5g10230	ANN7_ANNAT7__annexin 7
250475_at	-1.11616	At5g10180	AST68_SULTR2;1__slufate transporter 2;1
250479_at	-2.05358	At5g10260	AtRABH1e_RABH1e__RAB GTPase homolog H1E
250490_at	-1.92232	At5g09760	Plant invertase/pectin methylesterase inhibitor superfamily
250493_at	-1.1252	At5g09800	ARM repeat superfamily protein
250496_at	-2.28048	At5g09650	AtPPa6_PPa6__pyrophosphorylase 6
250502_at	-1.63546	At5g09590	HSC70-5_MTHSC70-2__mitochondrial HSO70 2
250505_at	-1.34138	At5g09870	CESA5__cellulose synthase 5
250512_at	-1.50164	At5g09995	unknown protein; BEST Arabidopsis thaliana protein match is: unknown protein (TAIR:AT1G08530.1); Has 30201 Blast hits to 17322 proteins in 780 species: Archae - 12; Bacteria - 1396; Metazoa - 17338; Fungi - 3422; Plants - 5037; Viruses - 0; Other Eukaryotes - 2996 (source: NCBI BLink).
250517_at	-2.07975	At5g08260	scpl35__serine carboxypeptidase-like 35
250518_at	1.33355	At5g08139	RING/U-box superfamily protein
250524_at	1.64352	At5g08520	Duplicated homeodomain-like superfamily protein
250529_at	-1.11578	At5g08610	PDE340__P-loop containing nucleoside triphosphate hydrolases superfamily protein
250532_at	1.49317	At5g08540	unknown protein; FUNCTIONS IN: molecular_function unknown; INVOLVED IN: biological_process unknown; LOCATED IN: chloroplast thylakoid membrane, chloroplast, chloroplast envelope; EXPRESSED IN: 24 plant structures; EXPRESSED DURING: 13 growth stages; Has 30201 Blast hits to 17322 proteins in 780 species: Archae - 12; Bacteria - 1396; Metazoa - 17338; Fungi - 3422; Plants - 5037; Viruses - 0; Other…
250540_at	-1.49273	At5g08580	Calcium-binding EF hand family protein
250541_at	-2.95897	At5g09520	PELPK2__hydroxyproline-rich glycoprotein family protein
250546_at	-1.45723	At5g08180	Ribosomal protein L7Ae/L30e/S12e/Gadd45 family protein
250549_at	-1.05388	At5g07860	HXXXD-type acyl-transferase family protein
250550_at	-1.94622	At5g07870	HXXXD-type acyl-transferase family protein
250560_at	-2.02067	At5g08020	ATRPA70B_RPA70B__RPA70-kDa subunit B
250562_at	-1.58539	At5g08040	TOM5__mitochondrial import receptor subunit TOM5 homolog
250572_at	1.11684	At5g08210
250576_at	-1.04057	At5g08250	Cytochrome P450 superfamily protein
250580_at	1.37659	At5g07440	GDH2__glutamate dehydrogenase 2
250582_at	1.69594	At5g07580	Integrase-type DNA-binding superfamily protein
250584_at	-1.13993	At5g07590	Transducin/WD40 repeat-like superfamily protein
250591_at	-1.15739	At5g07720	Galactosyl transferase GMA12/MNN10 family protein
250597_at	-1.92774	At5g07680	ANAC079_ANAC080_ATNAC4_NAC080__NAC domain containing protein 80
250600_at	-1.03825	At5g07800	Flavin-binding monooxygenase family protein
250601_at	-1.64309	At5g07810	SNF2 domain-containing protein / helicase domain-containing protein / HNH endonuclease domain-containing protein
250625_at	-1.43359	At5g07340	Calreticulin family protein
250632_at	-2.31606	At5g07450	CYCP4;3__cyclin p4;3
250640_at	1.51242	At5g07150	Leucine-rich repeat protein kinase family protein
250643_at	1.42284	At5g06780	AtEML2_EML2__Emsy N Terminus (ENT)/ plant Tudor-like domains-containing protein
250646_at	-1.63659	At5g06720	ATPA2_PA2__peroxidase 2
250649_at	3.68888	At5g06690	WCRKC1__WCRKC thioredoxin 1
250650_at	1.05762	At5g06850	C2 calcium/lipid-binding plant phosphoribosyltransferase family protein
250651_at	-2.11675	At5g06900	CYP93D1__cytochrome P450, family 93, subfamily D, polypeptide 1
250657_at	-1.34542	At5g07000	ATST2B_ST2B__sulfotransferase 2B
250661_at	-5.38631	At5g07030	Eukaryotic aspartyl protease family protein
250663_at	-1.0906	At5g07110	PRA1.B6__prenylated RAB acceptor 1.B6
250664_at	1.25682	At5g07080	HXXXD-type acyl-transferase family protein
250666_at	2.76122	At5g07100	WRKY26__WRKY DNA-binding protein 26
250674_at	-1.64427	At5g07130	LAC13__laccase 13
250680_at	1.37175	At5g06570	alpha/beta-Hydrolases superfamily protein
250681_at	-1.107	250681_at
250682_x_at	-3.1165	At5g06630	proline-rich extensin-like family protein
250683_x_at	-2.27558	At5g06640	EXT10__Proline-rich extensin-like family protein
250689_at	1.08442	At5g06610	Protein of unknown function (DUF620)
250692_at	1.47807	At5g06560	Protein of unknown function, DUF593
250694_at	1.14535	At5g06710	HAT14__homeobox from Arabidopsis thaliana
250695_at	1.68827	At5g06740	Concanavalin A-like lectin protein kinase family protein
250710_at	1.73036	At5g06100	ATMYB33_MYB33__myb domain protein 33
250713_at	1.76342	At5g06130	chaperone protein dnaJ-related
250714_at	1.14972	At5g06140	ATSNX1_SNX1__sorting nexin 1
250717_at	-2.23364	At5g06200	CASP4__Uncharacterised protein family (UPF0497)
250722_at	-1.20487	At5g06190	unknown protein; FUNCTIONS IN: molecular_function unknown; INVOLVED IN: biological_process unknown; EXPRESSED IN: 22 plant structures; EXPRESSED DURING: 13 growth stages; BEST Arabidopsis thaliana protein match is: unknown protein (TAIR:AT3G58540.1).
250737_at	1.19568	At5g06370	NC domain-containing protein-related
250741_at	1.381	At5g05790	Duplicated homeodomain-like superfamily protein
250742_at	1.75917	At5g05800	unknown protein; FUNCTIONS IN: molecular_function unknown; INVOLVED IN: biological_process unknown; LOCATED IN: cellular_component unknown; EXPRESSED IN: 24 plant structures; EXPRESSED DURING: 15 growth stages; BEST Arabidopsis thaliana protein match is: unknown protein (TAIR:AT3G11290.1); Has 881 Blast hits to 512 proteins in 30 species: Archae - 0; Bacteria - 2; Metazoa - 0; Fungi - 38; Plants …
250744_at	-1.07231	At5g05840	Protein of unknown function (DUF620)
250748_at	1.21713	At5g05710	Pleckstrin homology (PH) domain superfamily protein
250752_at	2.77509	At5g05690	CBB3_CPD_CYP90_CYP90A_CYP90A1_DWF3__Cytochrome P450 superfamily protein
250755_at	1.81374	At5g05750	DNAJ heat shock N-terminal domain-containing protein
250756_at	-1.17577	At5g05940	ATROPGEF5_ROPGEF5__ROP guanine nucleotide exchange factor 5
250758_at	-1.84579	At5g06000	ATEIF3G2_EIF3G2__eukaryotic translation initiation factor 3G2
250762_at	-1.14134	At5g05990	Mitochondrial glycoprotein family protein
250764_at	-3.36933	At5g05960	Bifunctional inhibitor/lipid-transfer protein/seed storage 2S albumin superfamily protein
250766_at	2.17666	At5g05550	sequence-specific DNA binding transcription factors
250772_at	2.9882	At5g05420	FKBP-like peptidyl-prolyl cis-trans isomerase family protein
250773_at	1.73865	At5g05430	RNA-binding protein
250775_at	1.10873	At5g05460	AtENGase85A_ENGase85A__Glycosyl hydrolase family 85
250776_at	2.25911	At5g05320	FAD/NAD(P)-binding oxidoreductase family protein
250777_at	2.25349	At5g05440	PYL5_RCAR8__Polyketide cyclase/dehydrase and lipid transport superfamily protein
250778_at	-2.82917	At5g05500	MOP10__Pollen Ole e 1 allergen and extensin family protein
250784_at	1.38268	At5g05480	Peptide-N4-(N-acetyl-beta-glucosaminyl)asparagine amidase A protein
250790_at	1.50557	At5g05640	nucleoprotein-related
250797_at	1.15783	At5g05310	TLC ATP/ADP transporter
250800_at	-1.54322	At5g05370	Cytochrome b-c1 complex, subunit 8 protein
250801_at	-2.95346	At5g04960	Plant invertase/pectin methylesterase inhibitor superfamily
250802_at	-1.97208	At5g04970	Plant invertase/pectin methylesterase inhibitor superfamily
250809_at	1.35317	At5g05140	Transcription elongation factor (TFIIS) family protein
250812_at	1.09776	At5g04900	NOL__NYC1-like
250819_at	1.28559	At5g05100	Single-stranded nucleic acid binding R3H protein
250820_at	-1.34679	At5g05160	RUL1__Leucine-rich repeat protein kinase family protein
250822_at	1.37822	At5g05230	RING/U-box superfamily protein
250823_at	-1.58723	At5g05180	unknown protein; BEST Arabidopsis thaliana protein match is: unknown protein (TAIR:AT3G10880.1); Has 50151 Blast hits to 28081 proteins in 1838 species: Archae - 860; Bacteria - 6013; Metazoa - 25867; Fungi - 3836; Plants - 2236; Viruses - 90; Other Eukaryotes - 11249 (source: NCBI BLink).
250829_at	1.32142	At5g04720	ADR1-L2_PHX21__ADR1-like 2
250832_at	-7.80785	At5g04950	ATNAS1_NAS1__nicotianamine synthase 1
250837_at	-1.22365	At5g04620	ATBIOF_BIO4_BIOF__biotin F
250842_at	1.46159	At5g04490	VTE5__vitamin E pathway gene 5
250855_at	-1.02293	At5g04730	Ankyrin-repeat containing protein
250856_at	1.16018	At5g04810	pentatricopeptide (PPR) repeat-containing protein
250858_at	1.47179	At5g04760	Duplicated homeodomain-like superfamily protein
250864_at	-1.80688	At5g03870	Glutaredoxin family protein
250868_at	2.92077	At5g03860	MLS__malate synthase
250869_at	-1.12161	At5g03840	TFL-1_TFL1__PEBP (phosphatidylethanolamine-binding protein) family protein
250872_at	-1.28774	At5g03960	IQD12__IQ-domain 12
250877_at	1.41155	At5g04040	SDP1__Patatin-like phospholipase family protein
250883_at	1.08452	At5g03970	F-box associated ubiquitination effector family protein
250884_at	1.48269	At5g03940	54CP_CPSRP54_FFC_SRP54CP__chloroplast signal recognition particle 54 kDa subunit
250885_at	1.25733	At5g03910	ABCB29_ATATH12_ATH12__ABC2 homolog 12
250886_at	1.284	At5g04440	Protein of unknown function (DUF1997)
250892_at	-4.13243	At5g03760	ATCSLA09_ATCSLA9_CSLA09_CSLA9_RAT4__Nucleotide-diphospho-sugar transferases superfamily protein
250896_at	1.28846	At5g03560	Tetratricopeptide repeat (TPR)-like superfamily protein
250898_at	-1.99895	At5g03300	ADK2__adenosine kinase 2
250907_at	1.04922	At5g03670	unknown protein; BEST Arabidopsis thaliana protein match is: unknown protein (TAIR:AT2G36420.1); Has 700 Blast hits to 624 proteins in 104 species: Archae - 0; Bacteria - 18; Metazoa - 333; Fungi - 60; Plants - 73; Viruses - 24; Other Eukaryotes - 192 (source: NCBI BLink).
250908_at	-1.99537	At5g03680	PTL__Duplicated homeodomain-like superfamily protein
250909_at	1.14102	At5g03700	D-mannose binding lectin protein with Apple-like carbohydrate-binding domain
250911_at	1.69635	At5g03730	AtCTR1_CTR1_SIS1__Protein kinase superfamily protein
250913_at	1.9114	At5g03770	AtKdtA_KDTA__KDO transferase A
250918_at	1.0852	At5g03610	GDSL-like Lipase/Acylhydrolase superfamily protein
250922_at	-1.06146	At5g03345	FUNCTIONS IN: molecular_function unknown; INVOLVED IN: biological_process unknown; LOCATED IN: endomembrane system; EXPRESSED IN: 24 plant structures; EXPRESSED DURING: 15 growth stages; CONTAINS InterPro DOMAIN/s: Magnesium transporter (InterPro:IPR018937); Has 155 Blast hits to 155 proteins in 63 species: Archae - 0; Bacteria - 0; Metazoa - 105; Fungi - 0; Plants - 44; Viruses - 0; Other Eukary…
250925_at	-1.22736	At5g03370	acylphosphatase family
250930_at	-2.68779	At5g03160	ATP58IPK_P58IPK__homolog of mamallian P58IPK
250933_at	-3.05488	At5g03170	ATFLA11_FLA11__FASCICLIN-like arabinogalactan-protein 11
250935_at	1.48876	At5g03240	UBQ3__polyubiquitin 3
250938_at	1.20627	At5g03180	RING/U-box superfamily protein
250940_at	2.70571	At5g03310	SAUR-like auxin-responsive protein family
250949_at	-1.7623	At5g03510	C2H2-type zinc finger family protein
250955_at	-1.72761	At5g03190	CPUORF47__conserved peptide upstream open reading frame 47
250958_at	-2.92912	At5g03260	LAC11__laccase 11
250968_at	-2.10371	At5g02890	HXXXD-type acyl-transferase family protein
250969_at	-1.33145	At5g02740	Ribosomal protein S24e family protein
250970_at	1.12094	At5g02770	MOS11__unknown protein; Has 469 Blast hits to 336 proteins in 126 species: Archae - 0; Bacteria - 54; Metazoa - 249; Fungi - 22; Plants - 47; Viruses - 0; Other Eukaryotes - 97 (source: NCBI BLink).
250972_at	1.69666	At5g02840	LCL1__LHY/CCA1-like 1
250978_at	-1.70382	At5g03080	Phosphatidic acid phosphatase (PAP2) family protein
250983_at	-6.2216	At5g02780	GSTL1__glutathione transferase lambda 1
250990_at	1.41385	At5g02290	NAK__Protein kinase superfamily protein
250993_at	-1.68642	At5g02280	SNARE-like superfamily protein
250994_at	-1.08064	At5g02490	AtHsp70-2_Hsp70-2__Heat shock protein 70 (Hsp 70) family protein
250997_at	-1.0529	At5g02570	Histone superfamily protein
251006_at	1.05427	At5g02600	NAKR1_NPCC6__Heavy metal transport/detoxification superfamily protein
251007_at	-1.28259	At5g02610	Ribosomal L29 family protein
251008_at	1.02145	At5g02710	unknown protein; LOCATED IN: chloroplast; EXPRESSED IN: 21 plant structures; EXPRESSED DURING: 13 growth stages; CONTAINS InterPro DOMAIN/s: Uncharacterised protein family UPF0153 (InterPro:IPR005358); Has 240 Blast hits to 240 proteins in 73 species: Archae - 10; Bacteria - 110; Metazoa - 0; Fungi - 0; Plants - 25; Viruses - 0; Other Eukaryotes - 95 (source: NCBI BLink).
251020_at	-1.89061	At5g02270	ABCI20_ATNAP9_NAP9__non-intrinsic ABC protein 9
251022_at	2.46198	At5g02150	Fes1C
251023_at	-1.12706	At5g02170	Transmembrane amino acid transporter family protein
251029_at	-2.66985	At5g02050	Mitochondrial glycoprotein family protein
251035_at	-1.38216	At5g02220	unknown protein; Has 30201 Blast hits to 17322 proteins in 780 species: Archae - 12; Bacteria - 1396; Metazoa - 17338; Fungi - 3422; Plants - 5037; Viruses - 0; Other Eukaryotes - 2996 (source: NCBI BLink).
251036_at	2.70605	At5g02160	unknown protein; FUNCTIONS IN: molecular_function unknown; INVOLVED IN: biological_process unknown; LOCATED IN: chloroplast thylakoid membrane; EXPRESSED IN: 23 plant structures; EXPRESSED DURING: 13 growth stages; Has 121 Blast hits to 121 proteins in 17 species: Archae - 0; Bacteria - 0; Metazoa - 0; Fungi - 0; Plants - 121; Viruses - 0; Other Eukaryotes - 0 (source: NCBI BLink).
251038_at	-1.51508	At5g02240	NAD(P)-binding Rossmann-fold superfamily protein
251039_at	1.94284	At5g02020	SIS__Encodes a protein involved in salt tolerance, names SIS (Salt Induced Serine rich).
251040_at	1.42321	At5g02250	ATMTRNASEII_EMB2730_RNR1__Ribonuclease II/R family protein
251042_at	1.03548	At5g02310	PRT6__proteolysis 6
251058_at	-1.72778	At5g01790	unknown protein; FUNCTIONS IN: molecular_function unknown; INVOLVED IN: biological_process unknown; LOCATED IN: chloroplast; EXPRESSED IN: 19 plant structures; EXPRESSED DURING: 13 growth stages; Has 121 Blast hits to 121 proteins in 12 species: Archae - 0; Bacteria - 0; Metazoa - 0; Fungi - 0; Plants - 121; Viruses - 0; Other Eukaryotes - 0 (source: NCBI BLink).
251059_at	2.24235	At5g01810	ATPK10_CIPK15_PKS3_SIP2_SNRK3.1__CBL-interacting protein kinase 15
251060_at	-2.21825	At5g01820	ATCIPK14_ATSR1_CIPK14_PKS24_SnRK3.15_SR1__serine/threonine protein kinase 1
251062_at	-2.22397	At5g01840	ATOFP1_OFP1__ovate family protein 1
251066_at	1.89202	At5g01880	RING/U-box superfamily protein
251067_at	-2.33851	At5g01910	unknown protein; FUNCTIONS IN: molecular_function unknown; INVOLVED IN: biological_process unknown; EXPRESSED IN: 16 plant structures; EXPRESSED DURING: 11 growth stages; Has 30201 Blast hits to 17322 proteins in 780 species: Archae - 12; Bacteria - 1396; Metazoa - 17338; Fungi - 3422; Plants - 5037; Viruses - 0; Other Eukaryotes - 2996 (source: NCBI BLink).
251068_at	1.2649	At5g01920	STN8__Protein kinase superfamily protein
251072_at	-4.36707	At5g01740	Nuclear transport factor 2 (NTF2) family protein
251077_at	1.35442	At5g01980	RING/U-box superfamily protein
251079_at	-1.11564	At5g02000	unknown protein; Has 5 Blast hits to 5 proteins in 2 species: Archae - 0; Bacteria - 0; Metazoa - 0; Fungi - 0; Plants - 5; Viruses - 0; Other Eukaryotes - 0 (source: NCBI BLink).
251082_at	2.5997	At5g01530	LHCB4.1__light harvesting complex photosystem II
251089_at	1.30379	At5g01390	DNAJ heat shock family protein
251090_at	-1.26604	At5g01340	AtmSFC1_mSFC1__Mitochondrial substrate carrier family protein
251093_at	-2.55085	At5g01360	TBL3__Plant protein of unknown function (DUF828)
251094_at	1.70472	At5g01350	unknown protein; FUNCTIONS IN: molecular_function unknown; INVOLVED IN: biological_process unknown; LOCATED IN: endomembrane system; EXPRESSED IN: 24 plant structures; EXPRESSED DURING: 15 growth stages; Has 30201 Blast hits to 17322 proteins in 780 species: Archae - 12; Bacteria - 1396; Metazoa - 17338; Fungi - 3422; Plants - 5037; Viruses - 0; Other Eukaryotes - 2996 (source: NCBI BLink).
251097_at	1.39665	At5g01560	LECRKA4.3__lectin receptor kinase a4.3
251100_at	2.45416	At5g01670	NAD(P)-linked oxidoreductase superfamily protein
251104_at	1.6063	At5g01720	RNI-like superfamily protein
251105_at	-1.91889	At5g01730	ATSCAR4_SCAR4_WAVE3__SCAR family protein 4
251106_at	-1.90306	At5g01500	TAAC__thylakoid ATP/ADP carrier
251112_s_at	-2.15196	At5g01320 At5g01330	Thiamine pyrophosphate dependent pyruvate decarboxylase family protein PDC3__pyruvate decarboxylase-3
251113_at	-1.98098	At5g01370	ACI1__ALC-interacting protein 1
251116_at	-2.18749	At3g63470	scpl40__serine carboxypeptidase-like 40
251120_at	1.34767	At3g63490	EMB3126__Ribosomal protein L1p/L10e family
251122_at	1.67827	At5g01020	Protein kinase superfamily protein
251124_s_at	-1.02518	At5g01040 At5g01050	LAC8__laccase 8 Laccase/Diphenol oxidase family protein
251125_at	-1.74986	At5g01060	Protein kinase protein with tetratricopeptide repeat domain
251131_at	-1.21704	At5g01190	LAC10__laccase 10
251133_at	2.46674	At5g01240	LAX1__like AUXIN RESISTANT 1
251138_at	1.5974	At5g01160	RING/U-box superfamily protein
251143_at	-1.37534	At5g01220	SQD2__sulfoquinovosyldiacylglycerol 2
251145_at	1.61293	At3g63500	Protein of unknown function (DUF1423)
251148_at	1.77369	At3g63180	ATTKL_TKL__TIC-like
251150_at	-1.64953	At3g63120	CYCP1;1__cyclin p1;1
251154_at	-2.49375	At3g63110	ATIPT3_IPT3__isopentenyltransferase 3
251165_at	1.11018	At3g63340	Protein phosphatase 2C family protein
251167_at	-2.23619	At3g63360	defensin-related
251171_at	1.22884	At3g63220	Galactose oxidase/kelch repeat superfamily protein
251172_at	1.39281	At3g63190	AtcpRRF_cpRRF_HFP108_RRF__ribosome recycling factor, chloroplast precursor
251176_at	1.3189	At3g63380	ATPase E1-E2 type family protein / haloacid dehalogenase-like hydrolase family protein
251182_at	-2.22983	At3g62600	ATERDJ3B_ERDJ3B__DNAJ heat shock family protein
251186_at	-1.29027	At3g62790	NADH-ubiquinone oxidoreductase-related
251189_at	1.17852	At3g62650	unknown protein; BEST Arabidopsis thaliana protein match is: unknown protein (TAIR:AT2G47485.1); Has 57 Blast hits to 57 proteins in 13 species: Archae - 0; Bacteria - 0; Metazoa - 0; Fungi - 0; Plants - 57; Viruses - 0; Other Eukaryotes - 0 (source: NCBI BLink).
251192_at	-1.02915	At3g62720	ATXT1_XT1_XXT1__xylosyltransferase 1
251194_at	1.09328	At3g62920	unknown protein; Has 25 Blast hits to 25 proteins in 11 species: Archae - 0; Bacteria - 0; Metazoa - 0; Fungi - 0; Plants - 25; Viruses - 0; Other Eukaryotes - 0 (source: NCBI BLink).
251195_at	-2.1841	At3g62930	Thioredoxin superfamily protein
251199_at	1.66314	At3g62980	AtTIR1_TIR1__F-box/RNI-like superfamily protein
251200_at	1.59102	At3g63010	ATGID1B_GID1B__alpha/beta-Hydrolases superfamily protein
[truncated: 3,792 more rows]

## Sheet: ATH7h-7hDark
Differentially expressed genes from roots of Arabidopsis thaliana subjected to 7h submergence (comparison made between 7h dark submergence and 7h control in dark)
[truncated: 340 more rows]

## Sheet: ATH24h-24hDark
Differentially expressed genes from roots of Arabidopsis thaliana subjected to 24h submergence (comparison made between 24h dark submergence and 24h control in dark)
[truncated: 187 more rows]

[truncated: 5 more sheets: PTR5h, PTR24h, PTR168h, M202-24h, M202(Sub1)-24h]
