# Supplementary material for: Elucidation of the molecular responses to waterlogging in Jatropha roots by transcriptome profiling
Source: Front Plant Sci. 2014 Dec 2;5:658. doi: 10.3389/fpls.2014.00658 (PMC4251292; doi:10.3389/fpls.2014.00658)
Supplement: Supplementary Table S5 — Comparative analysis of waterlogging transcriptome. [file Table5.XLSX]

## Sheet: PAGEMAN analysis
Comparative analysis for identificaion of conserved and species-specific response to waterlogging. The analysis was performed by use of PAGEMAN program (Usadel et al. 2006). Over-representation analysis (ORA) using Fisher's exact test and a cut-off value of two were applied.
				UP										DOWN
				JCA	ATH	ATH	ATH	ATH	PTR	PTR	PTR	OSA	OSA	JCA	ATH	ATH	ATH	ATH	PTR	PTR	PTR	OSA	OSA
		Bin ID	Bin name	Root24h	Root7h/Light	Root24h/Light	Root7h/Dark	Root24h/Dark	Root5h	Root24h	Root96h	Leaf-M202-24h	Leaf-Sub1-24h	Root24h	Root7h/Light	Root24h/Light	Root7h/Dark	Root24h/Dark	Root5h	Root24h	Root96h	Leaf-M202-24h	Leaf-Sub1-24h
		1	PS	0	3.19228	3.4612	0	0	1.99231	4.05017	2.11338	0	0	0	-2.07896	-2.57932	0	0	0	0	0	0	0	Z-score	3	over-representation
		1.1	PS.lightreaction	0	2.70149	3.19565	0	0	0	2.5873	0	0	0	0	-2.39539	-2.41998	0	0	0	0	0	0	0		2
		1.1.1	PS.lightreaction.photosystem II	0	0	2.77709	0	0	0	2.93352	0	0	0	0	0	0	0	0	0	0	0	0	0		1
		1.1.1.1	PS.lightreaction.photosystem II.LHC-II	0	0	2.28291	0	0	0	0	0	0	0	0	0	0	0	0	0	0	0	0	0		0
		1.1.2	PS.lightreaction.photosystem I	0	2.29938	2.19529	0	0	0	0	0	0	0	0	0	0	0	0	0	0	0	0	0		-1
		1.1.2.2	PS.lightreaction.photosystem I.PSI polypeptide subunits	0	0	3.00695	0	0	0	0	0	0	0	0	0	0	0	0	0	0	0	0	0		-2
		1.1.5.2	PS.lightreaction.other electron carrier (ox/red).ferredoxin	0	0	0	0	0	0	0	0	0	0	0	0	0	0	0	0	0	0	0	2.30357		-3	Under-representation
		1.3	PS.calvin cycle	0	0	0	0	0	0	2.93352	2.11338	0	0	0	0	0	0	0	0	0	0	0	0
		1.3.13	PS.calvin cycle.rubisco interacting	0	0	0	0	0	0	0	2.11338	0	0	0	0	0	0	0	0	0	0	0	0		grey = unidentified functional catagories (NA)
		2	major CHO metabolism	0	2.71668	0	0	0	0	0	0	0	0	0	0	0	0	0	0	0	0	0	0
		2.1	major CHO metabolism.synthesis	-2.28701	0	0	0	0	0	0	0	0	0	2.73843	0	0	0	0	0	0	0	0	0
		2.1.2	major CHO metabolism.synthesis.starch	-2.28701	0	0	0	0	0	0	0	0	0	2.73843	0	0	0	0	0	0	0	0	0
		2.2	major CHO metabolism.degradation	0	2.79949	0	0	0	0	0	0	0	0	0	0	0	0	0	0	0	0	-2.04842	0
		2.2.1	major CHO metabolism.degradation.sucrose	0	2.12915	0	0	0	0	0	0	0	0	0	0	0	0	0	0	0	0	0	0
		2.2.1.5	major CHO metabolism.degradation.sucrose.Susy	0	2.23596	2.28291	0	0	0	0	0	0	0	0	0	0	0	0	0	0	0	0	0
		3	minor CHO metabolism	0	2.81325	0	0	0	0	0	0	0	0	0	0	2.10472	0	0	0	0	0	0	0
		3.2	minor CHO metabolism.trehalose	0	0	0	0	0	0	0	0	0	2.95829	0	0	3.15366	0	0	0	0	0	0	0
		3.2.2	minor CHO metabolism.trehalose.TPP	0	0	0	0	0	2.35093	0	0	0	0	0	2.31878	4.20078	0	0	0	0	0	0	0
		3.2.3	minor CHO metabolism.trehalose.potential TPS/TPP	0	1.98149	0	0	0	0	0	0	0	2.73211	0	0	0	0	0	0	0	0	0	0
		3.4	minor CHO metabolism.myo-inositol	0	0	0	0	0	0	0	0	0	0	0	0	0	0	0	0	3.24316	0	0	0
		3.4.3	minor CHO metabolism.myo-inositol.InsP Synthases	0	0	0	0	0	0	0	0	0	0	0	0	0	0	0	0	3.24316	0	0	0
		3.4.4	minor CHO metabolism.myo-inositol.myo inositol oxygenases	0	2.61127	0	0	0	0	0	0	0	0	0	0	0	0	0	0	0	0	0	0
		3.5	minor CHO metabolism.others	0	2.08225	1.97716	0	0	0	0	0	0	0	0	0	0	0	0	0	0	0	2.60792	2.31894
		4.1.13	glycolysis.cytosolic branch.enolase	0	0	0	0	0	NA	NA	NA	NA	NA	0	0	2.7957	0	0	NA	NA	NA	NA	NA
		5	fermentation	2.73687	3.81622	3.66501	0	2.16423	0	0	0	3.0713	2.83742	-2.151	0	0	0	0	0	0	0	0	0
		5.2	fermentation.PDC	0	2.23596	2.28291	0	0	0	0	0	0	2.91429	0	0	0	0	0	0	0	0	0	0
		5.3	fermentation.ADH	2.12185	0	0	0	0	0	0	0	2.26781	2.27786	0	0	0	0	0	0	0	0	0	0
		5.1	fermentation.aldehyde dehydrogenase	0	2.23596	2.28291	0	0	0	0	0	0	0	0	0	0	0	0	0	0	0	0	0
		6	gluconeogenesis / glyoxylate cycle	0	2.95043	3.00695	0	0	0	0	0	3.39433	3.64519	0	0	0	0	0	0	0	0	0	0
		6.4	gluconeogenesis / glyoxylate cycle.PEPCK	0	0	0	0	0	0	0	0	2.13687	2.26756	0	0	0	0	0	0	0	0	0	0
		6.5	gluconeogenesis / glyoxylate cycle.pyruvate dikinase	0	0	0	0	0	0	0	0	2.13687	2.26756	0	0	0	0	0	0	0	0	0	0
		7	OPP	0	0	0	0	0	0	0	0	0	0	0	0	0	0	0	0	0	0	0	2.85309
		7.1	OPP.oxidative PP	0	0	0	0	0	0	0	0	0	0	0	0	0	0	0	0	0	0	0	2.34308
		7.1.3	OPP.oxidative PP.6-phosphogluconate dehydrogenase	0	0	0	0	0	0	0	0	0	0	0	0	0	0	0	0	0	0	0	2.34308
		10	cell wall	-4.29664	0	-2.1829	0	0	0	0	0	0	0	4.71865	8.12375	9.07177	0	0	0	4.19007	0	0	0
		10.1.2	cell wall.precursor synthesis.UGE	0	2.23596	2.28291	0	0	0	0	0	0	0	0	0	0	0	0	0	0	0	0	0
		10.2	cell wall.cellulose synthesis	0	0	0	0	0	0	0	0	0	0	0	0	0	0	0	0	2.04363	0	0	0
		10.5	cell wall.cell wall proteins	-3.10691	0	0	0	0	0	0	0	0	0	2.56377	4.59697	7.01044	0	0	0	2.53493	0	0	0
		10.5.1	cell wall.cell wall proteins.AGPs	-2.71743	0	0	0	0	0	0	0	0	0	2.59589	3.61012	6.82805	0	0	0	2.53493	0	0	0
		10.6	cell wall.degradation	0	0	0	0	0	0	0	0	0	0	0	4.00367	4.05146	0	0	0	2.67662	0	0	0
		10.6.1	'cell wall.degradation.cellulases and beta -1,4-glucanases'	0	0	0	0	0	0	0	0	0	0	0	0	2.06106	0	0	0	0	0	0	0
		10.6.2	cell wall.degradation.mannan-xylose-arabinose-fucose	0	3.05744	0	0	0	0	0	0	0	0	0	0	0	0	0	0	0	0	0	0
		10.6.3	cell wall.degradation.pectate lyases and polygalacturonases	0	0	0	0	0	0	0	0	0	0	0	3.80347	3.88671	0	0	0	3.06257	0	0	0
		10.7	cell wall.modification	0	0	0	0	0	0	0	0	0	0	0	6.26925	6.16105	0	0	0	0	0	0	0
		10.8	cell wall.pectin*esterases	0	0	0	0	0	0	0	0	0	0	0	2.09444	0	0	0	0	0	0	0	0
		10.8.1	cell wall.pectin*esterases.PME	0	0	0	0	0	0	0	0	0	0	0	2.26868	2.42947	0	0	0	0	0	0	0
		10.5.1.1	cell wall.cell wall proteins.AGPs.AGP	-2.71743	NA	NA	NA	NA	NA	NA	NA	NA	NA	2.59589	NA	NA	NA	NA	NA	NA	NA	NA	NA
		11	lipid metabolism	-2.64519	0	0	0	0	0	0	0	-3.24414	-2.90137	2.24136	0	0	0	0	0	0	0	0	0
		11.1.8	lipid metabolism.FA synthesis and FA elongation.acyl coa ligase	0	2.23596	2.28291	0	0	2.35093	0	0	0	0	0	0	0	0	0	0	0	0	0	0
		11.8	'lipid metabolism.'exotics'(steroids, squalene etc)'	0	0	0	0	0	0	0	0	0	0	0	2.14115	0	0	0	0	0	0	0	0
		11.9.3.5	lipid metabolism.lipid degradation.lysophospholipases.phosphoinositide phospholipase C	0	0	0	0	0	0	0	0	0	0	0	2.35376	2.17062	0	0	0	0	0	0	0
		12.1	N-metabolism.nitrate metabolism	0	0	0	0	0	0	0	0	0	0	0	0	0	0	0	0	0	0	3.28316	2.70097
		12.1.1	N-metabolism.nitrate metabolism.NR	0	0	0	0	0	0	0	0	0	0	0	0	0	0	0	0	0	0	3.10001	2.40787
		13	amino acid metabolism	0	5.80996	5.16924	0	0	0	0	0	0	0	-2.24013	-2.60657	0	0	0	0	0	0	0	2.02089
		13.1.1	amino acid metabolism.synthesis.central amino acid metabolism	0	2.67946	2.52688	0	0	0	0	0	0	0	0	0	0	0	0	0	0	0	0	0
		13.1.1.3	amino acid metabolism.synthesis.central amino acid metabolism.alanine	0	3.33474	3.38695	0	0	0	0	0	0	0	0	0	0	0	0	0	0	0	0	0
		13.1.1.3.11	amino acid metabolism.synthesis.central amino acid metabolism.alanine.alanine-glyoxylate aminotransferase	0	3.33474	3.38695	0	0	0	0	0	0	0	0	0	0	0	0	0	0	0	0	0
		13.1.4.1	amino acid metabolism.synthesis.branched chain group.common	0	1.98149	0	0	0	0	0	0	0	0	0	0	0	0	0	0	0	0	0	0
		13.1.4.1.4	amino acid metabolism.synthesis.branched chain group.common.branched-chain amino acid aminotransferase	0	2.61127	2.03122	0	0	0	0	0	2.13687	2.26756	0	0	0	0	0	0	0	0	0	0
		13.1.5.1	amino acid metabolism.synthesis.serine-glycine-cysteine group.serine	0	0	0	0	0	0	0	0	0	0	0	0	2.17062	0	0	0	0	0	0	0
		13.1.6	amino acid metabolism.synthesis.aromatic aa	0	0	0	0	0	0	0	0	0	0	0	0	0	0	0	0	0	0	0	2.40741
		13.1.6.1	amino acid metabolism.synthesis.aromatic aa.chorismate	0	0	0	0	0	0	0	0	0	0	0	0	0	0	0	0	0	0	0	2.07309
		13.1.6.1.5	amino acid metabolism.synthesis.aromatic aa.chorismate.shikimate kinase	0	0	0	0	0	0	0	0	0	0	0	0	0	0	0	0	0	0	0	2.59455
		13.2	amino acid metabolism.degradation	0	6.51493	5.50349	0	0	0	0	0	0	0	0	0	-1.97958	0	0	0	0	0	0	0
		13.2.3	amino acid metabolism.degradation.aspartate family	0	2.95043	3.00695	0	0	0	0	0	2.20339	2.00241	0	0	0	0	0	0	0	0	0	0
		13.2.3.2	amino acid metabolism.degradation.aspartate family.threonine	0	0	0	0	0	0	0	0	0	1.96262	0	0	0	0	0	0	0	0	0	0
		13.2.3.5	amino acid metabolism.degradation.aspartate family.lysine	0	0	0	0	0	0	0	0	2.31995	1.96262	0	0	0	0	0	0	0	0	0	0
		13.2.4	amino acid metabolism.degradation.branched chain group	0	5.93106	5.02909	0	0	0	0	0	2.12346	0	0	0	0	0	0	0	0	0	0	0
		13.2.4.1	amino acid metabolism.degradation.branched chain group.shared	0	4.09619	4.54273	0	0	0	0	0	0	0	0	0	0	0	0	0	0	0	0	0
		13.2.4.3	amino acid metabolism.degradation.branched chain group.valine	0	2.61127	0	0	0	0	0	0	0	0	0	0	0	0	0	0	0	0	0	0
		13.2.4.4	amino acid metabolism.degradation.branched chain group.leucine	0	3.33474	3.38695	0	0	0	0	0	0	2.27786	0	0	0	0	0	0	0	0	0	0
		13.2.5.3	amino acid metabolism.degradation.serine-glycine-cysteine group.cysteine	0	0	0	0	0	0	0	0	0	0	0	0	0	0	0	0	0	0	2.30862	0
		13.2.6	amino acid metabolism.degradation.aromatic aa	0	0	0	0	0	0	0	0	0	0	0	0	0	0	0	0	0	0	0	2.88634
		13.2.6.2	amino acid metabolism.degradation.aromatic aa.tyrosine	0	0	0	0	0	0	0	0	0	0	0	0	0	0	0	0	0	0	2.02275	3.64559
		14	S-assimilation	0	0	0	0	0	0	0	0	0	0	0	0	0	0	0	0	0	0	2.34879	3.09714
		14.2	S-assimilation.APR	0	0	0	0	0	0	0	0	0	0	0	0	2.17062	0	0	0	0	0	2.96465	3.00668
		14.15	S-assimilation.AKN	0	0	0	0	0	0	0	0	0	0	0	0	0	0	0	0	0	0	0	2.34308
		15.1	metal handling.acquisition	0	0	0	0	0	0	0	0	0	0	0	0	0	0	0	0	0	0	0	2.34308
		16	secondary metabolism	0	0	0	0	0	0	0	0	0	0	2.792	3.00074	4.27133	0	0	0	0	0	4.67525	4.75043
		16.1	secondary metabolism.isoprenoids	0	0	0	0	0	0	0	0	-3.00677	0	0	2.18421	0	0	0	0	0	0	3.33316	3.0216
		16.1.1	secondary metabolism.isoprenoids.non-mevalonate pathway	2.12185	0	0	0	0	0	0	0	0	0	0	0	0	0	0	0	0	0	0	0
		16.1.2.9	secondary metabolism.isoprenoids.mevalonate pathway.farnesyl pyrophosphate synthetase	0	0	0	0	0	0	0	0	0	0	0	0	0	0	0	0	0	0	2.30862	0
		16.1.5	secondary metabolism.isoprenoids.terpenoids	0	0	0	0	0	0	0	0	0	0	0	3.11774	0	0	0	0	0	0	4.73244	4.62152
		16.2	secondary metabolism.phenylpropanoids	0	0	0	0	0	2.35093	0	0	0	0	0	2.73737	2.84033	0	0	0	0	0	0	0
		16.2.1	secondary metabolism.phenylpropanoids.lignin biosynthesis	0	0	0	0	0	2.35093	0	0	0	0	0	0	0	0	0	0	0	0	0	0
		16.2.1.3	secondary metabolism.phenylpropanoids.lignin biosynthesis.4CL	0	0	0	0	0	2.35093	0	0	0	0	0	0	2.7957	0	0	0	0	0	0	0
		16.5	secondary metabolism.sulfur-containing	0	0	0	0	0	0	0	0	0	0	0	0	2.79022	0	0	0	0	0	3.51636	3.56461
		16.5.1	secondary metabolism.sulfur-containing.glucosinolates	0	0	0	0	0	0	0	0	0	0	0	0	2.67914	0	0	0	0	0	0	0
		16.5.1.1	secondary metabolism.sulfur-containing.glucosinolates.synthesis	0	0	0	0	0	0	0	0	0	0	0	0	3.6547	0	0	0	0	0	0	0
		16.5.99	secondary metabolism.sulfur-containing.misc	0	0	0	0	0	0	0	0	0	0	0	0	0	0	0	0	0	0	3.51636	3.56461
		16.5.99.1	secondary metabolism.sulfur-containing.misc.alliinase	0	0	0	0	0	0	0	0	0	0	0	0	0	0	0	0	0	0	3.51636	3.56461
		16.8	secondary metabolism.flavonoids	0	0	0	0	0	0	0	0	0	0	0	0	0	0	0	0	0	0	3.15117	3.70867
		16.8.2	secondary metabolism.flavonoids.chalcones	0	0	0	0	0	0	0	0	0	0	0	0	0	0	0	0	0	0	3.58808	3.54063
		16.8.3	secondary metabolism.flavonoids.dihydroflavonols	0	0	0	0	0	0	0	0	0	0	0	0	0	0	0	0	0	0	2.06512	0
		16.8.4	secondary metabolism.flavonoids.flavonols	0	0	0	0	0	0	0	0	3.12996	4.04672	0	0	0	0	0	0	0	0	0	0
		16.1	secondary metabolism.simple phenols	-2.17995	0	0	0	0	0	0	0	0	0	2.81042	0	0	0	0	0	0	0	0	0
		16.5.1.1.1	secondary metabolism.sulfur-containing.glucosinolates.synthesis.aliphatic	0	0	0	0	0	NA	NA	NA	NA	NA	0	0	3.15551	0	0	NA	NA	NA	NA	NA
		16.5.1.1.1.4	secondary metabolism.sulfur-containing.glucosinolates.synthesis.aliphatic.methylthioalkylmalate isomerase small subunit (MAM-IS)	0	0	0	0	0	NA	NA	NA	NA	NA	0	0	2.17062	0	0	NA	NA	NA	NA	NA
		16.5.1.1.3	secondary metabolism.sulfur-containing.glucosinolates.synthesis.indole	0	0	0	0	0	NA	NA	NA	NA	NA	0	0	2.36496	0	0	NA	NA	NA	NA	NA
		17	hormone metabolism	0	2.82288	0	0	0	0	0	0	0	0	0	2.24438	2.04009	0	0	0	0	0	0	2.05169
		17.1	hormone metabolism.abscisic acid	0	0	0	0	0	0	0	0	0	0	0	0	0	0	0	0	0	0	3.46482	2.38411
		17.1.1	hormone metabolism.abscisic acid.synthesis-degradation	0	0	0	0	0	0	0	0	0	0	0	0	0	0	0	0	0	0	2.8214	0
		17.2.1	hormone metabolism.auxin.synthesis-degradation	0	2.23596	0	0	0	0	0	0	0	0	0	0	0	0	0	0	0	0	0	0
		17.5	hormone metabolism.ethylene	3.7859	3.8857	0	0	0	0	2.1013	0	0	0	-3.29665	0	0	0	0	0	0	0	0	0
		17.5.1.2	hormone metabolism.ethylene.synthesis-degradation.1-aminocyclopropane-1-carboxylate oxidase	0	2.23596	2.28291	0	0	0	0	0	0	0	0	0	0	0	0	0	0	0	0	0
		17.5.2	hormone metabolism.ethylene.signal transduction	3.52839	3.34	0	0	0	0	0	0	0	0	-2.85415	0	0	0	0	0	0	0	0	0
		17.5.3	hormone metabolism.ethylene.induced-regulated-responsive-activated	0	0	0	0	0	2.35093	2.35313	0	0	0	0	0	0	0	0	0	0	0	0	0
		17.8	hormone metabolism.salicylic acid	0	0	0	0	0	0	0	0	0	0	0	3.36349	4.20078	0	0	0	0	0	0	0
		17.8.1	hormone metabolism.salicylic acid.synthesis-degradation	0	0	0	0	0	0	0	0	0	0	0	3.36349	4.20078	0	0	0	0	0	0	0
		18	Co-factor and vitamine metabolism	2.12185	2.36773	0	0	0	0	0	0	0	0	0	0	0	0	0	0	0	0	0	0
		18.4	Co-factor and vitamine metabolism.pantothenate	0	3.33474	2.52688	0	0	0	0	0	0	0	0	0	0	0	0	0	0	0	0	0
		18.4.1	Co-factor and vitamine metabolism.pantothenate.branched-chain amino acid aminotransferase	0	2.61127	2.28291	0	0	0	0	0	0	0	0	0	0	0	0	0	0	0	0	0
		19	tetrapyrrole synthesis	0	0	0	0	0	0	0	0	0	0	0	0	0	0	0	0	0	0	2.34879	0
		19.3	tetrapyrrole synthesis.uroporphyrin-III C-methyltransferase	0	0	0	0	0	0	0	0	0	0	0	0	0	0	0	0	0	0	2.30862	2.34308
		20	stress	0	0	0	0	0	0	0	0	4.17637	5.8054	0	1.99793	2.86048	0	0	0	0	0	0	0
		20.1	stress.biotic	0	0	0	0	0	0	0	0	3.84505	5.34462	0	0	0	0	0	0	2.01127	0	0	0
		20.1.7	stress.biotic.PR-proteins	0	0	0	0	0	0	0	0	0	0	0	2.26483	0	0	0	0	0	0	0	0
		20.2	stress.abiotic	0	0	0	0	0	0	2.80061	0	0	2.48186	0	0	2.22602	0	0	0	0	0	0	0
		20.2.1	stress.abiotic.heat	2.31019	0	0	0	0	0	0	0	0	0	0	0	0	0	0	0	0	0	0	0
		20.2.2	stress.abiotic.cold	-2.50471	0	0	0	0	0	2.93352	0	0	0	2.96999	0	0	0	0	0	0	0	0	0
		20.2.4	stress.abiotic.touch/wounding	2.44476	0	0	0	0	0	0	0	0	0	0	0	0	0	0	0	0	0	0	0
		20.2.99	stress.abiotic.unspecified	0	0	0	0	0	0	0	0	3.99101	4.56782	0	2.95646	4.2983	0	0	0	0	0	0	0
		21.6	redox.dismutases and catalases	0	2.61127	2.28291	0	0	0	0	0	0	0	0	0	0	0	0	0	0	0	0	0
		22	polyamine metabolism	0	0	0	0	0	0	0	0	0	0	0	2.60899	2.36496	0	0	0	0	0	0	0
		23.2	nucleotide metabolism.degradation	0	0	0	0	0	0	0	0	0	0	0	0	0	0	0	0	0	0	0	2.80899
		23.4	nucleotide metabolism.phosphotransfer and pyrophosphatases	0	0	0	0	0	0	0	0	0	0	0	0	2.97031	0	0	0	0	0	0	0
		23.4.99	nucleotide metabolism.phosphotransfer and pyrophosphatases.misc	0	0	0	0	0	0	0	0	0	0	0	2.08887	4.20078	0	0	0	0	0	0	0
		24	Biodegradation of Xenobiotics	0	0	0	0	0	0	0	0	0	1.96262	0	0	0	0	0	0	0	0	0	0
		24.2	Biodegradation of Xenobiotics.lactoylglutathione lyase	0	0	0	0	0	0	0	0	2.01355	2.19741	0	0	0	0	0	0	0	0	0	0
		26	misc	0	0	0	0	0	0	-2.80346	0	0	2.65939	2.91562	5.68894	7.50024	0	0	0	5.29664	0	4.37333	5.5073
		26.2	misc.UDP glucosyl and glucoronyl transferases	0	0	0	0	0	0	0	0	-2.61182	-2.10165	0	0	0	0	0	0	3.01338	0	3.04956	3.22159
		26.3	'misc.gluco-, galacto- and mannosidases'	-2.70589	0	0	0	0	0	0	0	0	0	3.47692	0	2.99334	0	0	0	0	0	2.73677	2.35707
		26.4	'misc.beta 1,3 glucan hydrolases'	0	0	0	0	0	0	0	0	3.25652	3.03205	0	0	0	0	0	0	0	0	0	-2.05376
		26.7	'misc.oxidases - copper, flavone etc'	0	0	0	0	0	0	0	0	0	0	0	2.00428	0	0	0	0	0	0	0	0
		26.9	misc.glutathione S transferases	0	0	0	0	0	0	0	0	0	0	0	2.73241	0	0	0	0	0	0	0	2.31894
		26.1	misc.cytochrome P450	0	0	0	0	0	0	0	0	0	0	0	3.69627	3.57937	0	0	0	3.54963	0	5.34215	4.31507
		26.12	misc.peroxidases	0	2.46959	2.14201	0	0	0	0	0	5.35108	5.64539	0	0	0	0	0	0	3.06257	0	0	0
		26.13	misc.acid and other phosphatases	0	0	0	0	0	0	0	0	0	0	0	2.72269	2.42947	0	0	0	0	0	0	0
		26.16	misc.myrosinases-lectin-jacalin	2.25067	3.39612	0	0	0	0	0	0	0	0	0	0	0	0	0	0	0	0	0	0
		26.18	misc.invertase/pectin methylesterase inhibitor family protein	0	0	0	0	0	0	0	0	0	0	0	0	2.1399	0	0	0	0	0	0	0
		26.19	misc.plastocyanin-like	-2.50471	0	0	0	0	0	0	0	0	0	2.12628	4.72382	4.61113	0	0	0	0	0	0	0
		26.21	misc.protease inhibitor/seed storage/lipid transfer protein (LTP) family protein	0	0	0	2.09736	0	0	0	0	0	0	0	4.99289	6.33013	0	0	0	0	0	0	2.70103
		26.22	misc.short chain dehydrogenase/reductase (SDR)	0	0	0	0	0	0	0	0	0	0	0	0	0	0	2.02361	0	0	0	0	0
		27	RNA	4.50065	0	0	0	0	0	0	0	0	3.19686	-4.71791	-2.91847	-5.68718	0	0	-2.01892	-2.29086	0	-3.94813	-4.91618
		27.3	RNA.regulation of transcription	4.26944	0	2.80975	0	0	0	0	0	2.4157	3.75507	-3.95712	0	-4.43697	0	0	-2.02779	-2.51753	0	-3.33312	-4.12562
		27.3.3	'RNA.regulation of transcription.AP2/EREBP, APETALA2/Ethylene-responsive element binding protein family'	3.00539	3.13014	2.79591	0	0	2.39308	0	0	4.71237	5.47574	-2.41389	0	0	0	0	0	-2.10491	0	0	-2.09742
		27.3.6	'RNA.regulation of transcription.bHLH,Basic Helix-Loop-Helix family'	0	2.08225	2.28198	0	0	0	0	0	0	0	0	0	0	0	0	0	0	0	0	0
		27.3.7	'RNA.regulation of transcription.C2C2(Zn) CO-like, Constans-like zinc finger family'	0	0	2.05924	0	0	0	0	0	0	0	0	0	0	0	0	0	0	0	2.16907	0
		27.3.8	RNA.regulation of transcription.C2C2(Zn) DOF zinc finger family	0	0	0	0	0	0	0	0	0	0	0	0	0	2.97292	0	0	0	0	0	0
		27.3.12	RNA.regulation of transcription.C3H zinc finger family	0	2.28479	3.34858	0	0	0	0	0	2.31995	0	0	0	0	0	0	0	0	0	0	0
		27.3.26	RNA.regulation of transcription.MYB-related transcription factor family	0	0	0	0	0	0	0	0	0	0	0	0	-2.09595	0	0	0	0	0	2.31441	0
		27.3.27	RNA.regulation of transcription.NAC domain transcription factor family	2.12185	0	0	0	0	0	0	0	2.49213	2.3678	0	0	0	0	0	0	0	0	0	0
		27.3.30	'RNA.regulation of transcription.Trihelix, Triple-Helix transcription factor family'	0	0	0	0	0	1.99231	0	0	0	0	0	0	0	0	0	0	0	0	0	0
		27.3.32	RNA.regulation of transcription.WRKY domain transcription factor family	2.73024	0	0	0	0	0	0	0	0	3.56117	-2.05925	0	0	0	0	0	0	0	0	0
		27.3.35	RNA.regulation of transcription.bZIP transcription factor family	0	0	2.06782	0	0	0	0	0	0	3.56117	0	0	0	0	0	0	0	0	0	0
		27.3.47	RNA.regulation of transcription.ELF3	0	0	0	0	0	0	0	0	2.13687	2.26756	0	0	0	0	0	0	0	0	0	0
		27.3.60	RNA.regulation of transcription.NIN-like bZIP-related family	0	0	0	0	0	0	0	0	0	0	0	0	0	0	0	0	0	0	2.30862	2.34308
		27.3.66	RNA.regulation of transcription.Psudo ARR transcription factor family	0	3.33474	3.38695	0	0	0	0	0	0	0	0	0	0	0	0	0	0	0	0	0
		28.1	DNA.synthesis/chromatin structure	-3.26657	0	0	0	0	0	0	0	0	0	2.92823	0	0	0	0	0	0	0	0	0
		28.1.3	DNA.synthesis/chromatin structure.histone	-2.28701	0	0	0	0	0	0	0	0	0	0	4.01317	3.95267	0	0	0	0	0	0	0
		28.1.3.2	DNA.synthesis/chromatin structure.histone.core	-2.04831	NA	NA	NA	NA	NA	NA	NA	NA	NA	0	NA	NA	NA	NA	NA	NA	NA	NA	NA
		29.2.1	protein.synthesis.ribosomal protein	2.12185	-2.01923	-2.38479	0	0	0	0	0	0	0	0	0	0	0	0	0	0	0	0	0
		29.2.1.1.3.2.35	protein.synthesis.ribosomal protein.prokaryotic.unknown organellar.50S subunit.L35	0	0	0	0	0	0	0	0	0	0	0	0	2.17062	0	0	0	0	0	0	0
		29.3.3	protein.targeting.chloroplast	0	0	2.19529	0	0	0	0	0	0	0	0	0	0	0	0	0	0	0	0	0
		29.4.1	protein.postranslational modification.kinase	0	0	0	0	0	0	0	0	2.05545	0	0	0	0	0	0	0	0	0	-3.82118	-3.19097
		29.4.1.57	protein.postranslational modification.kinase.receptor like cytoplasmatic kinase VII	0	0	0	0	0	0	0	0	2.13701	0	0	0	0	0	0	0	0	0	-3.60177	-2.96539
		29.5.1	protein.degradation.subtilases	0	0	0	0	0	0	0	0	0	0	0	0	0	0	0	2.64948	0	0	0	0
		29.5.3	protein.degradation.cysteine protease	0	0	0	0	0	0	0	2.11338	0	0	0	0	0	0	0	0	0	0	0	0
		29.5.11	protein.degradation.ubiquitin	0	0	2.18864	0	0	0	0	0	0	0	-3.64414	-5.26897	-7.11991	0	0	0	-2.48251	0	-4.38946	-4.33092
		29.5.11.4	protein.degradation.ubiquitin.E3	1.98027	0	2.22078	0	0	0	0	0	0	0	-3.5408	-4.80027	-6.73461	0	0	0	-2.33361	0	-4.38261	-4.04945
		29.5.11.4.3	protein.degradation.ubiquitin.E3.SCF	2.02131	0	0	0	0	0	0	0	0	0	-3.45947	-3.10824	-4.39243	0	0	0	0	0	-2.85082	-3.22472
		29.5.11.4.3.2	protein.degradation.ubiquitin.E3.SCF.FBOX	2.13901	0	0	0	0	0	0	0	0	0	-3.28689	-2.97758	-4.18861	0	0	0	0	0	-2.85082	-3.23197
		29.5.11.4.5	protein.degradation.ubiquitin.E3.BTB/POZ Cullin3	0	0	3.00695	0	0	0	0	0	0	0	0	0	0	0	0	0	0	0	0	0
		29.5.11.4.5.2	protein.degradation.ubiquitin.E3.BTB/POZ Cullin3.BTB/POZ	0	0	3.00695	0	0	0	0	0	0	0	0	0	0	0	0	0	0	0	0	0
		30	signalling	0	0	-2.11231	0	0	-2.95624	0	0	6.50162	6.45946	0	0	0	0	0	4.27887	0	0	-3.85053	-3.84126
		30.1	signalling.in sugar and nutrient physiology	0	0	0	0	0	0	0	2.94107	0	0	0	0	0	0	0	0	0	0	0	0
		30.2	signalling.receptor kinases	0	0	0	0	0	-2.53982	0	0	9.24802	9.36562	2.37461	0	0	0	0	4.18124	0	0	-4.51998	-4.53578
		30.2.3	signalling.receptor kinases.leucine rich repeat III	-3.12038	0	0	0	0	0	0	0	0	0	3.01408	0	0	0	0	0	0	0	0	0
		30.2.11	signalling.receptor kinases.leucine rich repeat XI	0	0	0	0	0	-2.42264	0	0	2.83435	3.31448	0	0	0	0	0	5.22419	0	0	-2.55357	0
		30.2.17	signalling.receptor kinases.DUF 26	0	0	0	0	0	0	0	0	7.3932	8.19578	0	0	0	0	0	0	0	0	0	-2.34668
		30.2.25	signalling.receptor kinases.wall associated kinase	0	0	0	0	0	0	0	0	3.59174	3.52074	0	0	0	0	0	0	0	0	-2.23632	-2.22883
		30.2.99	signalling.receptor kinases.misc	0	0	0	0	0	0	0	0	4.50105	3.33541	0	0	0	0	0	0	0	0	-2.23823	0
		30.3	signalling.calcium	2.01327	0	0	0	0	0	0	0	0	0	0	0	0	0	0	0	0	0	0	0
		30.8	signalling.misc	0	0	0	0	0	0	0	0	0	0	0	2.60899	2.06106	0	0	0	0	0	0	0
		31	cell	-3.43523	-2.97631	0	0	0	0	0	0	0	0	3.11911	0	0	0	0	0	0	0	-2.29683	-3.34507
		31.1	cell.organisation	-3.58852	0	0	0	0	0	0	0	0	0	2.98413	0	0	0	0	0	0	0	-1.9748	-2.3258
		31.1.1	cell.organisation.cytoskeleton	-2.38918	NA	NA	NA	NA	NA	NA	NA	NA	NA	0	NA	NA	NA	NA	NA	NA	NA	NA	NA
		31.1.1.2	cell.organisation.cytoskeleton.mikrotubuli	-2.28701	NA	NA	NA	NA	NA	NA	NA	NA	NA	0	NA	NA	NA	NA	NA	NA	NA	NA	NA
		33	development	0	0	2.79198	0	0	0	0	0	3.33801	3.46004	0	0	0	0	0	0	0	0	0	0
		33.2	development.late embryogenesis abundant	0	0	0	0	0	0	0	0	0	0	0	0	0	0	0	0	0	0	2.79817	2.30357
		33.99	development.unspecified	0	0	2.82195	0	0	0	0	0	3.93915	3.91477	0	0	0	0	0	0	0	0	0	0
		34	transport	0	0	0	0	0	0	0	0	-2.70973	-2.02548	0	2.60771	0	0	2.50329	0	0	0	4.51976	4.64244
		34.2	transport.sugars	2.73024	2.36773	0	0	0	0	0	0	0	0	-2.05925	0	0	0	0	0	0	0	0	0
		34.3	transport.amino acids	0	0	0	0	0	0	0	0	0	0	0	0	0	0	0	0	-2.52163	0	0	2.43514
		34.6	transport.sulphate	0	0	0	0	0	0	0	0	0	0	0	0	0	0	0	0	0	0	0	2.30357
		34.1	transport.nucleotides	0	0	0	0	0	0	0	0	0	1.96262	0	0	0	0	0	0	0	0	0	0
		34.12	transport.metal	0	0	0	0	0	0	0	0	0	0	0	0	0	0	2.02361	0	0	0	2.06512	0
		34.14	transport.unspecified cations	0	0	0	0	0	0	0	0	0	0	0	0	0	0	0	0	0	0	2.31441	1.9992
		34.15	transport.potassium	0	0	0	0	0	0	0	0	0	0	0	0	0	0	0	0	0	0	1.99474	0
		34.16	transport.ABC transporters and multidrug resistance systems	0	0	0	0	0	0	0	0	0	0	0	0	0	0	2.02361	2.41872	0	0	2.20969	2.56633
		34.19	transport.Major Intrinsic Proteins	0	0	0	0	0	0	0	0	0	0	0	0	0	0	0	0	0	0	2.73383	2.40741
		34.19.1	transport.Major Intrinsic Proteins.PIP	0	0	0	0	0	0	0	0	0	0	0	0	0	0	0	0	0	0	3.10001	2.85309
		34.19.3	transport.Major Intrinsic Proteins.NIP	0	0	0	0	0	0	0	0	0	0	0	0	0	0	0	0	2.53493	0	0	0
		34.98	transport.membrane system unknown	0	0	0	0	0	0	0	0	0	0	0	2.35376	0	0	0	0	0	0	0	0
		35	not assigned	2.52697	-2.18653	0	0	0	0	0	0	-3.39803	-6.46368	-2.4018	-2.17929	-3.63016	0	0	0	0	0	-2.17987	-3.50703
		35.1	not assigned.no ontology	0	0	0	0	0	-2.40896	0	2.21877	-6.13961	-6.19309	0	0	0	0	0	0	0	0	0	0
		35.1.9	not assigned.no ontology.BTB/POZ domain-containing protein	0	0	2.03122	0	0	0	0	0	0	0	0	0	0	0	0	0	0	0	0	0
		35.1.41	not assigned.no ontology.hydroxyproline rich proteins	0	0	0	0	0	0	0	0	0	0	0	0	2.71181	0	0	0	0	0	0	0
		35.1.42	not assigned.no ontology.proline rich family	0	0	0	0	0	0	0	0	0	0	0	3.67576	3.18036	0	0	0	0	0	0	0
		35.2	not assigned.unknown	2.47639	0	0	0	0	0	0	0	0	-2.98703	-2.29181	-2.36641	-3.30226	0	0	-2.9993	0	0	-2.55503	-4.33169
		35.3	not assigned.disagreeing hits	0	0	0	0	0	0	0	0	0	0	0	0	0	0	0	2.71705	0	0	2.02275	0

## Sheet: OMCL analysis
Analysis of waterlogging responsive ortholog families (OMCL clusters). OMCL clusters were generated by use of protein sequences from Arabidopsis, Jatropha, poplar, and rice genomes (see "Materials and Methods"). JCA: Jatropha curcas, ATH: Arabidopsis thaliana, PTR: Populus trichocarpa, and OSA: Oryza sativa. Mean logFC: average logFC values for each gene/probe from one or more waterlogging/submer…
OMCL cluster name	# of genes and organisms in OMCL family	OMCL cluster ID	Functional bins	Gene_Model_ID	Organisms	Locus Identifier	Primary Gene Symbol	Array ProbeID	Mean LogFC	Core Hypoxia genes (Mustroph et al., 2009)	Transcription Factor domain (Data from DBD: Transcription factor prediction database, Wilson et al. 2008)	Protein kinase domain dervied from iTAK database version 13.07 (http://bioinfo.bti.cornell.edu/cgi-bin/itak/index.cgi)	Stress/redox genes
OMCL0	4704 genes,2 taxa	0	amino acid metabolism.degradation.glutamate family.arginine	Jcr4S12840.10	JCA	Jcr4S12840.10
OMCL0	4704 genes,2 taxa	0	cell wall.degradation.cellulases and beta -1,4-glucanases	Jcr4S11517.50	JCA	Jcr4S11517.50
OMCL0	4704 genes,2 taxa	0	cell.division	Jcr4S20615.10	JCA	Jcr4S20615.10
OMCL0	4704 genes,2 taxa	0	development.unspecified	Jcr4U30840.10	JCA	Jcr4U30840.10
OMCL0	4704 genes,2 taxa	0	lipid metabolism.FA synthesis and FA elongation.ketoacyl ACP synthase	Jcr4S27123.10	JCA	Jcr4S27123.10
OMCL0	4704 genes,2 taxa	0	misc.cytochrome P450	Jcr4S10796.10	JCA	Jcr4S10796.10
OMCL0	4704 genes,2 taxa	0	misc.cytochrome P450	Jcr4S19782.10	JCA	Jcr4S19782.10
OMCL0	4704 genes,2 taxa	0	not assigned.unknown	Jcr4S00016.70	JCA	Jcr4S00016.70
OMCL0	4704 genes,2 taxa	0	not assigned.unknown	Jcr4S00019.90	JCA	Jcr4S00019.90
OMCL0	4704 genes,2 taxa	0	not assigned.unknown	Jcr4S00026.30	JCA	Jcr4S00026.30
OMCL0	4704 genes,2 taxa	0	not assigned.unknown	Jcr4S00109.10	JCA	Jcr4S00109.10
OMCL0	4704 genes,2 taxa	0	not assigned.unknown	Jcr4S00109.30	JCA	Jcr4S00109.30
OMCL0	4704 genes,2 taxa	0	not assigned.unknown	Jcr4S00140.20	JCA	Jcr4S00140.20
OMCL0	4704 genes,2 taxa	0	not assigned.unknown	Jcr4S00140.40	JCA	Jcr4S00140.40
OMCL0	4704 genes,2 taxa	0	not assigned.unknown	Jcr4S00153.100	JCA	Jcr4S00153.100
OMCL0	4704 genes,2 taxa	0	not assigned.unknown	Jcr4S00218.10	JCA	Jcr4S00218.10
OMCL0	4704 genes,2 taxa	0	not assigned.unknown	Jcr4S00218.20	JCA	Jcr4S00218.20
OMCL0	4704 genes,2 taxa	0	not assigned.unknown	Jcr4S00230.20	JCA	Jcr4S00230.20
OMCL0	4704 genes,2 taxa	0	not assigned.unknown	Jcr4S00230.30	JCA	Jcr4S00230.30
OMCL0	4704 genes,2 taxa	0	not assigned.unknown	Jcr4S00235.10	JCA	Jcr4S00235.10
OMCL0	4704 genes,2 taxa	0	not assigned.unknown	Jcr4S00235.20	JCA	Jcr4S00235.20
OMCL0	4704 genes,2 taxa	0	not assigned.unknown	Jcr4S00239.70	JCA	Jcr4S00239.70
OMCL0	4704 genes,2 taxa	0	not assigned.unknown	Jcr4S00266.150	JCA	Jcr4S00266.150
OMCL0	4704 genes,2 taxa	0	not assigned.unknown	Jcr4S00319.30	JCA	Jcr4S00319.30
OMCL0	4704 genes,2 taxa	0	not assigned.unknown	Jcr4S00430.40	JCA	Jcr4S00430.40
OMCL0	4704 genes,2 taxa	0	not assigned.unknown	Jcr4S00506.10	JCA	Jcr4S00506.10
OMCL0	4704 genes,2 taxa	0	not assigned.unknown	Jcr4S00524.30	JCA	Jcr4S00524.30
OMCL0	4704 genes,2 taxa	0	not assigned.unknown	Jcr4S00524.50	JCA	Jcr4S00524.50
OMCL0	4704 genes,2 taxa	0	not assigned.unknown	Jcr4S00556.10	JCA	Jcr4S00556.10
OMCL0	4704 genes,2 taxa	0	not assigned.unknown	Jcr4S00591.120	JCA	Jcr4S00591.120
OMCL0	4704 genes,2 taxa	0	not assigned.unknown	Jcr4S00661.20	JCA	Jcr4S00661.20
OMCL0	4704 genes,2 taxa	0	not assigned.unknown	Jcr4S00661.60	JCA	Jcr4S00661.60
OMCL0	4704 genes,2 taxa	0	not assigned.unknown	Jcr4S00661.80	JCA	Jcr4S00661.80
OMCL0	4704 genes,2 taxa	0	not assigned.unknown	Jcr4S00666.60	JCA	Jcr4S00666.60
OMCL0	4704 genes,2 taxa	0	not assigned.unknown	Jcr4S00667.60	JCA	Jcr4S00667.60
OMCL0	4704 genes,2 taxa	0	not assigned.unknown	Jcr4S00667.70	JCA	Jcr4S00667.70
OMCL0	4704 genes,2 taxa	0	not assigned.unknown	Jcr4S00713.30	JCA	Jcr4S00713.30
OMCL0	4704 genes,2 taxa	0	not assigned.unknown	Jcr4S00729.80	JCA	Jcr4S00729.80
OMCL0	4704 genes,2 taxa	0	not assigned.unknown	Jcr4S00755.10	JCA	Jcr4S00755.10
OMCL0	4704 genes,2 taxa	0	not assigned.unknown	Jcr4S00841.10	JCA	Jcr4S00841.10
OMCL0	4704 genes,2 taxa	0	not assigned.unknown	Jcr4S00841.40	JCA	Jcr4S00841.40
OMCL0	4704 genes,2 taxa	0	not assigned.unknown	Jcr4S00889.10	JCA	Jcr4S00889.10
OMCL0	4704 genes,2 taxa	0	not assigned.unknown	Jcr4S00889.20	JCA	Jcr4S00889.20
OMCL0	4704 genes,2 taxa	0	not assigned.unknown	Jcr4S00889.40	JCA	Jcr4S00889.40
OMCL0	4704 genes,2 taxa	0	not assigned.unknown	Jcr4S00889.60	JCA	Jcr4S00889.60
OMCL0	4704 genes,2 taxa	0	not assigned.unknown	Jcr4S00901.20	JCA	Jcr4S00901.20
OMCL0	4704 genes,2 taxa	0	not assigned.unknown	Jcr4S00905.10	JCA	Jcr4S00905.10
OMCL0	4704 genes,2 taxa	0	not assigned.unknown	Jcr4S00907.40	JCA	Jcr4S00907.40
OMCL0	4704 genes,2 taxa	0	not assigned.unknown	Jcr4S00923.30	JCA	Jcr4S00923.30
OMCL0	4704 genes,2 taxa	0	not assigned.unknown	Jcr4S01036.30	JCA	Jcr4S01036.30
OMCL0	4704 genes,2 taxa	0	not assigned.unknown	Jcr4S01041.20	JCA	Jcr4S01041.20
OMCL0	4704 genes,2 taxa	0	not assigned.unknown	Jcr4S01096.70	JCA	Jcr4S01096.70
OMCL0	4704 genes,2 taxa	0	not assigned.unknown	Jcr4S01121.10	JCA	Jcr4S01121.10
OMCL0	4704 genes,2 taxa	0	not assigned.unknown	Jcr4S01135.20	JCA	Jcr4S01135.20
OMCL0	4704 genes,2 taxa	0	not assigned.unknown	Jcr4S01137.20	JCA	Jcr4S01137.20
OMCL0	4704 genes,2 taxa	0	not assigned.unknown	Jcr4S01141.10	JCA	Jcr4S01141.10
OMCL0	4704 genes,2 taxa	0	not assigned.unknown	Jcr4S01180.80	JCA	Jcr4S01180.80
OMCL0	4704 genes,2 taxa	0	not assigned.unknown	Jcr4S01193.10	JCA	Jcr4S01193.10
OMCL0	4704 genes,2 taxa	0	not assigned.unknown	Jcr4S01258.20	JCA	Jcr4S01258.20
OMCL0	4704 genes,2 taxa	0	not assigned.unknown	Jcr4S01266.60	JCA	Jcr4S01266.60
OMCL0	4704 genes,2 taxa	0	not assigned.unknown	Jcr4S01266.70	JCA	Jcr4S01266.70
OMCL0	4704 genes,2 taxa	0	not assigned.unknown	Jcr4S01305.10	JCA	Jcr4S01305.10
OMCL0	4704 genes,2 taxa	0	not assigned.unknown	Jcr4S01310.10	JCA	Jcr4S01310.10
OMCL0	4704 genes,2 taxa	0	not assigned.unknown	Jcr4S01310.20	JCA	Jcr4S01310.20
OMCL0	4704 genes,2 taxa	0	not assigned.unknown	Jcr4S01313.30	JCA	Jcr4S01313.30
OMCL0	4704 genes,2 taxa	0	not assigned.unknown	Jcr4S01314.10	JCA	Jcr4S01314.10
OMCL0	4704 genes,2 taxa	0	not assigned.unknown	Jcr4S01314.30	JCA	Jcr4S01314.30
OMCL0	4704 genes,2 taxa	0	not assigned.unknown	Jcr4S01319.10	JCA	Jcr4S01319.10
OMCL0	4704 genes,2 taxa	0	not assigned.unknown	Jcr4S01322.60	JCA	Jcr4S01322.60
OMCL0	4704 genes,2 taxa	0	not assigned.unknown	Jcr4S01322.90	JCA	Jcr4S01322.90
OMCL0	4704 genes,2 taxa	0	not assigned.unknown	Jcr4S01343.10	JCA	Jcr4S01343.10
OMCL0	4704 genes,2 taxa	0	not assigned.unknown	Jcr4S01353.10	JCA	Jcr4S01353.10
OMCL0	4704 genes,2 taxa	0	not assigned.unknown	Jcr4S01376.30	JCA	Jcr4S01376.30
OMCL0	4704 genes,2 taxa	0	not assigned.unknown	Jcr4S01407.10	JCA	Jcr4S01407.10
OMCL0	4704 genes,2 taxa	0	not assigned.unknown	Jcr4S01436.10	JCA	Jcr4S01436.10
OMCL0	4704 genes,2 taxa	0	not assigned.unknown	Jcr4S01450.10	JCA	Jcr4S01450.10
OMCL0	4704 genes,2 taxa	0	not assigned.unknown	Jcr4S01460.10	JCA	Jcr4S01460.10
OMCL0	4704 genes,2 taxa	0	not assigned.unknown	Jcr4S01460.40	JCA	Jcr4S01460.40
OMCL0	4704 genes,2 taxa	0	not assigned.unknown	Jcr4S01469.40	JCA	Jcr4S01469.40
OMCL0	4704 genes,2 taxa	0	not assigned.unknown	Jcr4S01515.10	JCA	Jcr4S01515.10
OMCL0	4704 genes,2 taxa	0	not assigned.unknown	Jcr4S01515.70	JCA	Jcr4S01515.70
OMCL0	4704 genes,2 taxa	0	not assigned.unknown	Jcr4S01515.80	JCA	Jcr4S01515.80
OMCL0	4704 genes,2 taxa	0	not assigned.unknown	Jcr4S01547.30	JCA	Jcr4S01547.30
OMCL0	4704 genes,2 taxa	0	not assigned.unknown	Jcr4S01547.50	JCA	Jcr4S01547.50
OMCL0	4704 genes,2 taxa	0	not assigned.unknown	Jcr4S01550.10	JCA	Jcr4S01550.10
OMCL0	4704 genes,2 taxa	0	not assigned.unknown	Jcr4S01550.20	JCA	Jcr4S01550.20
OMCL0	4704 genes,2 taxa	0	not assigned.unknown	Jcr4S01550.30	JCA	Jcr4S01550.30
OMCL0	4704 genes,2 taxa	0	not assigned.unknown	Jcr4S01571.10	JCA	Jcr4S01571.10
OMCL0	4704 genes,2 taxa	0	not assigned.unknown	Jcr4S01611.20	JCA	Jcr4S01611.20
OMCL0	4704 genes,2 taxa	0	not assigned.unknown	Jcr4S01624.60	JCA	Jcr4S01624.60
OMCL0	4704 genes,2 taxa	0	not assigned.unknown	Jcr4S01626.30	JCA	Jcr4S01626.30
OMCL0	4704 genes,2 taxa	0	not assigned.unknown	Jcr4S01632.40	JCA	Jcr4S01632.40
OMCL0	4704 genes,2 taxa	0	not assigned.unknown	Jcr4S01634.10	JCA	Jcr4S01634.10
OMCL0	4704 genes,2 taxa	0	not assigned.unknown	Jcr4S01638.10	JCA	Jcr4S01638.10
OMCL0	4704 genes,2 taxa	0	not assigned.unknown	Jcr4S01638.20	JCA	Jcr4S01638.20
OMCL0	4704 genes,2 taxa	0	not assigned.unknown	Jcr4S01643.60	JCA	Jcr4S01643.60
OMCL0	4704 genes,2 taxa	0	not assigned.unknown	Jcr4S01704.10	JCA	Jcr4S01704.10
OMCL0	4704 genes,2 taxa	0	not assigned.unknown	Jcr4S01718.10	JCA	Jcr4S01718.10
OMCL0	4704 genes,2 taxa	0	not assigned.unknown	Jcr4S01719.40	JCA	Jcr4S01719.40
OMCL0	4704 genes,2 taxa	0	not assigned.unknown	Jcr4S01723.10	JCA	Jcr4S01723.10
OMCL0	4704 genes,2 taxa	0	not assigned.unknown	Jcr4S01738.20	JCA	Jcr4S01738.20
OMCL0	4704 genes,2 taxa	0	not assigned.unknown	Jcr4S01816.20	JCA	Jcr4S01816.20
OMCL0	4704 genes,2 taxa	0	not assigned.unknown	Jcr4S01862.10	JCA	Jcr4S01862.10
OMCL0	4704 genes,2 taxa	0	not assigned.unknown	Jcr4S01862.120	JCA	Jcr4S01862.120
OMCL0	4704 genes,2 taxa	0	not assigned.unknown	Jcr4S01862.30	JCA	Jcr4S01862.30
OMCL0	4704 genes,2 taxa	0	not assigned.unknown	Jcr4S01862.60	JCA	Jcr4S01862.60
OMCL0	4704 genes,2 taxa	0	not assigned.unknown	Jcr4S01862.90	JCA	Jcr4S01862.90
OMCL0	4704 genes,2 taxa	0	not assigned.unknown	Jcr4S01864.20	JCA	Jcr4S01864.20
OMCL0	4704 genes,2 taxa	0	not assigned.unknown	Jcr4S01886.80	JCA	Jcr4S01886.80
OMCL0	4704 genes,2 taxa	0	not assigned.unknown	Jcr4S01886.90	JCA	Jcr4S01886.90
OMCL0	4704 genes,2 taxa	0	not assigned.unknown	Jcr4S01888.10	JCA	Jcr4S01888.10
OMCL0	4704 genes,2 taxa	0	not assigned.unknown	Jcr4S01932.10	JCA	Jcr4S01932.10
OMCL0	4704 genes,2 taxa	0	not assigned.unknown	Jcr4S02068.50	JCA	Jcr4S02068.50
OMCL0	4704 genes,2 taxa	0	not assigned.unknown	Jcr4S02083.40	JCA	Jcr4S02083.40
OMCL0	4704 genes,2 taxa	0	not assigned.unknown	Jcr4S02091.30	JCA	Jcr4S02091.30
OMCL0	4704 genes,2 taxa	0	not assigned.unknown	Jcr4S02104.30	JCA	Jcr4S02104.30
OMCL0	4704 genes,2 taxa	0	not assigned.unknown	Jcr4S02145.70	JCA	Jcr4S02145.70
OMCL0	4704 genes,2 taxa	0	not assigned.unknown	Jcr4S02151.30	JCA	Jcr4S02151.30
OMCL0	4704 genes,2 taxa	0	not assigned.unknown	Jcr4S02151.50	JCA	Jcr4S02151.50
OMCL0	4704 genes,2 taxa	0	not assigned.unknown	Jcr4S02189.30	JCA	Jcr4S02189.30
OMCL0	4704 genes,2 taxa	0	not assigned.unknown	Jcr4S02215.20	JCA	Jcr4S02215.20
OMCL0	4704 genes,2 taxa	0	not assigned.unknown	Jcr4S02226.40	JCA	Jcr4S02226.40
OMCL0	4704 genes,2 taxa	0	not assigned.unknown	Jcr4S02244.10	JCA	Jcr4S02244.10
OMCL0	4704 genes,2 taxa	0	not assigned.unknown	Jcr4S02244.20	JCA	Jcr4S02244.20
OMCL0	4704 genes,2 taxa	0	not assigned.unknown	Jcr4S02268.20	JCA	Jcr4S02268.20
OMCL0	4704 genes,2 taxa	0	not assigned.unknown	Jcr4S02275.30	JCA	Jcr4S02275.30
OMCL0	4704 genes,2 taxa	0	not assigned.unknown	Jcr4S02275.70	JCA	Jcr4S02275.70
OMCL0	4704 genes,2 taxa	0	not assigned.unknown	Jcr4S02282.20	JCA	Jcr4S02282.20
OMCL0	4704 genes,2 taxa	0	not assigned.unknown	Jcr4S02282.30	JCA	Jcr4S02282.30
OMCL0	4704 genes,2 taxa	0	not assigned.unknown	Jcr4S02282.50	JCA	Jcr4S02282.50
OMCL0	4704 genes,2 taxa	0	not assigned.unknown	Jcr4S02291.20	JCA	Jcr4S02291.20
OMCL0	4704 genes,2 taxa	0	not assigned.unknown	Jcr4S02349.40	JCA	Jcr4S02349.40
OMCL0	4704 genes,2 taxa	0	not assigned.unknown	Jcr4S02358.20	JCA	Jcr4S02358.20
OMCL0	4704 genes,2 taxa	0	not assigned.unknown	Jcr4S02358.30	JCA	Jcr4S02358.30
OMCL0	4704 genes,2 taxa	0	not assigned.unknown	Jcr4S02367.10	JCA	Jcr4S02367.10
OMCL0	4704 genes,2 taxa	0	not assigned.unknown	Jcr4S02373.10	JCA	Jcr4S02373.10
OMCL0	4704 genes,2 taxa	0	not assigned.unknown	Jcr4S02377.50	JCA	Jcr4S02377.50
OMCL0	4704 genes,2 taxa	0	not assigned.unknown	Jcr4S02382.20	JCA	Jcr4S02382.20
OMCL0	4704 genes,2 taxa	0	not assigned.unknown	Jcr4S02383.20	JCA	Jcr4S02383.20
OMCL0	4704 genes,2 taxa	0	not assigned.unknown	Jcr4S02394.20	JCA	Jcr4S02394.20
OMCL0	4704 genes,2 taxa	0	not assigned.unknown	Jcr4S02394.30	JCA	Jcr4S02394.30
OMCL0	4704 genes,2 taxa	0	not assigned.unknown	Jcr4S02429.10	JCA	Jcr4S02429.10
OMCL0	4704 genes,2 taxa	0	not assigned.unknown	Jcr4S02444.20	JCA	Jcr4S02444.20
OMCL0	4704 genes,2 taxa	0	not assigned.unknown	Jcr4S02465.10	JCA	Jcr4S02465.10
OMCL0	4704 genes,2 taxa	0	not assigned.unknown	Jcr4S02465.20	JCA	Jcr4S02465.20
OMCL0	4704 genes,2 taxa	0	not assigned.unknown	Jcr4S02466.10	JCA	Jcr4S02466.10
OMCL0	4704 genes,2 taxa	0	not assigned.unknown	Jcr4S02466.50	JCA	Jcr4S02466.50
OMCL0	4704 genes,2 taxa	0	not assigned.unknown	Jcr4S02470.10	JCA	Jcr4S02470.10
OMCL0	4704 genes,2 taxa	0	not assigned.unknown	Jcr4S02473.10	JCA	Jcr4S02473.10
OMCL0	4704 genes,2 taxa	0	not assigned.unknown	Jcr4S02483.10	JCA	Jcr4S02483.10
OMCL0	4704 genes,2 taxa	0	not assigned.unknown	Jcr4S02483.30	JCA	Jcr4S02483.30
OMCL0	4704 genes,2 taxa	0	not assigned.unknown	Jcr4S02483.50	JCA	Jcr4S02483.50
OMCL0	4704 genes,2 taxa	0	not assigned.unknown	Jcr4S02485.30	JCA	Jcr4S02485.30
OMCL0	4704 genes,2 taxa	0	not assigned.unknown	Jcr4S02488.30	JCA	Jcr4S02488.30
OMCL0	4704 genes,2 taxa	0	not assigned.unknown	Jcr4S02510.40	JCA	Jcr4S02510.40
OMCL0	4704 genes,2 taxa	0	not assigned.unknown	Jcr4S02537.10	JCA	Jcr4S02537.10
OMCL0	4704 genes,2 taxa	0	not assigned.unknown	Jcr4S02539.30	JCA	Jcr4S02539.30
OMCL0	4704 genes,2 taxa	0	not assigned.unknown	Jcr4S02539.80	JCA	Jcr4S02539.80
OMCL0	4704 genes,2 taxa	0	not assigned.unknown	Jcr4S02539.90	JCA	Jcr4S02539.90
OMCL0	4704 genes,2 taxa	0	not assigned.unknown	Jcr4S02542.40	JCA	Jcr4S02542.40
OMCL0	4704 genes,2 taxa	0	not assigned.unknown	Jcr4S02542.70	JCA	Jcr4S02542.70
OMCL0	4704 genes,2 taxa	0	not assigned.unknown	Jcr4S02551.10	JCA	Jcr4S02551.10
OMCL0	4704 genes,2 taxa	0	not assigned.unknown	Jcr4S02552.10	JCA	Jcr4S02552.10
OMCL0	4704 genes,2 taxa	0	not assigned.unknown	Jcr4S02569.20	JCA	Jcr4S02569.20
OMCL0	4704 genes,2 taxa	0	not assigned.unknown	Jcr4S02571.10	JCA	Jcr4S02571.10
OMCL0	4704 genes,2 taxa	0	not assigned.unknown	Jcr4S02592.30	JCA	Jcr4S02592.30
OMCL0	4704 genes,2 taxa	0	not assigned.unknown	Jcr4S02613.10	JCA	Jcr4S02613.10
OMCL0	4704 genes,2 taxa	0	not assigned.unknown	Jcr4S02618.10	JCA	Jcr4S02618.10
OMCL0	4704 genes,2 taxa	0	not assigned.unknown	Jcr4S02645.30	JCA	Jcr4S02645.30
OMCL0	4704 genes,2 taxa	0	not assigned.unknown	Jcr4S02682.40	JCA	Jcr4S02682.40
OMCL0	4704 genes,2 taxa	0	not assigned.unknown	Jcr4S02694.20	JCA	Jcr4S02694.20
OMCL0	4704 genes,2 taxa	0	not assigned.unknown	Jcr4S02703.30	JCA	Jcr4S02703.30
OMCL0	4704 genes,2 taxa	0	not assigned.unknown	Jcr4S02734.50	JCA	Jcr4S02734.50
OMCL0	4704 genes,2 taxa	0	not assigned.unknown	Jcr4S02734.80	JCA	Jcr4S02734.80
OMCL0	4704 genes,2 taxa	0	not assigned.unknown	Jcr4S02738.10	JCA	Jcr4S02738.10
OMCL0	4704 genes,2 taxa	0	not assigned.unknown	Jcr4S02738.20	JCA	Jcr4S02738.20
OMCL0	4704 genes,2 taxa	0	not assigned.unknown	Jcr4S02760.20	JCA	Jcr4S02760.20
OMCL0	4704 genes,2 taxa	0	not assigned.unknown	Jcr4S02763.10	JCA	Jcr4S02763.10
OMCL0	4704 genes,2 taxa	0	not assigned.unknown	Jcr4S02765.40	JCA	Jcr4S02765.40
OMCL0	4704 genes,2 taxa	0	not assigned.unknown	Jcr4S02766.20	JCA	Jcr4S02766.20
OMCL0	4704 genes,2 taxa	0	not assigned.unknown	Jcr4S02775.30	JCA	Jcr4S02775.30
OMCL0	4704 genes,2 taxa	0	not assigned.unknown	Jcr4S02798.10	JCA	Jcr4S02798.10
OMCL0	4704 genes,2 taxa	0	not assigned.unknown	Jcr4S02813.10	JCA	Jcr4S02813.10
OMCL0	4704 genes,2 taxa	0	not assigned.unknown	Jcr4S02813.30	JCA	Jcr4S02813.30
OMCL0	4704 genes,2 taxa	0	not assigned.unknown	Jcr4S02819.30	JCA	Jcr4S02819.30
OMCL0	4704 genes,2 taxa	0	not assigned.unknown	Jcr4S02823.20	JCA	Jcr4S02823.20
OMCL0	4704 genes,2 taxa	0	not assigned.unknown	Jcr4S02826.20	JCA	Jcr4S02826.20
OMCL0	4704 genes,2 taxa	0	not assigned.unknown	Jcr4S02826.50	JCA	Jcr4S02826.50
OMCL0	4704 genes,2 taxa	0	not assigned.unknown	Jcr4S02828.40	JCA	Jcr4S02828.40
OMCL0	4704 genes,2 taxa	0	not assigned.unknown	Jcr4S02831.10	JCA	Jcr4S02831.10
OMCL0	4704 genes,2 taxa	0	not assigned.unknown	Jcr4S02831.20	JCA	Jcr4S02831.20
OMCL0	4704 genes,2 taxa	0	not assigned.unknown	Jcr4S02836.10	JCA	Jcr4S02836.10
OMCL0	4704 genes,2 taxa	0	not assigned.unknown	Jcr4S02838.10	JCA	Jcr4S02838.10
OMCL0	4704 genes,2 taxa	0	not assigned.unknown	Jcr4S02838.40	JCA	Jcr4S02838.40
OMCL0	4704 genes,2 taxa	0	not assigned.unknown	Jcr4S02838.70	JCA	Jcr4S02838.70
OMCL0	4704 genes,2 taxa	0	not assigned.unknown	Jcr4S02849.30	JCA	Jcr4S02849.30
OMCL0	4704 genes,2 taxa	0	not assigned.unknown	Jcr4S02849.60	JCA	Jcr4S02849.60
OMCL0	4704 genes,2 taxa	0	not assigned.unknown	Jcr4S02849.70	JCA	Jcr4S02849.70
OMCL0	4704 genes,2 taxa	0	not assigned.unknown	Jcr4S02902.20	JCA	Jcr4S02902.20
OMCL0	4704 genes,2 taxa	0	not assigned.unknown	Jcr4S02902.30	JCA	Jcr4S02902.30
OMCL0	4704 genes,2 taxa	0	not assigned.unknown	Jcr4S02917.10	JCA	Jcr4S02917.10
OMCL0	4704 genes,2 taxa	0	not assigned.unknown	Jcr4S02917.30	JCA	Jcr4S02917.30
OMCL0	4704 genes,2 taxa	0	not assigned.unknown	Jcr4S02936.10	JCA	Jcr4S02936.10
OMCL0	4704 genes,2 taxa	0	not assigned.unknown	Jcr4S02948.10	JCA	Jcr4S02948.10
OMCL0	4704 genes,2 taxa	0	not assigned.unknown	Jcr4S02978.30	JCA	Jcr4S02978.30
OMCL0	4704 genes,2 taxa	0	not assigned.unknown	Jcr4S02998.40	JCA	Jcr4S02998.40
OMCL0	4704 genes,2 taxa	0	not assigned.unknown	Jcr4S03003.20	JCA	Jcr4S03003.20
OMCL0	4704 genes,2 taxa	0	not assigned.unknown	Jcr4S03007.10	JCA	Jcr4S03007.10
OMCL0	4704 genes,2 taxa	0	not assigned.unknown	Jcr4S03007.30	JCA	Jcr4S03007.30
OMCL0	4704 genes,2 taxa	0	not assigned.unknown	Jcr4S03019.10	JCA	Jcr4S03019.10
OMCL0	4704 genes,2 taxa	0	not assigned.unknown	Jcr4S03039.10	JCA	Jcr4S03039.10
OMCL0	4704 genes,2 taxa	0	not assigned.unknown	Jcr4S03039.30	JCA	Jcr4S03039.30
OMCL0	4704 genes,2 taxa	0	not assigned.unknown	Jcr4S03039.40	JCA	Jcr4S03039.40
OMCL0	4704 genes,2 taxa	0	not assigned.unknown	Jcr4S03039.50	JCA	Jcr4S03039.50
OMCL0	4704 genes,2 taxa	0	not assigned.unknown	Jcr4S03040.50	JCA	Jcr4S03040.50
OMCL0	4704 genes,2 taxa	0	not assigned.unknown	Jcr4S03040.60	JCA	Jcr4S03040.60
OMCL0	4704 genes,2 taxa	0	not assigned.unknown	Jcr4S03043.50	JCA	Jcr4S03043.50
OMCL0	4704 genes,2 taxa	0	not assigned.unknown	Jcr4S03050.10	JCA	Jcr4S03050.10
OMCL0	4704 genes,2 taxa	0	not assigned.unknown	Jcr4S03051.30	JCA	Jcr4S03051.30
OMCL0	4704 genes,2 taxa	0	not assigned.unknown	Jcr4S03051.40	JCA	Jcr4S03051.40
OMCL0	4704 genes,2 taxa	0	not assigned.unknown	Jcr4S03051.50	JCA	Jcr4S03051.50
OMCL0	4704 genes,2 taxa	0	not assigned.unknown	Jcr4S03059.10	JCA	Jcr4S03059.10
OMCL0	4704 genes,2 taxa	0	not assigned.unknown	Jcr4S03059.40	JCA	Jcr4S03059.40
OMCL0	4704 genes,2 taxa	0	not assigned.unknown	Jcr4S03060.10	JCA	Jcr4S03060.10
OMCL0	4704 genes,2 taxa	0	not assigned.unknown	Jcr4S03099.20	JCA	Jcr4S03099.20
OMCL0	4704 genes,2 taxa	0	not assigned.unknown	Jcr4S03099.30	JCA	Jcr4S03099.30
OMCL0	4704 genes,2 taxa	0	not assigned.unknown	Jcr4S03106.30	JCA	Jcr4S03106.30
OMCL0	4704 genes,2 taxa	0	not assigned.unknown	Jcr4S03121.10	JCA	Jcr4S03121.10
OMCL0	4704 genes,2 taxa	0	not assigned.unknown	Jcr4S03130.10	JCA	Jcr4S03130.10
OMCL0	4704 genes,2 taxa	0	not assigned.unknown	Jcr4S03130.20	JCA	Jcr4S03130.20
OMCL0	4704 genes,2 taxa	0	not assigned.unknown	Jcr4S03132.20	JCA	Jcr4S03132.20
OMCL0	4704 genes,2 taxa	0	not assigned.unknown	Jcr4S03133.20	JCA	Jcr4S03133.20
OMCL0	4704 genes,2 taxa	0	not assigned.unknown	Jcr4S03133.30	JCA	Jcr4S03133.30
OMCL0	4704 genes,2 taxa	0	not assigned.unknown	Jcr4S03135.30	JCA	Jcr4S03135.30
OMCL0	4704 genes,2 taxa	0	not assigned.unknown	Jcr4S03155.10	JCA	Jcr4S03155.10
OMCL0	4704 genes,2 taxa	0	not assigned.unknown	Jcr4S03166.30	JCA	Jcr4S03166.30
OMCL0	4704 genes,2 taxa	0	not assigned.unknown	Jcr4S03189.40	JCA	Jcr4S03189.40
OMCL0	4704 genes,2 taxa	0	not assigned.unknown	Jcr4S03198.10	JCA	Jcr4S03198.10
OMCL0	4704 genes,2 taxa	0	not assigned.unknown	Jcr4S03209.30	JCA	Jcr4S03209.30
OMCL0	4704 genes,2 taxa	0	not assigned.unknown	Jcr4S03227.20	JCA	Jcr4S03227.20
OMCL0	4704 genes,2 taxa	0	not assigned.unknown	Jcr4S03232.60	JCA	Jcr4S03232.60
OMCL0	4704 genes,2 taxa	0	not assigned.unknown	Jcr4S03233.10	JCA	Jcr4S03233.10
OMCL0	4704 genes,2 taxa	0	not assigned.unknown	Jcr4S03235.10	JCA	Jcr4S03235.10
OMCL0	4704 genes,2 taxa	0	not assigned.unknown	Jcr4S03235.40	JCA	Jcr4S03235.40
OMCL0	4704 genes,2 taxa	0	not assigned.unknown	Jcr4S03255.40	JCA	Jcr4S03255.40
OMCL0	4704 genes,2 taxa	0	not assigned.unknown	Jcr4S03276.20	JCA	Jcr4S03276.20
OMCL0	4704 genes,2 taxa	0	not assigned.unknown	Jcr4S03279.10	JCA	Jcr4S03279.10
OMCL0	4704 genes,2 taxa	0	not assigned.unknown	Jcr4S03280.20	JCA	Jcr4S03280.20
OMCL0	4704 genes,2 taxa	0	not assigned.unknown	Jcr4S03306.10	JCA	Jcr4S03306.10
OMCL0	4704 genes,2 taxa	0	not assigned.unknown	Jcr4S03318.20	JCA	Jcr4S03318.20
OMCL0	4704 genes,2 taxa	0	not assigned.unknown	Jcr4S03318.30	JCA	Jcr4S03318.30
OMCL0	4704 genes,2 taxa	0	not assigned.unknown	Jcr4S03374.20	JCA	Jcr4S03374.20
OMCL0	4704 genes,2 taxa	0	not assigned.unknown	Jcr4S03380.10	JCA	Jcr4S03380.10
OMCL0	4704 genes,2 taxa	0	not assigned.unknown	Jcr4S03380.20	JCA	Jcr4S03380.20
OMCL0	4704 genes,2 taxa	0	not assigned.unknown	Jcr4S03381.30	JCA	Jcr4S03381.30
OMCL0	4704 genes,2 taxa	0	not assigned.unknown	Jcr4S03384.20	JCA	Jcr4S03384.20
OMCL0	4704 genes,2 taxa	0	not assigned.unknown	Jcr4S03384.50	JCA	Jcr4S03384.50
OMCL0	4704 genes,2 taxa	0	not assigned.unknown	Jcr4S03385.20	JCA	Jcr4S03385.20
OMCL0	4704 genes,2 taxa	0	not assigned.unknown	Jcr4S03385.30	JCA	Jcr4S03385.30
OMCL0	4704 genes,2 taxa	0	not assigned.unknown	Jcr4S03388.10	JCA	Jcr4S03388.10
OMCL0	4704 genes,2 taxa	0	not assigned.unknown	Jcr4S03388.50	JCA	Jcr4S03388.50
OMCL0	4704 genes,2 taxa	0	not assigned.unknown	Jcr4S03388.60	JCA	Jcr4S03388.60
OMCL0	4704 genes,2 taxa	0	not assigned.unknown	Jcr4S03396.30	JCA	Jcr4S03396.30
OMCL0	4704 genes,2 taxa	0	not assigned.unknown	Jcr4S03400.10	JCA	Jcr4S03400.10
OMCL0	4704 genes,2 taxa	0	not assigned.unknown	Jcr4S03400.20	JCA	Jcr4S03400.20
OMCL0	4704 genes,2 taxa	0	not assigned.unknown	Jcr4S03406.20	JCA	Jcr4S03406.20
OMCL0	4704 genes,2 taxa	0	not assigned.unknown	Jcr4S03406.50	JCA	Jcr4S03406.50
OMCL0	4704 genes,2 taxa	0	not assigned.unknown	Jcr4S03413.10	JCA	Jcr4S03413.10
OMCL0	4704 genes,2 taxa	0	not assigned.unknown	Jcr4S03428.10	JCA	Jcr4S03428.10
OMCL0	4704 genes,2 taxa	0	not assigned.unknown	Jcr4S03433.10	JCA	Jcr4S03433.10
OMCL0	4704 genes,2 taxa	0	not assigned.unknown	Jcr4S03437.10	JCA	Jcr4S03437.10
OMCL0	4704 genes,2 taxa	0	not assigned.unknown	Jcr4S03443.30	JCA	Jcr4S03443.30
OMCL0	4704 genes,2 taxa	0	not assigned.unknown	Jcr4S03448.10	JCA	Jcr4S03448.10
OMCL0	4704 genes,2 taxa	0	not assigned.unknown	Jcr4S03450.10	JCA	Jcr4S03450.10
OMCL0	4704 genes,2 taxa	0	not assigned.unknown	Jcr4S03456.10	JCA	Jcr4S03456.10
OMCL0	4704 genes,2 taxa	0	not assigned.unknown	Jcr4S03469.10	JCA	Jcr4S03469.10
OMCL0	4704 genes,2 taxa	0	not assigned.unknown	Jcr4S03480.10	JCA	Jcr4S03480.10
OMCL0	4704 genes,2 taxa	0	not assigned.unknown	Jcr4S03480.20	JCA	Jcr4S03480.20
OMCL0	4704 genes,2 taxa	0	not assigned.unknown	Jcr4S03496.10	JCA	Jcr4S03496.10
OMCL0	4704 genes,2 taxa	0	not assigned.unknown	Jcr4S03496.20	JCA	Jcr4S03496.20
OMCL0	4704 genes,2 taxa	0	not assigned.unknown	Jcr4S03497.10	JCA	Jcr4S03497.10
OMCL0	4704 genes,2 taxa	0	not assigned.unknown	Jcr4S03506.10	JCA	Jcr4S03506.10
OMCL0	4704 genes,2 taxa	0	not assigned.unknown	Jcr4S03506.20	JCA	Jcr4S03506.20
OMCL0	4704 genes,2 taxa	0	not assigned.unknown	Jcr4S03523.10	JCA	Jcr4S03523.10
OMCL0	4704 genes,2 taxa	0	not assigned.unknown	Jcr4S03547.30	JCA	Jcr4S03547.30
OMCL0	4704 genes,2 taxa	0	not assigned.unknown	Jcr4S03547.40	JCA	Jcr4S03547.40
OMCL0	4704 genes,2 taxa	0	not assigned.unknown	Jcr4S03562.10	JCA	Jcr4S03562.10
OMCL0	4704 genes,2 taxa	0	not assigned.unknown	Jcr4S03569.40	JCA	Jcr4S03569.40
OMCL0	4704 genes,2 taxa	0	not assigned.unknown	Jcr4S03569.50	JCA	Jcr4S03569.50
OMCL0	4704 genes,2 taxa	0	not assigned.unknown	Jcr4S03582.20	JCA	Jcr4S03582.20
OMCL0	4704 genes,2 taxa	0	not assigned.unknown	Jcr4S03582.30	JCA	Jcr4S03582.30
OMCL0	4704 genes,2 taxa	0	not assigned.unknown	Jcr4S03602.30	JCA	Jcr4S03602.30
OMCL0	4704 genes,2 taxa	0	not assigned.unknown	Jcr4S03618.10	JCA	Jcr4S03618.10
OMCL0	4704 genes,2 taxa	0	not assigned.unknown	Jcr4S03645.10	JCA	Jcr4S03645.10
OMCL0	4704 genes,2 taxa	0	not assigned.unknown	Jcr4S03645.20	JCA	Jcr4S03645.20
OMCL0	4704 genes,2 taxa	0	not assigned.unknown	Jcr4S03666.30	JCA	Jcr4S03666.30
OMCL0	4704 genes,2 taxa	0	not assigned.unknown	Jcr4S03699.20	JCA	Jcr4S03699.20
OMCL0	4704 genes,2 taxa	0	not assigned.unknown	Jcr4S03741.20	JCA	Jcr4S03741.20
OMCL0	4704 genes,2 taxa	0	not assigned.unknown	Jcr4S03741.40	JCA	Jcr4S03741.40
OMCL0	4704 genes,2 taxa	0	not assigned.unknown	Jcr4S03750.10	JCA	Jcr4S03750.10
OMCL0	4704 genes,2 taxa	0	not assigned.unknown	Jcr4S03762.70	JCA	Jcr4S03762.70
OMCL0	4704 genes,2 taxa	0	not assigned.unknown	Jcr4S03763.10	JCA	Jcr4S03763.10
OMCL0	4704 genes,2 taxa	0	not assigned.unknown	Jcr4S03766.10	JCA	Jcr4S03766.10
OMCL0	4704 genes,2 taxa	0	not assigned.unknown	Jcr4S03771.30	JCA	Jcr4S03771.30
OMCL0	4704 genes,2 taxa	0	not assigned.unknown	Jcr4S03772.20	JCA	Jcr4S03772.20
OMCL0	4704 genes,2 taxa	0	not assigned.unknown	Jcr4S03776.10	JCA	Jcr4S03776.10
OMCL0	4704 genes,2 taxa	0	not assigned.unknown	Jcr4S03776.30	JCA	Jcr4S03776.30
OMCL0	4704 genes,2 taxa	0	not assigned.unknown	Jcr4S03776.40	JCA	Jcr4S03776.40
OMCL0	4704 genes,2 taxa	0	not assigned.unknown	Jcr4S03777.40	JCA	Jcr4S03777.40
OMCL0	4704 genes,2 taxa	0	not assigned.unknown	Jcr4S03780.10	JCA	Jcr4S03780.10
OMCL0	4704 genes,2 taxa	0	not assigned.unknown	Jcr4S03793.10	JCA	Jcr4S03793.10
OMCL0	4704 genes,2 taxa	0	not assigned.unknown	Jcr4S03799.10	JCA	Jcr4S03799.10
OMCL0	4704 genes,2 taxa	0	not assigned.unknown	Jcr4S03799.20	JCA	Jcr4S03799.20
OMCL0	4704 genes,2 taxa	0	not assigned.unknown	Jcr4S03809.30	JCA	Jcr4S03809.30
OMCL0	4704 genes,2 taxa	0	not assigned.unknown	Jcr4S03809.40	JCA	Jcr4S03809.40
OMCL0	4704 genes,2 taxa	0	not assigned.unknown	Jcr4S03815.30	JCA	Jcr4S03815.30
OMCL0	4704 genes,2 taxa	0	not assigned.unknown	Jcr4S03817.20	JCA	Jcr4S03817.20
OMCL0	4704 genes,2 taxa	0	not assigned.unknown	Jcr4S03824.60	JCA	Jcr4S03824.60
OMCL0	4704 genes,2 taxa	0	not assigned.unknown	Jcr4S03831.30	JCA	Jcr4S03831.30
OMCL0	4704 genes,2 taxa	0	not assigned.unknown	Jcr4S03837.30	JCA	Jcr4S03837.30
OMCL0	4704 genes,2 taxa	0	not assigned.unknown	Jcr4S03839.20	JCA	Jcr4S03839.20
OMCL0	4704 genes,2 taxa	0	not assigned.unknown	Jcr4S03841.10	JCA	Jcr4S03841.10
OMCL0	4704 genes,2 taxa	0	not assigned.unknown	Jcr4S03844.20	JCA	Jcr4S03844.20
OMCL0	4704 genes,2 taxa	0	not assigned.unknown	Jcr4S03845.60	JCA	Jcr4S03845.60
OMCL0	4704 genes,2 taxa	0	not assigned.unknown	Jcr4S03847.30	JCA	Jcr4S03847.30
OMCL0	4704 genes,2 taxa	0	not assigned.unknown	Jcr4S03847.70	JCA	Jcr4S03847.70
OMCL0	4704 genes,2 taxa	0	not assigned.unknown	Jcr4S03851.50	JCA	Jcr4S03851.50
OMCL0	4704 genes,2 taxa	0	not assigned.unknown	Jcr4S03854.20	JCA	Jcr4S03854.20
OMCL0	4704 genes,2 taxa	0	not assigned.unknown	Jcr4S03856.10	JCA	Jcr4S03856.10
OMCL0	4704 genes,2 taxa	0	not assigned.unknown	Jcr4S03863.30	JCA	Jcr4S03863.30
OMCL0	4704 genes,2 taxa	0	not assigned.unknown	Jcr4S03863.40	JCA	Jcr4S03863.40
OMCL0	4704 genes,2 taxa	0	not assigned.unknown	Jcr4S03864.40	JCA	Jcr4S03864.40
OMCL0	4704 genes,2 taxa	0	not assigned.unknown	Jcr4S03864.70	JCA	Jcr4S03864.70
OMCL0	4704 genes,2 taxa	0	not assigned.unknown	Jcr4S03866.20	JCA	Jcr4S03866.20
OMCL0	4704 genes,2 taxa	0	not assigned.unknown	Jcr4S03869.10	JCA	Jcr4S03869.10
OMCL0	4704 genes,2 taxa	0	not assigned.unknown	Jcr4S03870.40	JCA	Jcr4S03870.40
OMCL0	4704 genes,2 taxa	0	not assigned.unknown	Jcr4S03870.60	JCA	Jcr4S03870.60
OMCL0	4704 genes,2 taxa	0	not assigned.unknown	Jcr4S03872.10	JCA	Jcr4S03872.10
OMCL0	4704 genes,2 taxa	0	not assigned.unknown	Jcr4S03874.20	JCA	Jcr4S03874.20
OMCL0	4704 genes,2 taxa	0	not assigned.unknown	Jcr4S03874.60	JCA	Jcr4S03874.60
OMCL0	4704 genes,2 taxa	0	not assigned.unknown	Jcr4S03877.80	JCA	Jcr4S03877.80
OMCL0	4704 genes,2 taxa	0	not assigned.unknown	Jcr4S03886.10	JCA	Jcr4S03886.10
OMCL0	4704 genes,2 taxa	0	not assigned.unknown	Jcr4S03886.20	JCA	Jcr4S03886.20
OMCL0	4704 genes,2 taxa	0	not assigned.unknown	Jcr4S03906.30	JCA	Jcr4S03906.30
OMCL0	4704 genes,2 taxa	0	not assigned.unknown	Jcr4S03906.40	JCA	Jcr4S03906.40
OMCL0	4704 genes,2 taxa	0	not assigned.unknown	Jcr4S03910.10	JCA	Jcr4S03910.10
OMCL0	4704 genes,2 taxa	0	not assigned.unknown	Jcr4S03913.20	JCA	Jcr4S03913.20
OMCL0	4704 genes,2 taxa	0	not assigned.unknown	Jcr4S04005.20	JCA	Jcr4S04005.20
OMCL0	4704 genes,2 taxa	0	not assigned.unknown	Jcr4S04028.10	JCA	Jcr4S04028.10
OMCL0	4704 genes,2 taxa	0	not assigned.unknown	Jcr4S04028.20	JCA	Jcr4S04028.20
OMCL0	4704 genes,2 taxa	0	not assigned.unknown	Jcr4S04052.40	JCA	Jcr4S04052.40
OMCL0	4704 genes,2 taxa	0	not assigned.unknown	Jcr4S04052.50	JCA	Jcr4S04052.50
OMCL0	4704 genes,2 taxa	0	not assigned.unknown	Jcr4S04058.40	JCA	Jcr4S04058.40
OMCL0	4704 genes,2 taxa	0	not assigned.unknown	Jcr4S04071.20	JCA	Jcr4S04071.20
OMCL0	4704 genes,2 taxa	0	not assigned.unknown	Jcr4S04071.30	JCA	Jcr4S04071.30
OMCL0	4704 genes,2 taxa	0	not assigned.unknown	Jcr4S04079.30	JCA	Jcr4S04079.30
OMCL0	4704 genes,2 taxa	0	not assigned.unknown	Jcr4S04103.10	JCA	Jcr4S04103.10
OMCL0	4704 genes,2 taxa	0	not assigned.unknown	Jcr4S04118.10	JCA	Jcr4S04118.10
OMCL0	4704 genes,2 taxa	0	not assigned.unknown	Jcr4S04130.10	JCA	Jcr4S04130.10
OMCL0	4704 genes,2 taxa	0	not assigned.unknown	Jcr4S04181.10	JCA	Jcr4S04181.10
OMCL0	4704 genes,2 taxa	0	not assigned.unknown	Jcr4S04194.30	JCA	Jcr4S04194.30
OMCL0	4704 genes,2 taxa	0	not assigned.unknown	Jcr4S04209.10	JCA	Jcr4S04209.10
OMCL0	4704 genes,2 taxa	0	not assigned.unknown	Jcr4S04211.20	JCA	Jcr4S04211.20
OMCL0	4704 genes,2 taxa	0	not assigned.unknown	Jcr4S04211.40	JCA	Jcr4S04211.40
OMCL0	4704 genes,2 taxa	0	not assigned.unknown	Jcr4S04213.30	JCA	Jcr4S04213.30
OMCL0	4704 genes,2 taxa	0	not assigned.unknown	Jcr4S04215.10	JCA	Jcr4S04215.10
OMCL0	4704 genes,2 taxa	0	not assigned.unknown	Jcr4S04215.30	JCA	Jcr4S04215.30
OMCL0	4704 genes,2 taxa	0	not assigned.unknown	Jcr4S04230.20	JCA	Jcr4S04230.20
OMCL0	4704 genes,2 taxa	0	not assigned.unknown	Jcr4S04230.50	JCA	Jcr4S04230.50
OMCL0	4704 genes,2 taxa	0	not assigned.unknown	Jcr4S04235.40	JCA	Jcr4S04235.40
OMCL0	4704 genes,2 taxa	0	not assigned.unknown	Jcr4S04239.40	JCA	Jcr4S04239.40
OMCL0	4704 genes,2 taxa	0	not assigned.unknown	Jcr4S04240.30	JCA	Jcr4S04240.30
OMCL0	4704 genes,2 taxa	0	not assigned.unknown	Jcr4S04241.30	JCA	Jcr4S04241.30
OMCL0	4704 genes,2 taxa	0	not assigned.unknown	Jcr4S04241.60	JCA	Jcr4S04241.60
OMCL0	4704 genes,2 taxa	0	not assigned.unknown	Jcr4S04244.10	JCA	Jcr4S04244.10
OMCL0	4704 genes,2 taxa	0	not assigned.unknown	Jcr4S04244.40	JCA	Jcr4S04244.40
OMCL0	4704 genes,2 taxa	0	not assigned.unknown	Jcr4S04252.10	JCA	Jcr4S04252.10
OMCL0	4704 genes,2 taxa	0	not assigned.unknown	Jcr4S04254.30	JCA	Jcr4S04254.30
OMCL0	4704 genes,2 taxa	0	not assigned.unknown	Jcr4S04254.40	JCA	Jcr4S04254.40
OMCL0	4704 genes,2 taxa	0	not assigned.unknown	Jcr4S04254.50	JCA	Jcr4S04254.50
OMCL0	4704 genes,2 taxa	0	not assigned.unknown	Jcr4S04255.40	JCA	Jcr4S04255.40
OMCL0	4704 genes,2 taxa	0	not assigned.unknown	Jcr4S04255.50	JCA	Jcr4S04255.50
OMCL0	4704 genes,2 taxa	0	not assigned.unknown	Jcr4S04257.20	JCA	Jcr4S04257.20
OMCL0	4704 genes,2 taxa	0	not assigned.unknown	Jcr4S04258.10	JCA	Jcr4S04258.10
OMCL0	4704 genes,2 taxa	0	not assigned.unknown	Jcr4S04261.30	JCA	Jcr4S04261.30
OMCL0	4704 genes,2 taxa	0	not assigned.unknown	Jcr4S04283.10	JCA	Jcr4S04283.10
OMCL0	4704 genes,2 taxa	0	not assigned.unknown	Jcr4S04291.20	JCA	Jcr4S04291.20
OMCL0	4704 genes,2 taxa	0	not assigned.unknown	Jcr4S04291.30	JCA	Jcr4S04291.30
OMCL0	4704 genes,2 taxa	0	not assigned.unknown	Jcr4S04304.10	JCA	Jcr4S04304.10
OMCL0	4704 genes,2 taxa	0	not assigned.unknown	Jcr4S04304.30	JCA	Jcr4S04304.30
OMCL0	4704 genes,2 taxa	0	not assigned.unknown	Jcr4S04304.40	JCA	Jcr4S04304.40
OMCL0	4704 genes,2 taxa	0	not assigned.unknown	Jcr4S04310.10	JCA	Jcr4S04310.10
OMCL0	4704 genes,2 taxa	0	not assigned.unknown	Jcr4S04323.30	JCA	Jcr4S04323.30
OMCL0	4704 genes,2 taxa	0	not assigned.unknown	Jcr4S04324.10	JCA	Jcr4S04324.10
OMCL0	4704 genes,2 taxa	0	not assigned.unknown	Jcr4S04330.10	JCA	Jcr4S04330.10
OMCL0	4704 genes,2 taxa	0	not assigned.unknown	Jcr4S04337.10	JCA	Jcr4S04337.10
OMCL0	4704 genes,2 taxa	0	not assigned.unknown	Jcr4S04344.30	JCA	Jcr4S04344.30
OMCL0	4704 genes,2 taxa	0	not assigned.unknown	Jcr4S04344.50	JCA	Jcr4S04344.50
OMCL0	4704 genes,2 taxa	0	not assigned.unknown	Jcr4S04344.60	JCA	Jcr4S04344.60
OMCL0	4704 genes,2 taxa	0	not assigned.unknown	Jcr4S04351.10	JCA	Jcr4S04351.10
OMCL0	4704 genes,2 taxa	0	not assigned.unknown	Jcr4S04352.30	JCA	Jcr4S04352.30
OMCL0	4704 genes,2 taxa	0	not assigned.unknown	Jcr4S04353.10	JCA	Jcr4S04353.10
OMCL0	4704 genes,2 taxa	0	not assigned.unknown	Jcr4S04358.30	JCA	Jcr4S04358.30
OMCL0	4704 genes,2 taxa	0	not assigned.unknown	Jcr4S04362.60	JCA	Jcr4S04362.60
OMCL0	4704 genes,2 taxa	0	not assigned.unknown	Jcr4S04365.10	JCA	Jcr4S04365.10
OMCL0	4704 genes,2 taxa	0	not assigned.unknown	Jcr4S04365.20	JCA	Jcr4S04365.20
OMCL0	4704 genes,2 taxa	0	not assigned.unknown	Jcr4S04377.50	JCA	Jcr4S04377.50
OMCL0	4704 genes,2 taxa	0	not assigned.unknown	Jcr4S04386.30	JCA	Jcr4S04386.30
OMCL0	4704 genes,2 taxa	0	not assigned.unknown	Jcr4S04389.50	JCA	Jcr4S04389.50
OMCL0	4704 genes,2 taxa	0	not assigned.unknown	Jcr4S04408.50	JCA	Jcr4S04408.50
OMCL0	4704 genes,2 taxa	0	not assigned.unknown	Jcr4S04408.80	JCA	Jcr4S04408.80
OMCL0	4704 genes,2 taxa	0	not assigned.unknown	Jcr4S04410.10	JCA	Jcr4S04410.10
OMCL0	4704 genes,2 taxa	0	not assigned.unknown	Jcr4S04461.20	JCA	Jcr4S04461.20
OMCL0	4704 genes,2 taxa	0	not assigned.unknown	Jcr4S04461.30	JCA	Jcr4S04461.30
OMCL0	4704 genes,2 taxa	0	not assigned.unknown	Jcr4S04473.30	JCA	Jcr4S04473.30
OMCL0	4704 genes,2 taxa	0	not assigned.unknown	Jcr4S04474.30	JCA	Jcr4S04474.30
OMCL0	4704 genes,2 taxa	0	not assigned.unknown	Jcr4S04547.20	JCA	Jcr4S04547.20
OMCL0	4704 genes,2 taxa	0	not assigned.unknown	Jcr4S04547.40	JCA	Jcr4S04547.40
OMCL0	4704 genes,2 taxa	0	not assigned.unknown	Jcr4S04559.10	JCA	Jcr4S04559.10
OMCL0	4704 genes,2 taxa	0	not assigned.unknown	Jcr4S04568.10	JCA	Jcr4S04568.10
OMCL0	4704 genes,2 taxa	0	not assigned.unknown	Jcr4S04583.10	JCA	Jcr4S04583.10
OMCL0	4704 genes,2 taxa	0	not assigned.unknown	Jcr4S04587.20	JCA	Jcr4S04587.20
OMCL0	4704 genes,2 taxa	0	not assigned.unknown	Jcr4S04587.30	JCA	Jcr4S04587.30
OMCL0	4704 genes,2 taxa	0	not assigned.unknown	Jcr4S04595.20	JCA	Jcr4S04595.20
OMCL0	4704 genes,2 taxa	0	not assigned.unknown	Jcr4S04601.20	JCA	Jcr4S04601.20
OMCL0	4704 genes,2 taxa	0	not assigned.unknown	Jcr4S04603.10	JCA	Jcr4S04603.10
OMCL0	4704 genes,2 taxa	0	not assigned.unknown	Jcr4S04644.40	JCA	Jcr4S04644.40
OMCL0	4704 genes,2 taxa	0	not assigned.unknown	Jcr4S04668.10	JCA	Jcr4S04668.10
OMCL0	4704 genes,2 taxa	0	not assigned.unknown	Jcr4S04727.30	JCA	Jcr4S04727.30
OMCL0	4704 genes,2 taxa	0	not assigned.unknown	Jcr4S04745.30	JCA	Jcr4S04745.30
OMCL0	4704 genes,2 taxa	0	not assigned.unknown	Jcr4S04745.40	JCA	Jcr4S04745.40
OMCL0	4704 genes,2 taxa	0	not assigned.unknown	Jcr4S04754.40	JCA	Jcr4S04754.40
OMCL0	4704 genes,2 taxa	0	not assigned.unknown	Jcr4S04754.50	JCA	Jcr4S04754.50
OMCL0	4704 genes,2 taxa	0	not assigned.unknown	Jcr4S04754.60	JCA	Jcr4S04754.60
OMCL0	4704 genes,2 taxa	0	not assigned.unknown	Jcr4S04764.30	JCA	Jcr4S04764.30
OMCL0	4704 genes,2 taxa	0	not assigned.unknown	Jcr4S04765.10	JCA	Jcr4S04765.10
OMCL0	4704 genes,2 taxa	0	not assigned.unknown	Jcr4S04777.20	JCA	Jcr4S04777.20
OMCL0	4704 genes,2 taxa	0	not assigned.unknown	Jcr4S04778.30	JCA	Jcr4S04778.30
OMCL0	4704 genes,2 taxa	0	not assigned.unknown	Jcr4S04779.30	JCA	Jcr4S04779.30
OMCL0	4704 genes,2 taxa	0	not assigned.unknown	Jcr4S04779.70	JCA	Jcr4S04779.70
OMCL0	4704 genes,2 taxa	0	not assigned.unknown	Jcr4S04779.80	JCA	Jcr4S04779.80
OMCL0	4704 genes,2 taxa	0	not assigned.unknown	Jcr4S04780.10	JCA	Jcr4S04780.10
OMCL0	4704 genes,2 taxa	0	not assigned.unknown	Jcr4S04784.30	JCA	Jcr4S04784.30
OMCL0	4704 genes,2 taxa	0	not assigned.unknown	Jcr4S04786.30	JCA	Jcr4S04786.30
OMCL0	4704 genes,2 taxa	0	not assigned.unknown	Jcr4S04786.40	JCA	Jcr4S04786.40
OMCL0	4704 genes,2 taxa	0	not assigned.unknown	Jcr4S04788.10	JCA	Jcr4S04788.10
OMCL0	4704 genes,2 taxa	0	not assigned.unknown	Jcr4S04792.10	JCA	Jcr4S04792.10
OMCL0	4704 genes,2 taxa	0	not assigned.unknown	Jcr4S04792.40	JCA	Jcr4S04792.40
OMCL0	4704 genes,2 taxa	0	not assigned.unknown	Jcr4S04795.10	JCA	Jcr4S04795.10
OMCL0	4704 genes,2 taxa	0	not assigned.unknown	Jcr4S04795.30	JCA	Jcr4S04795.30
OMCL0	4704 genes,2 taxa	0	not assigned.unknown	Jcr4S04796.30	JCA	Jcr4S04796.30
OMCL0	4704 genes,2 taxa	0	not assigned.unknown	Jcr4S04796.60	JCA	Jcr4S04796.60
OMCL0	4704 genes,2 taxa	0	not assigned.unknown	Jcr4S04798.10	JCA	Jcr4S04798.10
OMCL0	4704 genes,2 taxa	0	not assigned.unknown	Jcr4S04800.10	JCA	Jcr4S04800.10
OMCL0	4704 genes,2 taxa	0	not assigned.unknown	Jcr4S04801.10	JCA	Jcr4S04801.10
OMCL0	4704 genes,2 taxa	0	not assigned.unknown	Jcr4S04804.20	JCA	Jcr4S04804.20
OMCL0	4704 genes,2 taxa	0	not assigned.unknown	Jcr4S04805.20	JCA	Jcr4S04805.20
OMCL0	4704 genes,2 taxa	0	not assigned.unknown	Jcr4S04846.10	JCA	Jcr4S04846.10
OMCL0	4704 genes,2 taxa	0	not assigned.unknown	Jcr4S04846.20	JCA	Jcr4S04846.20
OMCL0	4704 genes,2 taxa	0	not assigned.unknown	Jcr4S04848.30	JCA	Jcr4S04848.30
OMCL0	4704 genes,2 taxa	0	not assigned.unknown	Jcr4S04848.50	JCA	Jcr4S04848.50
OMCL0	4704 genes,2 taxa	0	not assigned.unknown	Jcr4S04856.10	JCA	Jcr4S04856.10
OMCL0	4704 genes,2 taxa	0	not assigned.unknown	Jcr4S04872.40	JCA	Jcr4S04872.40
OMCL0	4704 genes,2 taxa	0	not assigned.unknown	Jcr4S04873.30	JCA	Jcr4S04873.30
OMCL0	4704 genes,2 taxa	0	not assigned.unknown	Jcr4S04879.20	JCA	Jcr4S04879.20
OMCL0	4704 genes,2 taxa	0	not assigned.unknown	Jcr4S04887.10	JCA	Jcr4S04887.10
OMCL0	4704 genes,2 taxa	0	not assigned.unknown	Jcr4S04887.40	JCA	Jcr4S04887.40
OMCL0	4704 genes,2 taxa	0	not assigned.unknown	Jcr4S04888.30	JCA	Jcr4S04888.30
OMCL0	4704 genes,2 taxa	0	not assigned.unknown	Jcr4S04901.20	JCA	Jcr4S04901.20
OMCL0	4704 genes,2 taxa	0	not assigned.unknown	Jcr4S04901.40	JCA	Jcr4S04901.40
OMCL0	4704 genes,2 taxa	0	not assigned.unknown	Jcr4S04902.10	JCA	Jcr4S04902.10
OMCL0	4704 genes,2 taxa	0	not assigned.unknown	Jcr4S04902.40	JCA	Jcr4S04902.40
OMCL0	4704 genes,2 taxa	0	not assigned.unknown	Jcr4S04904.10	JCA	Jcr4S04904.10
OMCL0	4704 genes,2 taxa	0	not assigned.unknown	Jcr4S04904.20	JCA	Jcr4S04904.20
OMCL0	4704 genes,2 taxa	0	not assigned.unknown	Jcr4S04913.10	JCA	Jcr4S04913.10
OMCL0	4704 genes,2 taxa	0	not assigned.unknown	Jcr4S04913.30	JCA	Jcr4S04913.30
OMCL0	4704 genes,2 taxa	0	not assigned.unknown	Jcr4S04918.20	JCA	Jcr4S04918.20
OMCL0	4704 genes,2 taxa	0	not assigned.unknown	Jcr4S04926.10	JCA	Jcr4S04926.10
OMCL0	4704 genes,2 taxa	0	not assigned.unknown	Jcr4S04939.10	JCA	Jcr4S04939.10
OMCL0	4704 genes,2 taxa	0	not assigned.unknown	Jcr4S04944.10	JCA	Jcr4S04944.10
OMCL0	4704 genes,2 taxa	0	not assigned.unknown	Jcr4S04945.10	JCA	Jcr4S04945.10
OMCL0	4704 genes,2 taxa	0	not assigned.unknown	Jcr4S04954.30	JCA	Jcr4S04954.30
OMCL0	4704 genes,2 taxa	0	not assigned.unknown	Jcr4S04954.40	JCA	Jcr4S04954.40
OMCL0	4704 genes,2 taxa	0	not assigned.unknown	Jcr4S04977.10	JCA	Jcr4S04977.10
OMCL0	4704 genes,2 taxa	0	not assigned.unknown	Jcr4S04977.30	JCA	Jcr4S04977.30
OMCL0	4704 genes,2 taxa	0	not assigned.unknown	Jcr4S04977.40	JCA	Jcr4S04977.40
OMCL0	4704 genes,2 taxa	0	not assigned.unknown	Jcr4S04985.10	JCA	Jcr4S04985.10
OMCL0	4704 genes,2 taxa	0	not assigned.unknown	Jcr4S04993.20	JCA	Jcr4S04993.20
OMCL0	4704 genes,2 taxa	0	not assigned.unknown	Jcr4S05076.10	JCA	Jcr4S05076.10
OMCL0	4704 genes,2 taxa	0	not assigned.unknown	Jcr4S05093.20	JCA	Jcr4S05093.20
OMCL0	4704 genes,2 taxa	0	not assigned.unknown	Jcr4S05101.20	JCA	Jcr4S05101.20
OMCL0	4704 genes,2 taxa	0	not assigned.unknown	Jcr4S05120.10	JCA	Jcr4S05120.10
OMCL0	4704 genes,2 taxa	0	not assigned.unknown	Jcr4S05124.10	JCA	Jcr4S05124.10
OMCL0	4704 genes,2 taxa	0	not assigned.unknown	Jcr4S05139.50	JCA	Jcr4S05139.50
OMCL0	4704 genes,2 taxa	0	not assigned.unknown	Jcr4S05167.10	JCA	Jcr4S05167.10
OMCL0	4704 genes,2 taxa	0	not assigned.unknown	Jcr4S05182.30	JCA	Jcr4S05182.30
OMCL0	4704 genes,2 taxa	0	not assigned.unknown	Jcr4S05209.10	JCA	Jcr4S05209.10
OMCL0	4704 genes,2 taxa	0	not assigned.unknown	Jcr4S05209.20	JCA	Jcr4S05209.20
OMCL0	4704 genes,2 taxa	0	not assigned.unknown	Jcr4S05216.20	JCA	Jcr4S05216.20
OMCL0	4704 genes,2 taxa	0	not assigned.unknown	Jcr4S05226.30	JCA	Jcr4S05226.30
OMCL0	4704 genes,2 taxa	0	not assigned.unknown	Jcr4S05226.40	JCA	Jcr4S05226.40
OMCL0	4704 genes,2 taxa	0	not assigned.unknown	Jcr4S05228.30	JCA	Jcr4S05228.30
OMCL0	4704 genes,2 taxa	0	not assigned.unknown	Jcr4S05230.10	JCA	Jcr4S05230.10
OMCL0	4704 genes,2 taxa	0	not assigned.unknown	Jcr4S05273.10	JCA	Jcr4S05273.10
OMCL0	4704 genes,2 taxa	0	not assigned.unknown	Jcr4S05273.20	JCA	Jcr4S05273.20
OMCL0	4704 genes,2 taxa	0	not assigned.unknown	Jcr4S05301.30	JCA	Jcr4S05301.30
OMCL0	4704 genes,2 taxa	0	not assigned.unknown	Jcr4S05314.10	JCA	Jcr4S05314.10
OMCL0	4704 genes,2 taxa	0	not assigned.unknown	Jcr4S05314.20	JCA	Jcr4S05314.20
OMCL0	4704 genes,2 taxa	0	not assigned.unknown	Jcr4S05316.20	JCA	Jcr4S05316.20
OMCL0	4704 genes,2 taxa	0	not assigned.unknown	Jcr4S05317.10	JCA	Jcr4S05317.10
OMCL0	4704 genes,2 taxa	0	not assigned.unknown	Jcr4S05325.10	JCA	Jcr4S05325.10
OMCL0	4704 genes,2 taxa	0	not assigned.unknown	Jcr4S05327.10	JCA	Jcr4S05327.10
OMCL0	4704 genes,2 taxa	0	not assigned.unknown	Jcr4S05360.20	JCA	Jcr4S05360.20
OMCL0	4704 genes,2 taxa	0	not assigned.unknown	Jcr4S05375.20	JCA	Jcr4S05375.20
OMCL0	4704 genes,2 taxa	0	not assigned.unknown	Jcr4S05379.30	JCA	Jcr4S05379.30
OMCL0	4704 genes,2 taxa	0	not assigned.unknown	Jcr4S05402.10	JCA	Jcr4S05402.10
OMCL0	4704 genes,2 taxa	0	not assigned.unknown	Jcr4S05409.10	JCA	Jcr4S05409.10
OMCL0	4704 genes,2 taxa	0	not assigned.unknown	Jcr4S05410.10	JCA	Jcr4S05410.10
OMCL0	4704 genes,2 taxa	0	not assigned.unknown	Jcr4S05411.30	JCA	Jcr4S05411.30
OMCL0	4704 genes,2 taxa	0	not assigned.unknown	Jcr4S05426.20	JCA	Jcr4S05426.20
OMCL0	4704 genes,2 taxa	0	not assigned.unknown	Jcr4S05435.30	JCA	Jcr4S05435.30
OMCL0	4704 genes,2 taxa	0	not assigned.unknown	Jcr4S05439.10	JCA	Jcr4S05439.10
OMCL0	4704 genes,2 taxa	0	not assigned.unknown	Jcr4S05450.20	JCA	Jcr4S05450.20
OMCL0	4704 genes,2 taxa	0	not assigned.unknown	Jcr4S05454.20	JCA	Jcr4S05454.20
OMCL0	4704 genes,2 taxa	0	not assigned.unknown	Jcr4S05454.30	JCA	Jcr4S05454.30
OMCL0	4704 genes,2 taxa	0	not assigned.unknown	Jcr4S05456.10	JCA	Jcr4S05456.10
OMCL0	4704 genes,2 taxa	0	not assigned.unknown	Jcr4S05459.30	JCA	Jcr4S05459.30
OMCL0	4704 genes,2 taxa	0	not assigned.unknown	Jcr4S05459.60	JCA	Jcr4S05459.60
OMCL0	4704 genes,2 taxa	0	not assigned.unknown	Jcr4S05465.50	JCA	Jcr4S05465.50
OMCL0	4704 genes,2 taxa	0	not assigned.unknown	Jcr4S05466.20	JCA	Jcr4S05466.20
OMCL0	4704 genes,2 taxa	0	not assigned.unknown	Jcr4S05466.30	JCA	Jcr4S05466.30
OMCL0	4704 genes,2 taxa	0	not assigned.unknown	Jcr4S05469.10	JCA	Jcr4S05469.10
OMCL0	4704 genes,2 taxa	0	not assigned.unknown	Jcr4S05477.20	JCA	Jcr4S05477.20
OMCL0	4704 genes,2 taxa	0	not assigned.unknown	Jcr4S05485.10	JCA	Jcr4S05485.10
OMCL0	4704 genes,2 taxa	0	not assigned.unknown	Jcr4S05485.20	JCA	Jcr4S05485.20
OMCL0	4704 genes,2 taxa	0	not assigned.unknown	Jcr4S05489.30	JCA	Jcr4S05489.30
OMCL0	4704 genes,2 taxa	0	not assigned.unknown	Jcr4S05489.40	JCA	Jcr4S05489.40
OMCL0	4704 genes,2 taxa	0	not assigned.unknown	Jcr4S05489.50	JCA	Jcr4S05489.50
OMCL0	4704 genes,2 taxa	0	not assigned.unknown	Jcr4S05501.10	JCA	Jcr4S05501.10
OMCL0	4704 genes,2 taxa	0	not assigned.unknown	Jcr4S05512.20	JCA	Jcr4S05512.20
OMCL0	4704 genes,2 taxa	0	not assigned.unknown	Jcr4S05517.10	JCA	Jcr4S05517.10
OMCL0	4704 genes,2 taxa	0	not assigned.unknown	Jcr4S05522.40	JCA	Jcr4S05522.40
OMCL0	4704 genes,2 taxa	0	not assigned.unknown	Jcr4S05525.20	JCA	Jcr4S05525.20
OMCL0	4704 genes,2 taxa	0	not assigned.unknown	Jcr4S05525.30	JCA	Jcr4S05525.30
OMCL0	4704 genes,2 taxa	0	not assigned.unknown	Jcr4S05528.30	JCA	Jcr4S05528.30
OMCL0	4704 genes,2 taxa	0	not assigned.unknown	Jcr4S05528.40	JCA	Jcr4S05528.40
OMCL0	4704 genes,2 taxa	0	not assigned.unknown	Jcr4S05531.20	JCA	Jcr4S05531.20
OMCL0	4704 genes,2 taxa	0	not assigned.unknown	Jcr4S05532.20	JCA	Jcr4S05532.20
OMCL0	4704 genes,2 taxa	0	not assigned.unknown	Jcr4S05532.50	JCA	Jcr4S05532.50
OMCL0	4704 genes,2 taxa	0	not assigned.unknown	Jcr4S05542.20	JCA	Jcr4S05542.20
OMCL0	4704 genes,2 taxa	0	not assigned.unknown	Jcr4S05543.30	JCA	Jcr4S05543.30
OMCL0	4704 genes,2 taxa	0	not assigned.unknown	Jcr4S05547.10	JCA	Jcr4S05547.10
OMCL0	4704 genes,2 taxa	0	not assigned.unknown	Jcr4S05557.30	JCA	Jcr4S05557.30
OMCL0	4704 genes,2 taxa	0	not assigned.unknown	Jcr4S05557.60	JCA	Jcr4S05557.60
OMCL0	4704 genes,2 taxa	0	not assigned.unknown	Jcr4S05561.10	JCA	Jcr4S05561.10
OMCL0	4704 genes,2 taxa	0	not assigned.unknown	Jcr4S05566.10	JCA	Jcr4S05566.10
OMCL0	4704 genes,2 taxa	0	not assigned.unknown	Jcr4S05566.40	JCA	Jcr4S05566.40
OMCL0	4704 genes,2 taxa	0	not assigned.unknown	Jcr4S05567.10	JCA	Jcr4S05567.10
OMCL0	4704 genes,2 taxa	0	not assigned.unknown	Jcr4S05579.20	JCA	Jcr4S05579.20
OMCL0	4704 genes,2 taxa	0	not assigned.unknown	Jcr4S05579.60	JCA	Jcr4S05579.60
OMCL0	4704 genes,2 taxa	0	not assigned.unknown	Jcr4S05579.80	JCA	Jcr4S05579.80
OMCL0	4704 genes,2 taxa	0	not assigned.unknown	Jcr4S05585.10	JCA	Jcr4S05585.10
OMCL0	4704 genes,2 taxa	0	not assigned.unknown	Jcr4S05600.10	JCA	Jcr4S05600.10
OMCL0	4704 genes,2 taxa	0	not assigned.unknown	Jcr4S05604.20	JCA	Jcr4S05604.20
OMCL0	4704 genes,2 taxa	0	not assigned.unknown	Jcr4S05604.30	JCA	Jcr4S05604.30
OMCL0	4704 genes,2 taxa	0	not assigned.unknown	Jcr4S05604.70	JCA	Jcr4S05604.70
OMCL0	4704 genes,2 taxa	0	not assigned.unknown	Jcr4S05612.50	JCA	Jcr4S05612.50
OMCL0	4704 genes,2 taxa	0	not assigned.unknown	Jcr4S05622.40	JCA	Jcr4S05622.40
OMCL0	4704 genes,2 taxa	0	not assigned.unknown	Jcr4S05622.50	JCA	Jcr4S05622.50
OMCL0	4704 genes,2 taxa	0	not assigned.unknown	Jcr4S05628.20	JCA	Jcr4S05628.20
OMCL0	4704 genes,2 taxa	0	not assigned.unknown	Jcr4S05629.10	JCA	Jcr4S05629.10
OMCL0	4704 genes,2 taxa	0	not assigned.unknown	Jcr4S05638.10	JCA	Jcr4S05638.10
OMCL0	4704 genes,2 taxa	0	not assigned.unknown	Jcr4S05638.40	JCA	Jcr4S05638.40
OMCL0	4704 genes,2 taxa	0	not assigned.unknown	Jcr4S05639.20	JCA	Jcr4S05639.20
OMCL0	4704 genes,2 taxa	0	not assigned.unknown	Jcr4S05641.10	JCA	Jcr4S05641.10
OMCL0	4704 genes,2 taxa	0	not assigned.unknown	Jcr4S05641.20	JCA	Jcr4S05641.20
OMCL0	4704 genes,2 taxa	0	not assigned.unknown	Jcr4S05643.20	JCA	Jcr4S05643.20
OMCL0	4704 genes,2 taxa	0	not assigned.unknown	Jcr4S05644.20	JCA	Jcr4S05644.20
OMCL0	4704 genes,2 taxa	0	not assigned.unknown	Jcr4S05647.20	JCA	Jcr4S05647.20
OMCL0	4704 genes,2 taxa	0	not assigned.unknown	Jcr4S05682.10	JCA	Jcr4S05682.10
OMCL0	4704 genes,2 taxa	0	not assigned.unknown	Jcr4S05720.10	JCA	Jcr4S05720.10
OMCL0	4704 genes,2 taxa	0	not assigned.unknown	Jcr4S05770.40	JCA	Jcr4S05770.40
OMCL0	4704 genes,2 taxa	0	not assigned.unknown	Jcr4S05772.10	JCA	Jcr4S05772.10
OMCL0	4704 genes,2 taxa	0	not assigned.unknown	Jcr4S05794.10	JCA	Jcr4S05794.10
OMCL0	4704 genes,2 taxa	0	not assigned.unknown	Jcr4S05810.10	JCA	Jcr4S05810.10
OMCL0	4704 genes,2 taxa	0	not assigned.unknown	Jcr4S05810.20	JCA	Jcr4S05810.20
OMCL0	4704 genes,2 taxa	0	not assigned.unknown	Jcr4S05833.10	JCA	Jcr4S05833.10
OMCL0	4704 genes,2 taxa	0	not assigned.unknown	Jcr4S05847.10	JCA	Jcr4S05847.10
OMCL0	4704 genes,2 taxa	0	not assigned.unknown	Jcr4S05880.30	JCA	Jcr4S05880.30
OMCL0	4704 genes,2 taxa	0	not assigned.unknown	Jcr4S05897.20	JCA	Jcr4S05897.20
OMCL0	4704 genes,2 taxa	0	not assigned.unknown	Jcr4S05899.30	JCA	Jcr4S05899.30
OMCL0	4704 genes,2 taxa	0	not assigned.unknown	Jcr4S05899.40	JCA	Jcr4S05899.40
OMCL0	4704 genes,2 taxa	0	not assigned.unknown	Jcr4S05924.10	JCA	Jcr4S05924.10
OMCL0	4704 genes,2 taxa	0	not assigned.unknown	Jcr4S05939.20	JCA	Jcr4S05939.20
OMCL0	4704 genes,2 taxa	0	not assigned.unknown	Jcr4S05942.20	JCA	Jcr4S05942.20
OMCL0	4704 genes,2 taxa	0	not assigned.unknown	Jcr4S05953.10	JCA	Jcr4S05953.10
OMCL0	4704 genes,2 taxa	0	not assigned.unknown	Jcr4S05953.20	JCA	Jcr4S05953.20
OMCL0	4704 genes,2 taxa	0	not assigned.unknown	Jcr4S05956.10	JCA	Jcr4S05956.10
OMCL0	4704 genes,2 taxa	0	not assigned.unknown	Jcr4S05980.30	JCA	Jcr4S05980.30
OMCL0	4704 genes,2 taxa	0	not assigned.unknown	Jcr4S05980.40	JCA	Jcr4S05980.40
OMCL0	4704 genes,2 taxa	0	not assigned.unknown	Jcr4S05989.40	JCA	Jcr4S05989.40
OMCL0	4704 genes,2 taxa	0	not assigned.unknown	Jcr4S05989.50	JCA	Jcr4S05989.50
OMCL0	4704 genes,2 taxa	0	not assigned.unknown	Jcr4S05993.20	JCA	Jcr4S05993.20
OMCL0	4704 genes,2 taxa	0	not assigned.unknown	Jcr4S06034.30	JCA	Jcr4S06034.30
OMCL0	4704 genes,2 taxa	0	not assigned.unknown	Jcr4S06034.40	JCA	Jcr4S06034.40
OMCL0	4704 genes,2 taxa	0	not assigned.unknown	Jcr4S06034.60	JCA	Jcr4S06034.60
OMCL0	4704 genes,2 taxa	0	not assigned.unknown	Jcr4S06042.10	JCA	Jcr4S06042.10
OMCL0	4704 genes,2 taxa	0	not assigned.unknown	Jcr4S06051.20	JCA	Jcr4S06051.20
OMCL0	4704 genes,2 taxa	0	not assigned.unknown	Jcr4S06055.40	JCA	Jcr4S06055.40
OMCL0	4704 genes,2 taxa	0	not assigned.unknown	Jcr4S06084.30	JCA	Jcr4S06084.30
OMCL0	4704 genes,2 taxa	0	not assigned.unknown	Jcr4S06087.20	JCA	Jcr4S06087.20
OMCL0	4704 genes,2 taxa	0	not assigned.unknown	Jcr4S06089.30	JCA	Jcr4S06089.30
OMCL0	4704 genes,2 taxa	0	not assigned.unknown	Jcr4S06090.30	JCA	Jcr4S06090.30
OMCL0	4704 genes,2 taxa	0	not assigned.unknown	Jcr4S06096.10	JCA	Jcr4S06096.10
OMCL0	4704 genes,2 taxa	0	not assigned.unknown	Jcr4S06102.20	JCA	Jcr4S06102.20
OMCL0	4704 genes,2 taxa	0	not assigned.unknown	Jcr4S06105.10	JCA	Jcr4S06105.10
OMCL0	4704 genes,2 taxa	0	not assigned.unknown	Jcr4S06106.20	JCA	Jcr4S06106.20
OMCL0	4704 genes,2 taxa	0	not assigned.unknown	Jcr4S06109.10	JCA	Jcr4S06109.10
OMCL0	4704 genes,2 taxa	0	not assigned.unknown	Jcr4S06111.10	JCA	Jcr4S06111.10
OMCL0	4704 genes,2 taxa	0	not assigned.unknown	Jcr4S06113.20	JCA	Jcr4S06113.20
OMCL0	4704 genes,2 taxa	0	not assigned.unknown	Jcr4S06121.10	JCA	Jcr4S06121.10
OMCL0	4704 genes,2 taxa	0	not assigned.unknown	Jcr4S06125.20	JCA	Jcr4S06125.20
OMCL0	4704 genes,2 taxa	0	not assigned.unknown	Jcr4S06125.30	JCA	Jcr4S06125.30
OMCL0	4704 genes,2 taxa	0	not assigned.unknown	Jcr4S06132.10	JCA	Jcr4S06132.10
OMCL0	4704 genes,2 taxa	0	not assigned.unknown	Jcr4S06144.10	JCA	Jcr4S06144.10
OMCL0	4704 genes,2 taxa	0	not assigned.unknown	Jcr4S06144.40	JCA	Jcr4S06144.40
OMCL0	4704 genes,2 taxa	0	not assigned.unknown	Jcr4S06146.30	JCA	Jcr4S06146.30
OMCL0	4704 genes,2 taxa	0	not assigned.unknown	Jcr4S06147.10	JCA	Jcr4S06147.10
OMCL0	4704 genes,2 taxa	0	not assigned.unknown	Jcr4S06150.10	JCA	Jcr4S06150.10
OMCL0	4704 genes,2 taxa	0	not assigned.unknown	Jcr4S06150.20	JCA	Jcr4S06150.20
OMCL0	4704 genes,2 taxa	0	not assigned.unknown	Jcr4S06151.20	JCA	Jcr4S06151.20
OMCL0	4704 genes,2 taxa	0	not assigned.unknown	Jcr4S06162.30	JCA	Jcr4S06162.30
OMCL0	4704 genes,2 taxa	0	not assigned.unknown	Jcr4S06197.20	JCA	Jcr4S06197.20
OMCL0	4704 genes,2 taxa	0	not assigned.unknown	Jcr4S06200.10	JCA	Jcr4S06200.10
OMCL0	4704 genes,2 taxa	0	not assigned.unknown	Jcr4S06213.20	JCA	Jcr4S06213.20
OMCL0	4704 genes,2 taxa	0	not assigned.unknown	Jcr4S06218.30	JCA	Jcr4S06218.30
OMCL0	4704 genes,2 taxa	0	not assigned.unknown	Jcr4S06228.20	JCA	Jcr4S06228.20
OMCL0	4704 genes,2 taxa	0	not assigned.unknown	Jcr4S06228.30	JCA	Jcr4S06228.30
OMCL0	4704 genes,2 taxa	0	not assigned.unknown	Jcr4S06228.40	JCA	Jcr4S06228.40
OMCL0	4704 genes,2 taxa	0	not assigned.unknown	Jcr4S06237.30	JCA	Jcr4S06237.30
OMCL0	4704 genes,2 taxa	0	not assigned.unknown	Jcr4S06238.10	JCA	Jcr4S06238.10
OMCL0	4704 genes,2 taxa	0	not assigned.unknown	Jcr4S06245.20	JCA	Jcr4S06245.20
OMCL0	4704 genes,2 taxa	0	not assigned.unknown	Jcr4S06247.10	JCA	Jcr4S06247.10
OMCL0	4704 genes,2 taxa	0	not assigned.unknown	Jcr4S06247.40	JCA	Jcr4S06247.40
OMCL0	4704 genes,2 taxa	0	not assigned.unknown	Jcr4S06249.30	JCA	Jcr4S06249.30
OMCL0	4704 genes,2 taxa	0	not assigned.unknown	Jcr4S06255.20	JCA	Jcr4S06255.20
OMCL0	4704 genes,2 taxa	0	not assigned.unknown	Jcr4S06255.40	JCA	Jcr4S06255.40
OMCL0	4704 genes,2 taxa	0	not assigned.unknown	Jcr4S06256.30	JCA	Jcr4S06256.30
OMCL0	4704 genes,2 taxa	0	not assigned.unknown	Jcr4S06258.10	JCA	Jcr4S06258.10
OMCL0	4704 genes,2 taxa	0	not assigned.unknown	Jcr4S06258.30	JCA	Jcr4S06258.30
OMCL0	4704 genes,2 taxa	0	not assigned.unknown	Jcr4S06258.40	JCA	Jcr4S06258.40
OMCL0	4704 genes,2 taxa	0	not assigned.unknown	Jcr4S06258.80	JCA	Jcr4S06258.80
OMCL0	4704 genes,2 taxa	0	not assigned.unknown	Jcr4S06259.10	JCA	Jcr4S06259.10
OMCL0	4704 genes,2 taxa	0	not assigned.unknown	Jcr4S06280.10	JCA	Jcr4S06280.10
OMCL0	4704 genes,2 taxa	0	not assigned.unknown	Jcr4S06285.30	JCA	Jcr4S06285.30
OMCL0	4704 genes,2 taxa	0	not assigned.unknown	Jcr4S06285.50	JCA	Jcr4S06285.50
OMCL0	4704 genes,2 taxa	0	not assigned.unknown	Jcr4S06286.50	JCA	Jcr4S06286.50
OMCL0	4704 genes,2 taxa	0	not assigned.unknown	Jcr4S06291.10	JCA	Jcr4S06291.10
OMCL0	4704 genes,2 taxa	0	not assigned.unknown	Jcr4S06301.10	JCA	Jcr4S06301.10
OMCL0	4704 genes,2 taxa	0	not assigned.unknown	Jcr4S06308.50	JCA	Jcr4S06308.50
OMCL0	4704 genes,2 taxa	0	not assigned.unknown	Jcr4S06311.10	JCA	Jcr4S06311.10
OMCL0	4704 genes,2 taxa	0	not assigned.unknown	Jcr4S06311.30	JCA	Jcr4S06311.30
OMCL0	4704 genes,2 taxa	0	not assigned.unknown	Jcr4S06311.50	JCA	Jcr4S06311.50
OMCL0	4704 genes,2 taxa	0	not assigned.unknown	Jcr4S06311.90	JCA	Jcr4S06311.90
OMCL0	4704 genes,2 taxa	0	not assigned.unknown	Jcr4S06315.30	JCA	Jcr4S06315.30
OMCL0	4704 genes,2 taxa	0	not assigned.unknown	Jcr4S06316.10	JCA	Jcr4S06316.10
OMCL0	4704 genes,2 taxa	0	not assigned.unknown	Jcr4S06321.20	JCA	Jcr4S06321.20
OMCL0	4704 genes,2 taxa	0	not assigned.unknown	Jcr4S06326.10	JCA	Jcr4S06326.10
OMCL0	4704 genes,2 taxa	0	not assigned.unknown	Jcr4S06326.20	JCA	Jcr4S06326.20
OMCL0	4704 genes,2 taxa	0	not assigned.unknown	Jcr4S06333.30	JCA	Jcr4S06333.30
OMCL0	4704 genes,2 taxa	0	not assigned.unknown	Jcr4S06334.30	JCA	Jcr4S06334.30
OMCL0	4704 genes,2 taxa	0	not assigned.unknown	Jcr4S06348.20	JCA	Jcr4S06348.20
OMCL0	4704 genes,2 taxa	0	not assigned.unknown	Jcr4S06348.50	JCA	Jcr4S06348.50
OMCL0	4704 genes,2 taxa	0	not assigned.unknown	Jcr4S06351.20	JCA	Jcr4S06351.20
OMCL0	4704 genes,2 taxa	0	not assigned.unknown	Jcr4S06351.50	JCA	Jcr4S06351.50
OMCL0	4704 genes,2 taxa	0	not assigned.unknown	Jcr4S06352.10	JCA	Jcr4S06352.10
OMCL0	4704 genes,2 taxa	0	not assigned.unknown	Jcr4S06355.10	JCA	Jcr4S06355.10
OMCL0	4704 genes,2 taxa	0	not assigned.unknown	Jcr4S06355.20	JCA	Jcr4S06355.20
OMCL0	4704 genes,2 taxa	0	not assigned.unknown	Jcr4S06359.20	JCA	Jcr4S06359.20
OMCL0	4704 genes,2 taxa	0	not assigned.unknown	Jcr4S06362.10	JCA	Jcr4S06362.10
OMCL0	4704 genes,2 taxa	0	not assigned.unknown	Jcr4S06370.20	JCA	Jcr4S06370.20
OMCL0	4704 genes,2 taxa	0	not assigned.unknown	Jcr4S06371.20	JCA	Jcr4S06371.20
OMCL0	4704 genes,2 taxa	0	not assigned.unknown	Jcr4S06373.10	JCA	Jcr4S06373.10
OMCL0	4704 genes,2 taxa	0	not assigned.unknown	Jcr4S06377.10	JCA	Jcr4S06377.10
OMCL0	4704 genes,2 taxa	0	not assigned.unknown	Jcr4S06377.20	JCA	Jcr4S06377.20
OMCL0	4704 genes,2 taxa	0	not assigned.unknown	Jcr4S06486.20	JCA	Jcr4S06486.20
OMCL0	4704 genes,2 taxa	0	not assigned.unknown	Jcr4S06486.30	JCA	Jcr4S06486.30
OMCL0	4704 genes,2 taxa	0	not assigned.unknown	Jcr4S06503.20	JCA	Jcr4S06503.20
OMCL0	4704 genes,2 taxa	0	not assigned.unknown	Jcr4S06513.10	JCA	Jcr4S06513.10
OMCL0	4704 genes,2 taxa	0	not assigned.unknown	Jcr4S06522.10	JCA	Jcr4S06522.10
OMCL0	4704 genes,2 taxa	0	not assigned.unknown	Jcr4S06529.10	JCA	Jcr4S06529.10
OMCL0	4704 genes,2 taxa	0	not assigned.unknown	Jcr4S06535.20	JCA	Jcr4S06535.20
OMCL0	4704 genes,2 taxa	0	not assigned.unknown	Jcr4S06549.10	JCA	Jcr4S06549.10
OMCL0	4704 genes,2 taxa	0	not assigned.unknown	Jcr4S06550.10	JCA	Jcr4S06550.10
OMCL0	4704 genes,2 taxa	0	not assigned.unknown	Jcr4S06557.20	JCA	Jcr4S06557.20
OMCL0	4704 genes,2 taxa	0	not assigned.unknown	Jcr4S06564.30	JCA	Jcr4S06564.30
OMCL0	4704 genes,2 taxa	0	not assigned.unknown	Jcr4S06567.10	JCA	Jcr4S06567.10
OMCL0	4704 genes,2 taxa	0	not assigned.unknown	Jcr4S06574.10	JCA	Jcr4S06574.10
OMCL0	4704 genes,2 taxa	0	not assigned.unknown	Jcr4S06574.20	JCA	Jcr4S06574.20
OMCL0	4704 genes,2 taxa	0	not assigned.unknown	Jcr4S06623.20	JCA	Jcr4S06623.20
OMCL0	4704 genes,2 taxa	0	not assigned.unknown	Jcr4S06639.10	JCA	Jcr4S06639.10
OMCL0	4704 genes,2 taxa	0	not assigned.unknown	Jcr4S06664.10	JCA	Jcr4S06664.10
OMCL0	4704 genes,2 taxa	0	not assigned.unknown	Jcr4S06691.10	JCA	Jcr4S06691.10
OMCL0	4704 genes,2 taxa	0	not assigned.unknown	Jcr4S06702.10	JCA	Jcr4S06702.10
OMCL0	4704 genes,2 taxa	0	not assigned.unknown	Jcr4S06736.30	JCA	Jcr4S06736.30
OMCL0	4704 genes,2 taxa	0	not assigned.unknown	Jcr4S06738.30	JCA	Jcr4S06738.30
OMCL0	4704 genes,2 taxa	0	not assigned.unknown	Jcr4S06739.20	JCA	Jcr4S06739.20
OMCL0	4704 genes,2 taxa	0	not assigned.unknown	Jcr4S06739.30	JCA	Jcr4S06739.30
OMCL0	4704 genes,2 taxa	0	not assigned.unknown	Jcr4S06762.10	JCA	Jcr4S06762.10
OMCL0	4704 genes,2 taxa	0	not assigned.unknown	Jcr4S06762.30	JCA	Jcr4S06762.30
OMCL0	4704 genes,2 taxa	0	not assigned.unknown	Jcr4S06763.20	JCA	Jcr4S06763.20
OMCL0	4704 genes,2 taxa	0	not assigned.unknown	Jcr4S06772.10	JCA	Jcr4S06772.10
OMCL0	4704 genes,2 taxa	0	not assigned.unknown	Jcr4S06790.10	JCA	Jcr4S06790.10
OMCL0	4704 genes,2 taxa	0	not assigned.unknown	Jcr4S06790.60	JCA	Jcr4S06790.60
OMCL0	4704 genes,2 taxa	0	not assigned.unknown	Jcr4S06803.20	JCA	Jcr4S06803.20
OMCL0	4704 genes,2 taxa	0	not assigned.unknown	Jcr4S06806.10	JCA	Jcr4S06806.10
OMCL0	4704 genes,2 taxa	0	not assigned.unknown	Jcr4S06806.30	JCA	Jcr4S06806.30
OMCL0	4704 genes,2 taxa	0	not assigned.unknown	Jcr4S06807.10	JCA	Jcr4S06807.10
OMCL0	4704 genes,2 taxa	0	not assigned.unknown	Jcr4S06810.10	JCA	Jcr4S06810.10
OMCL0	4704 genes,2 taxa	0	not assigned.unknown	Jcr4S06811.30	JCA	Jcr4S06811.30
OMCL0	4704 genes,2 taxa	0	not assigned.unknown	Jcr4S06826.10	JCA	Jcr4S06826.10
OMCL0	4704 genes,2 taxa	0	not assigned.unknown	Jcr4S06826.20	JCA	Jcr4S06826.20
OMCL0	4704 genes,2 taxa	0	not assigned.unknown	Jcr4S06827.10	JCA	Jcr4S06827.10
OMCL0	4704 genes,2 taxa	0	not assigned.unknown	Jcr4S06827.30	JCA	Jcr4S06827.30
OMCL0	4704 genes,2 taxa	0	not assigned.unknown	Jcr4S06831.10	JCA	Jcr4S06831.10
OMCL0	4704 genes,2 taxa	0	not assigned.unknown	Jcr4S06845.20	JCA	Jcr4S06845.20
OMCL0	4704 genes,2 taxa	0	not assigned.unknown	Jcr4S06849.20	JCA	Jcr4S06849.20
OMCL0	4704 genes,2 taxa	0	not assigned.unknown	Jcr4S06881.20	JCA	Jcr4S06881.20
OMCL0	4704 genes,2 taxa	0	not assigned.unknown	Jcr4S06893.10	JCA	Jcr4S06893.10
OMCL0	4704 genes,2 taxa	0	not assigned.unknown	Jcr4S06910.10	JCA	Jcr4S06910.10
OMCL0	4704 genes,2 taxa	0	not assigned.unknown	Jcr4S06914.20	JCA	Jcr4S06914.20
OMCL0	4704 genes,2 taxa	0	not assigned.unknown	Jcr4S06921.20	JCA	Jcr4S06921.20
OMCL0	4704 genes,2 taxa	0	not assigned.unknown	Jcr4S06923.20	JCA	Jcr4S06923.20
OMCL0	4704 genes,2 taxa	0	not assigned.unknown	Jcr4S06936.10	JCA	Jcr4S06936.10
OMCL0	4704 genes,2 taxa	0	not assigned.unknown	Jcr4S06943.10	JCA	Jcr4S06943.10
OMCL0	4704 genes,2 taxa	0	not assigned.unknown	Jcr4S06943.40	JCA	Jcr4S06943.40
OMCL0	4704 genes,2 taxa	0	not assigned.unknown	Jcr4S06946.10	JCA	Jcr4S06946.10
OMCL0	4704 genes,2 taxa	0	not assigned.unknown	Jcr4S06972.10	JCA	Jcr4S06972.10
OMCL0	4704 genes,2 taxa	0	not assigned.unknown	Jcr4S06972.30	JCA	Jcr4S06972.30
OMCL0	4704 genes,2 taxa	0	not assigned.unknown	Jcr4S06975.20	JCA	Jcr4S06975.20
OMCL0	4704 genes,2 taxa	0	not assigned.unknown	Jcr4S06975.60	JCA	Jcr4S06975.60
OMCL0	4704 genes,2 taxa	0	not assigned.unknown	Jcr4S06977.10	JCA	Jcr4S06977.10
OMCL0	4704 genes,2 taxa	0	not assigned.unknown	Jcr4S06987.10	JCA	Jcr4S06987.10
OMCL0	4704 genes,2 taxa	0	not assigned.unknown	Jcr4S06987.50	JCA	Jcr4S06987.50
OMCL0	4704 genes,2 taxa	0	not assigned.unknown	Jcr4S06988.30	JCA	Jcr4S06988.30
OMCL0	4704 genes,2 taxa	0	not assigned.unknown	Jcr4S06988.40	JCA	Jcr4S06988.40
OMCL0	4704 genes,2 taxa	0	not assigned.unknown	Jcr4S06990.10	JCA	Jcr4S06990.10
OMCL0	4704 genes,2 taxa	0	not assigned.unknown	Jcr4S06997.30	JCA	Jcr4S06997.30
OMCL0	4704 genes,2 taxa	0	not assigned.unknown	Jcr4S07010.20	JCA	Jcr4S07010.20
OMCL0	4704 genes,2 taxa	0	not assigned.unknown	Jcr4S07022.20	JCA	Jcr4S07022.20
OMCL0	4704 genes,2 taxa	0	not assigned.unknown	Jcr4S07027.10	JCA	Jcr4S07027.10
OMCL0	4704 genes,2 taxa	0	not assigned.unknown	Jcr4S07027.20	JCA	Jcr4S07027.20
OMCL0	4704 genes,2 taxa	0	not assigned.unknown	Jcr4S07027.30	JCA	Jcr4S07027.30
OMCL0	4704 genes,2 taxa	0	not assigned.unknown	Jcr4S07039.30	JCA	Jcr4S07039.30
OMCL0	4704 genes,2 taxa	0	not assigned.unknown	Jcr4S07044.20	JCA	Jcr4S07044.20
OMCL0	4704 genes,2 taxa	0	not assigned.unknown	Jcr4S07059.30	JCA	Jcr4S07059.30
OMCL0	4704 genes,2 taxa	0	not assigned.unknown	Jcr4S07060.40	JCA	Jcr4S07060.40
OMCL0	4704 genes,2 taxa	0	not assigned.unknown	Jcr4S07061.20	JCA	Jcr4S07061.20
OMCL0	4704 genes,2 taxa	0	not assigned.unknown	Jcr4S07063.10	JCA	Jcr4S07063.10
OMCL0	4704 genes,2 taxa	0	not assigned.unknown	Jcr4S07069.10	JCA	Jcr4S07069.10
OMCL0	4704 genes,2 taxa	0	not assigned.unknown	Jcr4S07077.20	JCA	Jcr4S07077.20
OMCL0	4704 genes,2 taxa	0	not assigned.unknown	Jcr4S07079.20	JCA	Jcr4S07079.20
OMCL0	4704 genes,2 taxa	0	not assigned.unknown	Jcr4S07092.30	JCA	Jcr4S07092.30
OMCL0	4704 genes,2 taxa	0	not assigned.unknown	Jcr4S07099.10	JCA	Jcr4S07099.10
OMCL0	4704 genes,2 taxa	0	not assigned.unknown	Jcr4S07105.20	JCA	Jcr4S07105.20
OMCL0	4704 genes,2 taxa	0	not assigned.unknown	Jcr4S07111.20	JCA	Jcr4S07111.20
OMCL0	4704 genes,2 taxa	0	not assigned.unknown	Jcr4S07113.10	JCA	Jcr4S07113.10
OMCL0	4704 genes,2 taxa	0	not assigned.unknown	Jcr4S07113.30	JCA	Jcr4S07113.30
OMCL0	4704 genes,2 taxa	0	not assigned.unknown	Jcr4S07115.10	JCA	Jcr4S07115.10
OMCL0	4704 genes,2 taxa	0	not assigned.unknown	Jcr4S07122.30	JCA	Jcr4S07122.30
OMCL0	4704 genes,2 taxa	0	not assigned.unknown	Jcr4S07126.30	JCA	Jcr4S07126.30
OMCL0	4704 genes,2 taxa	0	not assigned.unknown	Jcr4S07134.20	JCA	Jcr4S07134.20
OMCL0	4704 genes,2 taxa	0	not assigned.unknown	Jcr4S07134.30	JCA	Jcr4S07134.30
OMCL0	4704 genes,2 taxa	0	not assigned.unknown	Jcr4S07136.10	JCA	Jcr4S07136.10
OMCL0	4704 genes,2 taxa	0	not assigned.unknown	Jcr4S07137.50	JCA	Jcr4S07137.50
OMCL0	4704 genes,2 taxa	0	not assigned.unknown	Jcr4S07141.10	JCA	Jcr4S07141.10
OMCL0	4704 genes,2 taxa	0	not assigned.unknown	Jcr4S07157.10	JCA	Jcr4S07157.10
OMCL0	4704 genes,2 taxa	0	not assigned.unknown	Jcr4S07157.20	JCA	Jcr4S07157.20
OMCL0	4704 genes,2 taxa	0	not assigned.unknown	Jcr4S07167.10	JCA	Jcr4S07167.10
OMCL0	4704 genes,2 taxa	0	not assigned.unknown	Jcr4S07169.10	JCA	Jcr4S07169.10
OMCL0	4704 genes,2 taxa	0	not assigned.unknown	Jcr4S07172.20	JCA	Jcr4S07172.20
OMCL0	4704 genes,2 taxa	0	not assigned.unknown	Jcr4S07173.30	JCA	Jcr4S07173.30
OMCL0	4704 genes,2 taxa	0	not assigned.unknown	Jcr4S07174.20	JCA	Jcr4S07174.20
OMCL0	4704 genes,2 taxa	0	not assigned.unknown	Jcr4S07175.20	JCA	Jcr4S07175.20
OMCL0	4704 genes,2 taxa	0	not assigned.unknown	Jcr4S07175.50	JCA	Jcr4S07175.50
OMCL0	4704 genes,2 taxa	0	not assigned.unknown	Jcr4S07183.10	JCA	Jcr4S07183.10
OMCL0	4704 genes,2 taxa	0	not assigned.unknown	Jcr4S07188.20	JCA	Jcr4S07188.20
OMCL0	4704 genes,2 taxa	0	not assigned.unknown	Jcr4S07188.50	JCA	Jcr4S07188.50
OMCL0	4704 genes,2 taxa	0	not assigned.unknown	Jcr4S07191.30	JCA	Jcr4S07191.30
OMCL0	4704 genes,2 taxa	0	not assigned.unknown	Jcr4S07192.20	JCA	Jcr4S07192.20
OMCL0	4704 genes,2 taxa	0	not assigned.unknown	Jcr4S07212.10	JCA	Jcr4S07212.10
OMCL0	4704 genes,2 taxa	0	not assigned.unknown	Jcr4S07214.20	JCA	Jcr4S07214.20
OMCL0	4704 genes,2 taxa	0	not assigned.unknown	Jcr4S07216.30	JCA	Jcr4S07216.30
OMCL0	4704 genes,2 taxa	0	not assigned.unknown	Jcr4S07216.40	JCA	Jcr4S07216.40
OMCL0	4704 genes,2 taxa	0	not assigned.unknown	Jcr4S07227.10	JCA	Jcr4S07227.10
OMCL0	4704 genes,2 taxa	0	not assigned.unknown	Jcr4S07227.30	JCA	Jcr4S07227.30
OMCL0	4704 genes,2 taxa	0	not assigned.unknown	Jcr4S07228.10	JCA	Jcr4S07228.10
OMCL0	4704 genes,2 taxa	0	not assigned.unknown	Jcr4S07229.10	JCA	Jcr4S07229.10
OMCL0	4704 genes,2 taxa	0	not assigned.unknown	Jcr4S07239.20	JCA	Jcr4S07239.20
OMCL0	4704 genes,2 taxa	0	not assigned.unknown	Jcr4S07243.30	JCA	Jcr4S07243.30
OMCL0	4704 genes,2 taxa	0	not assigned.unknown	Jcr4S07248.10	JCA	Jcr4S07248.10
OMCL0	4704 genes,2 taxa	0	not assigned.unknown	Jcr4S07248.20	JCA	Jcr4S07248.20
OMCL0	4704 genes,2 taxa	0	not assigned.unknown	Jcr4S07250.10	JCA	Jcr4S07250.10
OMCL0	4704 genes,2 taxa	0	not assigned.unknown	Jcr4S07257.40	JCA	Jcr4S07257.40
OMCL0	4704 genes,2 taxa	0	not assigned.unknown	Jcr4S07259.30	JCA	Jcr4S07259.30
OMCL0	4704 genes,2 taxa	0	not assigned.unknown	Jcr4S07260.20	JCA	Jcr4S07260.20
OMCL0	4704 genes,2 taxa	0	not assigned.unknown	Jcr4S07260.30	JCA	Jcr4S07260.30
OMCL0	4704 genes,2 taxa	0	not assigned.unknown	Jcr4S07261.20	JCA	Jcr4S07261.20
OMCL0	4704 genes,2 taxa	0	not assigned.unknown	Jcr4S07263.10	JCA	Jcr4S07263.10
OMCL0	4704 genes,2 taxa	0	not assigned.unknown	Jcr4S07264.10	JCA	Jcr4S07264.10
OMCL0	4704 genes,2 taxa	0	not assigned.unknown	Jcr4S07264.20	JCA	Jcr4S07264.20
OMCL0	4704 genes,2 taxa	0	not assigned.unknown	Jcr4S07265.10	JCA	Jcr4S07265.10
OMCL0	4704 genes,2 taxa	0	not assigned.unknown	Jcr4S07267.20	JCA	Jcr4S07267.20
OMCL0	4704 genes,2 taxa	0	not assigned.unknown	Jcr4S07267.50	JCA	Jcr4S07267.50
OMCL0	4704 genes,2 taxa	0	not assigned.unknown	Jcr4S07273.20	JCA	Jcr4S07273.20
OMCL0	4704 genes,2 taxa	0	not assigned.unknown	Jcr4S07276.10	JCA	Jcr4S07276.10
OMCL0	4704 genes,2 taxa	0	not assigned.unknown	Jcr4S07276.20	JCA	Jcr4S07276.20
OMCL0	4704 genes,2 taxa	0	not assigned.unknown	Jcr4S07276.30	JCA	Jcr4S07276.30
OMCL0	4704 genes,2 taxa	0	not assigned.unknown	Jcr4S07277.10	JCA	Jcr4S07277.10
OMCL0	4704 genes,2 taxa	0	not assigned.unknown	Jcr4S07278.10	JCA	Jcr4S07278.10
OMCL0	4704 genes,2 taxa	0	not assigned.unknown	Jcr4S07278.30	JCA	Jcr4S07278.30
OMCL0	4704 genes,2 taxa	0	not assigned.unknown	Jcr4S07278.60	JCA	Jcr4S07278.60
OMCL0	4704 genes,2 taxa	0	not assigned.unknown	Jcr4S07279.20	JCA	Jcr4S07279.20
OMCL0	4704 genes,2 taxa	0	not assigned.unknown	Jcr4S07281.30	JCA	Jcr4S07281.30
OMCL0	4704 genes,2 taxa	0	not assigned.unknown	Jcr4S07282.20	JCA	Jcr4S07282.20
OMCL0	4704 genes,2 taxa	0	not assigned.unknown	Jcr4S07282.40	JCA	Jcr4S07282.40
OMCL0	4704 genes,2 taxa	0	not assigned.unknown	Jcr4S07285.10	JCA	Jcr4S07285.10
OMCL0	4704 genes,2 taxa	0	not assigned.unknown	Jcr4S07285.20	JCA	Jcr4S07285.20
OMCL0	4704 genes,2 taxa	0	not assigned.unknown	Jcr4S07351.10	JCA	Jcr4S07351.10
OMCL0	4704 genes,2 taxa	0	not assigned.unknown	Jcr4S07360.30	JCA	Jcr4S07360.30
OMCL0	4704 genes,2 taxa	0	not assigned.unknown	Jcr4S07360.40	JCA	Jcr4S07360.40
OMCL0	4704 genes,2 taxa	0	not assigned.unknown	Jcr4S07376.10	JCA	Jcr4S07376.10
OMCL0	4704 genes,2 taxa	0	not assigned.unknown	Jcr4S07381.10	JCA	Jcr4S07381.10
OMCL0	4704 genes,2 taxa	0	not assigned.unknown	Jcr4S07383.30	JCA	Jcr4S07383.30
OMCL0	4704 genes,2 taxa	0	not assigned.unknown	Jcr4S07401.20	JCA	Jcr4S07401.20
OMCL0	4704 genes,2 taxa	0	not assigned.unknown	Jcr4S07418.10	JCA	Jcr4S07418.10
OMCL0	4704 genes,2 taxa	0	not assigned.unknown	Jcr4S07438.10	JCA	Jcr4S07438.10
OMCL0	4704 genes,2 taxa	0	not assigned.unknown	Jcr4S07441.40	JCA	Jcr4S07441.40
OMCL0	4704 genes,2 taxa	0	not assigned.unknown	Jcr4S07447.20	JCA	Jcr4S07447.20
OMCL0	4704 genes,2 taxa	0	not assigned.unknown	Jcr4S07455.10	JCA	Jcr4S07455.10
OMCL0	4704 genes,2 taxa	0	not assigned.unknown	Jcr4S07455.20	JCA	Jcr4S07455.20
OMCL0	4704 genes,2 taxa	0	not assigned.unknown	Jcr4S07461.10	JCA	Jcr4S07461.10
OMCL0	4704 genes,2 taxa	0	not assigned.unknown	Jcr4S07490.10	JCA	Jcr4S07490.10
OMCL0	4704 genes,2 taxa	0	not assigned.unknown	Jcr4S07490.20	JCA	Jcr4S07490.20
OMCL0	4704 genes,2 taxa	0	not assigned.unknown	Jcr4S07493.10	JCA	Jcr4S07493.10
OMCL0	4704 genes,2 taxa	0	not assigned.unknown	Jcr4S07497.10	JCA	Jcr4S07497.10
OMCL0	4704 genes,2 taxa	0	not assigned.unknown	Jcr4S07497.20	JCA	Jcr4S07497.20
OMCL0	4704 genes,2 taxa	0	not assigned.unknown	Jcr4S07505.20	JCA	Jcr4S07505.20
OMCL0	4704 genes,2 taxa	0	not assigned.unknown	Jcr4S07505.30	JCA	Jcr4S07505.30
OMCL0	4704 genes,2 taxa	0	not assigned.unknown	Jcr4S07505.40	JCA	Jcr4S07505.40
OMCL0	4704 genes,2 taxa	0	not assigned.unknown	Jcr4S07518.10	JCA	Jcr4S07518.10
OMCL0	4704 genes,2 taxa	0	not assigned.unknown	Jcr4S07529.20	JCA	Jcr4S07529.20
OMCL0	4704 genes,2 taxa	0	not assigned.unknown	Jcr4S07542.10	JCA	Jcr4S07542.10
OMCL0	4704 genes,2 taxa	0	not assigned.unknown	Jcr4S07548.10	JCA	Jcr4S07548.10
OMCL0	4704 genes,2 taxa	0	not assigned.unknown	Jcr4S07548.20	JCA	Jcr4S07548.20
OMCL0	4704 genes,2 taxa	0	not assigned.unknown	Jcr4S07556.10	JCA	Jcr4S07556.10
OMCL0	4704 genes,2 taxa	0	not assigned.unknown	Jcr4S07585.20	JCA	Jcr4S07585.20
OMCL0	4704 genes,2 taxa	0	not assigned.unknown	Jcr4S07600.10	JCA	Jcr4S07600.10
OMCL0	4704 genes,2 taxa	0	not assigned.unknown	Jcr4S07606.10	JCA	Jcr4S07606.10
OMCL0	4704 genes,2 taxa	0	not assigned.unknown	Jcr4S07654.10	JCA	Jcr4S07654.10
OMCL0	4704 genes,2 taxa	0	not assigned.unknown	Jcr4S07666.10	JCA	Jcr4S07666.10
OMCL0	4704 genes,2 taxa	0	not assigned.unknown	Jcr4S07689.10	JCA	Jcr4S07689.10
OMCL0	4704 genes,2 taxa	0	not assigned.unknown	Jcr4S07693.10	JCA	Jcr4S07693.10
OMCL0	4704 genes,2 taxa	0	not assigned.unknown	Jcr4S07694.20	JCA	Jcr4S07694.20
OMCL0	4704 genes,2 taxa	0	not assigned.unknown	Jcr4S07719.30	JCA	Jcr4S07719.30
OMCL0	4704 genes,2 taxa	0	not assigned.unknown	Jcr4S07731.10	JCA	Jcr4S07731.10
OMCL0	4704 genes,2 taxa	0	not assigned.unknown	Jcr4S07731.30	JCA	Jcr4S07731.30
OMCL0	4704 genes,2 taxa	0	not assigned.unknown	Jcr4S07733.20	JCA	Jcr4S07733.20
OMCL0	4704 genes,2 taxa	0	not assigned.unknown	Jcr4S07744.10	JCA	Jcr4S07744.10
OMCL0	4704 genes,2 taxa	0	not assigned.unknown	Jcr4S07744.20	JCA	Jcr4S07744.20
OMCL0	4704 genes,2 taxa	0	not assigned.unknown	Jcr4S07750.10	JCA	Jcr4S07750.10
OMCL0	4704 genes,2 taxa	0	not assigned.unknown	Jcr4S07752.10	JCA	Jcr4S07752.10
OMCL0	4704 genes,2 taxa	0	not assigned.unknown	Jcr4S07756.10	JCA	Jcr4S07756.10
OMCL0	4704 genes,2 taxa	0	not assigned.unknown	Jcr4S07761.10	JCA	Jcr4S07761.10
OMCL0	4704 genes,2 taxa	0	not assigned.unknown	Jcr4S07810.20	JCA	Jcr4S07810.20
OMCL0	4704 genes,2 taxa	0	not assigned.unknown	Jcr4S07828.10	JCA	Jcr4S07828.10
OMCL0	4704 genes,2 taxa	0	not assigned.unknown	Jcr4S07838.20	JCA	Jcr4S07838.20
OMCL0	4704 genes,2 taxa	0	not assigned.unknown	Jcr4S07841.10	JCA	Jcr4S07841.10
OMCL0	4704 genes,2 taxa	0	not assigned.unknown	Jcr4S07841.20	JCA	Jcr4S07841.20
OMCL0	4704 genes,2 taxa	0	not assigned.unknown	Jcr4S07844.10	JCA	Jcr4S07844.10
OMCL0	4704 genes,2 taxa	0	not assigned.unknown	Jcr4S07862.10	JCA	Jcr4S07862.10
OMCL0	4704 genes,2 taxa	0	not assigned.unknown	Jcr4S07877.30	JCA	Jcr4S07877.30
OMCL0	4704 genes,2 taxa	0	not assigned.unknown	Jcr4S07883.30	JCA	Jcr4S07883.30
OMCL0	4704 genes,2 taxa	0	not assigned.unknown	Jcr4S07913.30	JCA	Jcr4S07913.30
OMCL0	4704 genes,2 taxa	0	not assigned.unknown	Jcr4S07922.10	JCA	Jcr4S07922.10
OMCL0	4704 genes,2 taxa	0	not assigned.unknown	Jcr4S07923.10	JCA	Jcr4S07923.10
OMCL0	4704 genes,2 taxa	0	not assigned.unknown	Jcr4S07923.20	JCA	Jcr4S07923.20
OMCL0	4704 genes,2 taxa	0	not assigned.unknown	Jcr4S07925.20	JCA	Jcr4S07925.20
OMCL0	4704 genes,2 taxa	0	not assigned.unknown	Jcr4S07925.30	JCA	Jcr4S07925.30
OMCL0	4704 genes,2 taxa	0	not assigned.unknown	Jcr4S07937.30	JCA	Jcr4S07937.30
OMCL0	4704 genes,2 taxa	0	not assigned.unknown	Jcr4S07946.20	JCA	Jcr4S07946.20
OMCL0	4704 genes,2 taxa	0	not assigned.unknown	Jcr4S07951.10	JCA	Jcr4S07951.10
OMCL0	4704 genes,2 taxa	0	not assigned.unknown	Jcr4S07960.20	JCA	Jcr4S07960.20
OMCL0	4704 genes,2 taxa	0	not assigned.unknown	Jcr4S07964.10	JCA	Jcr4S07964.10
OMCL0	4704 genes,2 taxa	0	not assigned.unknown	Jcr4S07965.10	JCA	Jcr4S07965.10
OMCL0	4704 genes,2 taxa	0	not assigned.unknown	Jcr4S07967.20	JCA	Jcr4S07967.20
OMCL0	4704 genes,2 taxa	0	not assigned.unknown	Jcr4S07967.50	JCA	Jcr4S07967.50
OMCL0	4704 genes,2 taxa	0	not assigned.unknown	Jcr4S07971.10	JCA	Jcr4S07971.10
OMCL0	4704 genes,2 taxa	0	not assigned.unknown	Jcr4S07974.30	JCA	Jcr4S07974.30
OMCL0	4704 genes,2 taxa	0	not assigned.unknown	Jcr4S07975.30	JCA	Jcr4S07975.30
OMCL0	4704 genes,2 taxa	0	not assigned.unknown	Jcr4S07976.10	JCA	Jcr4S07976.10
OMCL0	4704 genes,2 taxa	0	not assigned.unknown	Jcr4S07981.10	JCA	Jcr4S07981.10
OMCL0	4704 genes,2 taxa	0	not assigned.unknown	Jcr4S07981.30	JCA	Jcr4S07981.30
OMCL0	4704 genes,2 taxa	0	not assigned.unknown	Jcr4S07981.50	JCA	Jcr4S07981.50
OMCL0	4704 genes,2 taxa	0	not assigned.unknown	Jcr4S07983.30	JCA	Jcr4S07983.30
OMCL0	4704 genes,2 taxa	0	not assigned.unknown	Jcr4S07984.20	JCA	Jcr4S07984.20
OMCL0	4704 genes,2 taxa	0	not assigned.unknown	Jcr4S07989.10	JCA	Jcr4S07989.10
OMCL0	4704 genes,2 taxa	0	not assigned.unknown	Jcr4S07989.30	JCA	Jcr4S07989.30
OMCL0	4704 genes,2 taxa	0	not assigned.unknown	Jcr4S07994.10	JCA	Jcr4S07994.10
OMCL0	4704 genes,2 taxa	0	not assigned.unknown	Jcr4S07998.20	JCA	Jcr4S07998.20
OMCL0	4704 genes,2 taxa	0	not assigned.unknown	Jcr4S07998.40	JCA	Jcr4S07998.40
OMCL0	4704 genes,2 taxa	0	not assigned.unknown	Jcr4S08001.10	JCA	Jcr4S08001.10
OMCL0	4704 genes,2 taxa	0	not assigned.unknown	Jcr4S08005.30	JCA	Jcr4S08005.30
OMCL0	4704 genes,2 taxa	0	not assigned.unknown	Jcr4S08008.20	JCA	Jcr4S08008.20
OMCL0	4704 genes,2 taxa	0	not assigned.unknown	Jcr4S08014.10	JCA	Jcr4S08014.10
OMCL0	4704 genes,2 taxa	0	not assigned.unknown	Jcr4S08015.20	JCA	Jcr4S08015.20
OMCL0	4704 genes,2 taxa	0	not assigned.unknown	Jcr4S08017.10	JCA	Jcr4S08017.10
OMCL0	4704 genes,2 taxa	0	not assigned.unknown	Jcr4S08031.20	JCA	Jcr4S08031.20
OMCL0	4704 genes,2 taxa	0	not assigned.unknown	Jcr4S08031.40	JCA	Jcr4S08031.40
OMCL0	4704 genes,2 taxa	0	not assigned.unknown	Jcr4S08040.10	JCA	Jcr4S08040.10
OMCL0	4704 genes,2 taxa	0	not assigned.unknown	Jcr4S08069.10	JCA	Jcr4S08069.10
OMCL0	4704 genes,2 taxa	0	not assigned.unknown	Jcr4S08098.20	JCA	Jcr4S08098.20
OMCL0	4704 genes,2 taxa	0	not assigned.unknown	Jcr4S08115.10	JCA	Jcr4S08115.10
OMCL0	4704 genes,2 taxa	0	not assigned.unknown	Jcr4S08122.40	JCA	Jcr4S08122.40
OMCL0	4704 genes,2 taxa	0	not assigned.unknown	Jcr4S08133.10	JCA	Jcr4S08133.10
OMCL0	4704 genes,2 taxa	0	not assigned.unknown	Jcr4S08137.10	JCA	Jcr4S08137.10
OMCL0	4704 genes,2 taxa	0	not assigned.unknown	Jcr4S08137.20	JCA	Jcr4S08137.20
OMCL0	4704 genes,2 taxa	0	not assigned.unknown	Jcr4S08137.30	JCA	Jcr4S08137.30
OMCL0	4704 genes,2 taxa	0	not assigned.unknown	Jcr4S08144.10	JCA	Jcr4S08144.10
OMCL0	4704 genes,2 taxa	0	not assigned.unknown	Jcr4S08146.10	JCA	Jcr4S08146.10
OMCL0	4704 genes,2 taxa	0	not assigned.unknown	Jcr4S08163.20	JCA	Jcr4S08163.20
OMCL0	4704 genes,2 taxa	0	not assigned.unknown	Jcr4S08164.20	JCA	Jcr4S08164.20
OMCL0	4704 genes,2 taxa	0	not assigned.unknown	Jcr4S08166.20	JCA	Jcr4S08166.20
OMCL0	4704 genes,2 taxa	0	not assigned.unknown	Jcr4S08180.20	JCA	Jcr4S08180.20
OMCL0	4704 genes,2 taxa	0	not assigned.unknown	Jcr4S08183.10	JCA	Jcr4S08183.10
OMCL0	4704 genes,2 taxa	0	not assigned.unknown	Jcr4S08183.40	JCA	Jcr4S08183.40
OMCL0	4704 genes,2 taxa	0	not assigned.unknown	Jcr4S08183.70	JCA	Jcr4S08183.70
OMCL0	4704 genes,2 taxa	0	not assigned.unknown	Jcr4S08185.10	JCA	Jcr4S08185.10
OMCL0	4704 genes,2 taxa	0	not assigned.unknown	Jcr4S08193.10	JCA	Jcr4S08193.10
OMCL0	4704 genes,2 taxa	0	not assigned.unknown	Jcr4S08196.10	JCA	Jcr4S08196.10
OMCL0	4704 genes,2 taxa	0	not assigned.unknown	Jcr4S08203.10	JCA	Jcr4S08203.10
OMCL0	4704 genes,2 taxa	0	not assigned.unknown	Jcr4S08203.30	JCA	Jcr4S08203.30
OMCL0	4704 genes,2 taxa	0	not assigned.unknown	Jcr4S08207.10	JCA	Jcr4S08207.10
OMCL0	4704 genes,2 taxa	0	not assigned.unknown	Jcr4S08207.50	JCA	Jcr4S08207.50
OMCL0	4704 genes,2 taxa	0	not assigned.unknown	Jcr4S08218.10	JCA	Jcr4S08218.10
OMCL0	4704 genes,2 taxa	0	not assigned.unknown	Jcr4S08219.10	JCA	Jcr4S08219.10
OMCL0	4704 genes,2 taxa	0	not assigned.unknown	Jcr4S08220.10	JCA	Jcr4S08220.10
OMCL0	4704 genes,2 taxa	0	not assigned.unknown	Jcr4S08220.40	JCA	Jcr4S08220.40
OMCL0	4704 genes,2 taxa	0	not assigned.unknown	Jcr4S08221.10	JCA	Jcr4S08221.10
OMCL0	4704 genes,2 taxa	0	not assigned.unknown	Jcr4S08222.20	JCA	Jcr4S08222.20
OMCL0	4704 genes,2 taxa	0	not assigned.unknown	Jcr4S08226.10	JCA	Jcr4S08226.10
OMCL0	4704 genes,2 taxa	0	not assigned.unknown	Jcr4S08229.10	JCA	Jcr4S08229.10
OMCL0	4704 genes,2 taxa	0	not assigned.unknown	Jcr4S08230.10	JCA	Jcr4S08230.10
OMCL0	4704 genes,2 taxa	0	not assigned.unknown	Jcr4S08240.10	JCA	Jcr4S08240.10
OMCL0	4704 genes,2 taxa	0	not assigned.unknown	Jcr4S08244.20	JCA	Jcr4S08244.20
OMCL0	4704 genes,2 taxa	0	not assigned.unknown	Jcr4S08246.10	JCA	Jcr4S08246.10
OMCL0	4704 genes,2 taxa	0	not assigned.unknown	Jcr4S08246.40	JCA	Jcr4S08246.40
OMCL0	4704 genes,2 taxa	0	not assigned.unknown	Jcr4S08249.10	JCA	Jcr4S08249.10
OMCL0	4704 genes,2 taxa	0	not assigned.unknown	Jcr4S08249.30	JCA	Jcr4S08249.30
OMCL0	4704 genes,2 taxa	0	not assigned.unknown	Jcr4S08252.20	JCA	Jcr4S08252.20
OMCL0	4704 genes,2 taxa	0	not assigned.unknown	Jcr4S08256.10	JCA	Jcr4S08256.10
OMCL0	4704 genes,2 taxa	0	not assigned.unknown	Jcr4S08257.10	JCA	Jcr4S08257.10
OMCL0	4704 genes,2 taxa	0	not assigned.unknown	Jcr4S08258.30	JCA	Jcr4S08258.30
OMCL0	4704 genes,2 taxa	0	not assigned.unknown	Jcr4S08258.40	JCA	Jcr4S08258.40
OMCL0	4704 genes,2 taxa	0	not assigned.unknown	Jcr4S08260.30	JCA	Jcr4S08260.30
OMCL0	4704 genes,2 taxa	0	not assigned.unknown	Jcr4S08265.40	JCA	Jcr4S08265.40
OMCL0	4704 genes,2 taxa	0	not assigned.unknown	Jcr4S08265.50	JCA	Jcr4S08265.50
OMCL0	4704 genes,2 taxa	0	not assigned.unknown	Jcr4S08271.10	JCA	Jcr4S08271.10
OMCL0	4704 genes,2 taxa	0	not assigned.unknown	Jcr4S08273.40	JCA	Jcr4S08273.40
OMCL0	4704 genes,2 taxa	0	not assigned.unknown	Jcr4S08275.10	JCA	Jcr4S08275.10
OMCL0	4704 genes,2 taxa	0	not assigned.unknown	Jcr4S08275.40	JCA	Jcr4S08275.40
OMCL0	4704 genes,2 taxa	0	not assigned.unknown	Jcr4S08284.10	JCA	Jcr4S08284.10
OMCL0	4704 genes,2 taxa	0	not assigned.unknown	Jcr4S08293.10	JCA	Jcr4S08293.10
OMCL0	4704 genes,2 taxa	0	not assigned.unknown	Jcr4S08293.20	JCA	Jcr4S08293.20
OMCL0	4704 genes,2 taxa	0	not assigned.unknown	Jcr4S08293.40	JCA	Jcr4S08293.40
OMCL0	4704 genes,2 taxa	0	not assigned.unknown	Jcr4S08295.10	JCA	Jcr4S08295.10
OMCL0	4704 genes,2 taxa	0	not assigned.unknown	Jcr4S08304.10	JCA	Jcr4S08304.10
OMCL0	4704 genes,2 taxa	0	not assigned.unknown	Jcr4S08309.10	JCA	Jcr4S08309.10
OMCL0	4704 genes,2 taxa	0	not assigned.unknown	Jcr4S08315.10	JCA	Jcr4S08315.10
OMCL0	4704 genes,2 taxa	0	not assigned.unknown	Jcr4S08322.30	JCA	Jcr4S08322.30
OMCL0	4704 genes,2 taxa	0	not assigned.unknown	Jcr4S08324.20	JCA	Jcr4S08324.20
OMCL0	4704 genes,2 taxa	0	not assigned.unknown	Jcr4S08324.40	JCA	Jcr4S08324.40
OMCL0	4704 genes,2 taxa	0	not assigned.unknown	Jcr4S08325.40	JCA	Jcr4S08325.40
OMCL0	4704 genes,2 taxa	0	not assigned.unknown	Jcr4S08327.20	JCA	Jcr4S08327.20
OMCL0	4704 genes,2 taxa	0	not assigned.unknown	Jcr4S08328.10	JCA	Jcr4S08328.10
OMCL0	4704 genes,2 taxa	0	not assigned.unknown	Jcr4S08328.20	JCA	Jcr4S08328.20
OMCL0	4704 genes,2 taxa	0	not assigned.unknown	Jcr4S08329.30	JCA	Jcr4S08329.30
OMCL0	4704 genes,2 taxa	0	not assigned.unknown	Jcr4S08329.50	JCA	Jcr4S08329.50
OMCL0	4704 genes,2 taxa	0	not assigned.unknown	Jcr4S08329.70	JCA	Jcr4S08329.70
OMCL0	4704 genes,2 taxa	0	not assigned.unknown	Jcr4S08331.10	JCA	Jcr4S08331.10
OMCL0	4704 genes,2 taxa	0	not assigned.unknown	Jcr4S08331.40	JCA	Jcr4S08331.40
OMCL0	4704 genes,2 taxa	0	not assigned.unknown	Jcr4S08334.10	JCA	Jcr4S08334.10
OMCL0	4704 genes,2 taxa	0	not assigned.unknown	Jcr4S08338.10	JCA	Jcr4S08338.10
OMCL0	4704 genes,2 taxa	0	not assigned.unknown	Jcr4S08338.50	JCA	Jcr4S08338.50
OMCL0	4704 genes,2 taxa	0	not assigned.unknown	Jcr4S08340.20	JCA	Jcr4S08340.20
OMCL0	4704 genes,2 taxa	0	not assigned.unknown	Jcr4S08341.10	JCA	Jcr4S08341.10
OMCL0	4704 genes,2 taxa	0	not assigned.unknown	Jcr4S08343.20	JCA	Jcr4S08343.20
OMCL0	4704 genes,2 taxa	0	not assigned.unknown	Jcr4S08343.40	JCA	Jcr4S08343.40
OMCL0	4704 genes,2 taxa	0	not assigned.unknown	Jcr4S08348.30	JCA	Jcr4S08348.30
OMCL0	4704 genes,2 taxa	0	not assigned.unknown	Jcr4S08352.10	JCA	Jcr4S08352.10
OMCL0	4704 genes,2 taxa	0	not assigned.unknown	Jcr4S08354.20	JCA	Jcr4S08354.20
OMCL0	4704 genes,2 taxa	0	not assigned.unknown	Jcr4S08355.10	JCA	Jcr4S08355.10
OMCL0	4704 genes,2 taxa	0	not assigned.unknown	Jcr4S08355.30	JCA	Jcr4S08355.30
OMCL0	4704 genes,2 taxa	0	not assigned.unknown	Jcr4S08356.10	JCA	Jcr4S08356.10
OMCL0	4704 genes,2 taxa	0	not assigned.unknown	Jcr4S08357.10	JCA	Jcr4S08357.10
OMCL0	4704 genes,2 taxa	0	not assigned.unknown	Jcr4S08357.50	JCA	Jcr4S08357.50
OMCL0	4704 genes,2 taxa	0	not assigned.unknown	Jcr4S08361.30	JCA	Jcr4S08361.30
OMCL0	4704 genes,2 taxa	0	not assigned.unknown	Jcr4S08365.30	JCA	Jcr4S08365.30
OMCL0	4704 genes,2 taxa	0	not assigned.unknown	Jcr4S08368.10	JCA	Jcr4S08368.10
OMCL0	4704 genes,2 taxa	0	not assigned.unknown	Jcr4S08368.20	JCA	Jcr4S08368.20
OMCL0	4704 genes,2 taxa	0	not assigned.unknown	Jcr4S08370.10	JCA	Jcr4S08370.10
OMCL0	4704 genes,2 taxa	0	not assigned.unknown	Jcr4S08370.40	JCA	Jcr4S08370.40
OMCL0	4704 genes,2 taxa	0	not assigned.unknown	Jcr4S08371.10	JCA	Jcr4S08371.10
OMCL0	4704 genes,2 taxa	0	not assigned.unknown	Jcr4S08373.20	JCA	Jcr4S08373.20
OMCL0	4704 genes,2 taxa	0	not assigned.unknown	Jcr4S08374.10	JCA	Jcr4S08374.10
OMCL0	4704 genes,2 taxa	0	not assigned.unknown	Jcr4S08376.20	JCA	Jcr4S08376.20
OMCL0	4704 genes,2 taxa	0	not assigned.unknown	Jcr4S08377.10	JCA	Jcr4S08377.10
OMCL0	4704 genes,2 taxa	0	not assigned.unknown	Jcr4S08379.20	JCA	Jcr4S08379.20
OMCL0	4704 genes,2 taxa	0	not assigned.unknown	Jcr4S08382.10	JCA	Jcr4S08382.10
OMCL0	4704 genes,2 taxa	0	not assigned.unknown	Jcr4S08447.10	JCA	Jcr4S08447.10
OMCL0	4704 genes,2 taxa	0	not assigned.unknown	Jcr4S08471.30	JCA	Jcr4S08471.30
OMCL0	4704 genes,2 taxa	0	not assigned.unknown	Jcr4S08494.10	JCA	Jcr4S08494.10
OMCL0	4704 genes,2 taxa	0	not assigned.unknown	Jcr4S08517.10	JCA	Jcr4S08517.10
OMCL0	4704 genes,2 taxa	0	not assigned.unknown	Jcr4S08540.10	JCA	Jcr4S08540.10
OMCL0	4704 genes,2 taxa	0	not assigned.unknown	Jcr4S08545.10	JCA	Jcr4S08545.10
OMCL0	4704 genes,2 taxa	0	not assigned.unknown	Jcr4S08549.10	JCA	Jcr4S08549.10
OMCL0	4704 genes,2 taxa	0	not assigned.unknown	Jcr4S08568.10	JCA	Jcr4S08568.10
OMCL0	4704 genes,2 taxa	0	not assigned.unknown	Jcr4S08574.10	JCA	Jcr4S08574.10
OMCL0	4704 genes,2 taxa	0	not assigned.unknown	Jcr4S08631.10	JCA	Jcr4S08631.10
OMCL0	4704 genes,2 taxa	0	not assigned.unknown	Jcr4S08631.20	JCA	Jcr4S08631.20
OMCL0	4704 genes,2 taxa	0	not assigned.unknown	Jcr4S08640.10	JCA	Jcr4S08640.10
OMCL0	4704 genes,2 taxa	0	not assigned.unknown	Jcr4S08653.20	JCA	Jcr4S08653.20
OMCL0	4704 genes,2 taxa	0	not assigned.unknown	Jcr4S08658.10	JCA	Jcr4S08658.10
OMCL0	4704 genes,2 taxa	0	not assigned.unknown	Jcr4S08659.10	JCA	Jcr4S08659.10
OMCL0	4704 genes,2 taxa	0	not assigned.unknown	Jcr4S08680.10	JCA	Jcr4S08680.10
OMCL0	4704 genes,2 taxa	0	not assigned.unknown	Jcr4S08694.10	JCA	Jcr4S08694.10
OMCL0	4704 genes,2 taxa	0	not assigned.unknown	Jcr4S08694.20	JCA	Jcr4S08694.20
OMCL0	4704 genes,2 taxa	0	not assigned.unknown	Jcr4S08711.20	JCA	Jcr4S08711.20
OMCL0	4704 genes,2 taxa	0	not assigned.unknown	Jcr4S08712.10	JCA	Jcr4S08712.10
OMCL0	4704 genes,2 taxa	0	not assigned.unknown	Jcr4S08712.20	JCA	Jcr4S08712.20
OMCL0	4704 genes,2 taxa	0	not assigned.unknown	Jcr4S08712.30	JCA	Jcr4S08712.30
OMCL0	4704 genes,2 taxa	0	not assigned.unknown	Jcr4S08733.10	JCA	Jcr4S08733.10
OMCL0	4704 genes,2 taxa	0	not assigned.unknown	Jcr4S08755.10	JCA	Jcr4S08755.10
OMCL0	4704 genes,2 taxa	0	not assigned.unknown	Jcr4S08758.10	JCA	Jcr4S08758.10
OMCL0	4704 genes,2 taxa	0	not assigned.unknown	Jcr4S08852.10	JCA	Jcr4S08852.10
OMCL0	4704 genes,2 taxa	0	not assigned.unknown	Jcr4S08857.10	JCA	Jcr4S08857.10
OMCL0	4704 genes,2 taxa	0	not assigned.unknown	Jcr4S08865.10	JCA	Jcr4S08865.10
OMCL0	4704 genes,2 taxa	0	not assigned.unknown	Jcr4S08866.10	JCA	Jcr4S08866.10
OMCL0	4704 genes,2 taxa	0	not assigned.unknown	Jcr4S08918.30	JCA	Jcr4S08918.30
OMCL0	4704 genes,2 taxa	0	not assigned.unknown	Jcr4S08947.20	JCA	Jcr4S08947.20
OMCL0	4704 genes,2 taxa	0	not assigned.unknown	Jcr4S08963.60	JCA	Jcr4S08963.60
OMCL0	4704 genes,2 taxa	0	not assigned.unknown	Jcr4S08998.20	JCA	Jcr4S08998.20
OMCL0	4704 genes,2 taxa	0	not assigned.unknown	Jcr4S09007.20	JCA	Jcr4S09007.20
OMCL0	4704 genes,2 taxa	0	not assigned.unknown	Jcr4S09007.30	JCA	Jcr4S09007.30
OMCL0	4704 genes,2 taxa	0	not assigned.unknown	Jcr4S09028.10	JCA	Jcr4S09028.10
OMCL0	4704 genes,2 taxa	0	not assigned.unknown	Jcr4S09060.10	JCA	Jcr4S09060.10
OMCL0	4704 genes,2 taxa	0	not assigned.unknown	Jcr4S09068.20	JCA	Jcr4S09068.20
OMCL0	4704 genes,2 taxa	0	not assigned.unknown	Jcr4S09071.10	JCA	Jcr4S09071.10
OMCL0	4704 genes,2 taxa	0	not assigned.unknown	Jcr4S09078.10	JCA	Jcr4S09078.10
OMCL0	4704 genes,2 taxa	0	not assigned.unknown	Jcr4S09085.10	JCA	Jcr4S09085.10
OMCL0	4704 genes,2 taxa	0	not assigned.unknown	Jcr4S09087.10	JCA	Jcr4S09087.10
OMCL0	4704 genes,2 taxa	0	not assigned.unknown	Jcr4S09094.10	JCA	Jcr4S09094.10
OMCL0	4704 genes,2 taxa	0	not assigned.unknown	Jcr4S09107.10	JCA	Jcr4S09107.10
OMCL0	4704 genes,2 taxa	0	not assigned.unknown	Jcr4S09108.10	JCA	Jcr4S09108.10
OMCL0	4704 genes,2 taxa	0	not assigned.unknown	Jcr4S09108.20	JCA	Jcr4S09108.20
OMCL0	4704 genes,2 taxa	0	not assigned.unknown	Jcr4S09111.10	JCA	Jcr4S09111.10
OMCL0	4704 genes,2 taxa	0	not assigned.unknown	Jcr4S09112.10	JCA	Jcr4S09112.10
OMCL0	4704 genes,2 taxa	0	not assigned.unknown	Jcr4S09116.30	JCA	Jcr4S09116.30
OMCL0	4704 genes,2 taxa	0	not assigned.unknown	Jcr4S09117.10	JCA	Jcr4S09117.10
OMCL0	4704 genes,2 taxa	0	not assigned.unknown	Jcr4S09141.10	JCA	Jcr4S09141.10
OMCL0	4704 genes,2 taxa	0	not assigned.unknown	Jcr4S09168.10	JCA	Jcr4S09168.10
OMCL0	4704 genes,2 taxa	0	not assigned.unknown	Jcr4S09169.20	JCA	Jcr4S09169.20
OMCL0	4704 genes,2 taxa	0	not assigned.unknown	Jcr4S09169.30	JCA	Jcr4S09169.30
OMCL0	4704 genes,2 taxa	0	not assigned.unknown	Jcr4S09181.20	JCA	Jcr4S09181.20
OMCL0	4704 genes,2 taxa	0	not assigned.unknown	Jcr4S09186.10	JCA	Jcr4S09186.10
OMCL0	4704 genes,2 taxa	0	not assigned.unknown	Jcr4S09193.20	JCA	Jcr4S09193.20
OMCL0	4704 genes,2 taxa	0	not assigned.unknown	Jcr4S09194.10	JCA	Jcr4S09194.10
OMCL0	4704 genes,2 taxa	0	not assigned.unknown	Jcr4S09194.20	JCA	Jcr4S09194.20
OMCL0	4704 genes,2 taxa	0	not assigned.unknown	Jcr4S09197.10	JCA	Jcr4S09197.10
OMCL0	4704 genes,2 taxa	0	not assigned.unknown	Jcr4S09198.50	JCA	Jcr4S09198.50
OMCL0	4704 genes,2 taxa	0	not assigned.unknown	Jcr4S09273.30	JCA	Jcr4S09273.30
OMCL0	4704 genes,2 taxa	0	not assigned.unknown	Jcr4S09276.10	JCA	Jcr4S09276.10
OMCL0	4704 genes,2 taxa	0	not assigned.unknown	Jcr4S09279.20	JCA	Jcr4S09279.20
OMCL0	4704 genes,2 taxa	0	not assigned.unknown	Jcr4S09283.10	JCA	Jcr4S09283.10
OMCL0	4704 genes,2 taxa	0	not assigned.unknown	Jcr4S09285.20	JCA	Jcr4S09285.20
OMCL0	4704 genes,2 taxa	0	not assigned.unknown	Jcr4S09287.10	JCA	Jcr4S09287.10
OMCL0	4704 genes,2 taxa	0	not assigned.unknown	Jcr4S09287.20	JCA	Jcr4S09287.20
OMCL0	4704 genes,2 taxa	0	not assigned.unknown	Jcr4S09287.50	JCA	Jcr4S09287.50
OMCL0	4704 genes,2 taxa	0	not assigned.unknown	Jcr4S09296.10	JCA	Jcr4S09296.10
OMCL0	4704 genes,2 taxa	0	not assigned.unknown	Jcr4S09297.10	JCA	Jcr4S09297.10
OMCL0	4704 genes,2 taxa	0	not assigned.unknown	Jcr4S09305.10	JCA	Jcr4S09305.10
OMCL0	4704 genes,2 taxa	0	not assigned.unknown	Jcr4S09306.10	JCA	Jcr4S09306.10
OMCL0	4704 genes,2 taxa	0	not assigned.unknown	Jcr4S09307.20	JCA	Jcr4S09307.20
OMCL0	4704 genes,2 taxa	0	not assigned.unknown	Jcr4S09311.20	JCA	Jcr4S09311.20
OMCL0	4704 genes,2 taxa	0	not assigned.unknown	Jcr4S09313.30	JCA	Jcr4S09313.30
OMCL0	4704 genes,2 taxa	0	not assigned.unknown	Jcr4S09314.10	JCA	Jcr4S09314.10
OMCL0	4704 genes,2 taxa	0	not assigned.unknown	Jcr4S09314.20	JCA	Jcr4S09314.20
OMCL0	4704 genes,2 taxa	0	not assigned.unknown	Jcr4S09315.10	JCA	Jcr4S09315.10
OMCL0	4704 genes,2 taxa	0	not assigned.unknown	Jcr4S09317.10	JCA	Jcr4S09317.10
OMCL0	4704 genes,2 taxa	0	not assigned.unknown	Jcr4S09318.20	JCA	Jcr4S09318.20
OMCL0	4704 genes,2 taxa	0	not assigned.unknown	Jcr4S09319.30	JCA	Jcr4S09319.30
OMCL0	4704 genes,2 taxa	0	not assigned.unknown	Jcr4S09324.10	JCA	Jcr4S09324.10
OMCL0	4704 genes,2 taxa	0	not assigned.unknown	Jcr4S09326.30	JCA	Jcr4S09326.30
OMCL0	4704 genes,2 taxa	0	not assigned.unknown	Jcr4S09327.20	JCA	Jcr4S09327.20
OMCL0	4704 genes,2 taxa	0	not assigned.unknown	Jcr4S09332.20	JCA	Jcr4S09332.20
OMCL0	4704 genes,2 taxa	0	not assigned.unknown	Jcr4S09332.30	JCA	Jcr4S09332.30
OMCL0	4704 genes,2 taxa	0	not assigned.unknown	Jcr4S09333.30	JCA	Jcr4S09333.30
OMCL0	4704 genes,2 taxa	0	not assigned.unknown	Jcr4S09339.10	JCA	Jcr4S09339.10
OMCL0	4704 genes,2 taxa	0	not assigned.unknown	Jcr4S09342.20	JCA	Jcr4S09342.20
OMCL0	4704 genes,2 taxa	0	not assigned.unknown	Jcr4S09343.20	JCA	Jcr4S09343.20
OMCL0	4704 genes,2 taxa	0	not assigned.unknown	Jcr4S09346.10	JCA	Jcr4S09346.10
OMCL0	4704 genes,2 taxa	0	not assigned.unknown	Jcr4S09348.40	JCA	Jcr4S09348.40
OMCL0	4704 genes,2 taxa	0	not assigned.unknown	Jcr4S09348.70	JCA	Jcr4S09348.70
OMCL0	4704 genes,2 taxa	0	not assigned.unknown	Jcr4S09349.20	JCA	Jcr4S09349.20
OMCL0	4704 genes,2 taxa	0	not assigned.unknown	Jcr4S09352.10	JCA	Jcr4S09352.10
OMCL0	4704 genes,2 taxa	0	not assigned.unknown	Jcr4S09352.30	JCA	Jcr4S09352.30
OMCL0	4704 genes,2 taxa	0	not assigned.unknown	Jcr4S09352.60	JCA	Jcr4S09352.60
OMCL0	4704 genes,2 taxa	0	not assigned.unknown	Jcr4S09352.80	JCA	Jcr4S09352.80
OMCL0	4704 genes,2 taxa	0	not assigned.unknown	Jcr4S09353.20	JCA	Jcr4S09353.20
OMCL0	4704 genes,2 taxa	0	not assigned.unknown	Jcr4S09354.20	JCA	Jcr4S09354.20
OMCL0	4704 genes,2 taxa	0	not assigned.unknown	Jcr4S09356.20	JCA	Jcr4S09356.20
OMCL0	4704 genes,2 taxa	0	not assigned.unknown	Jcr4S09356.50	JCA	Jcr4S09356.50
OMCL0	4704 genes,2 taxa	0	not assigned.unknown	Jcr4S09360.30	JCA	Jcr4S09360.30
OMCL0	4704 genes,2 taxa	0	not assigned.unknown	Jcr4S09361.10	JCA	Jcr4S09361.10
OMCL0	4704 genes,2 taxa	0	not assigned.unknown	Jcr4S09362.20	JCA	Jcr4S09362.20
OMCL0	4704 genes,2 taxa	0	not assigned.unknown	Jcr4S09363.30	JCA	Jcr4S09363.30
OMCL0	4704 genes,2 taxa	0	not assigned.unknown	Jcr4S09370.30	JCA	Jcr4S09370.30
OMCL0	4704 genes,2 taxa	0	not assigned.unknown	Jcr4S09373.10	JCA	Jcr4S09373.10
OMCL0	4704 genes,2 taxa	0	not assigned.unknown	Jcr4S09376.40	JCA	Jcr4S09376.40
OMCL0	4704 genes,2 taxa	0	not assigned.unknown	Jcr4S09377.30	JCA	Jcr4S09377.30
OMCL0	4704 genes,2 taxa	0	not assigned.unknown	Jcr4S09388.20	JCA	Jcr4S09388.20
OMCL0	4704 genes,2 taxa	0	not assigned.unknown	Jcr4S09388.40	JCA	Jcr4S09388.40
OMCL0	4704 genes,2 taxa	0	not assigned.unknown	Jcr4S09390.10	JCA	Jcr4S09390.10
OMCL0	4704 genes,2 taxa	0	not assigned.unknown	Jcr4S09393.10	JCA	Jcr4S09393.10
OMCL0	4704 genes,2 taxa	0	not assigned.unknown	Jcr4S09393.30	JCA	Jcr4S09393.30
OMCL0	4704 genes,2 taxa	0	not assigned.unknown	Jcr4S09395.30	JCA	Jcr4S09395.30
OMCL0	4704 genes,2 taxa	0	not assigned.unknown	Jcr4S09396.10	JCA	Jcr4S09396.10
OMCL0	4704 genes,2 taxa	0	not assigned.unknown	Jcr4S09397.20	JCA	Jcr4S09397.20
OMCL0	4704 genes,2 taxa	0	not assigned.unknown	Jcr4S09397.30	JCA	Jcr4S09397.30
OMCL0	4704 genes,2 taxa	0	not assigned.unknown	Jcr4S09399.10	JCA	Jcr4S09399.10
OMCL0	4704 genes,2 taxa	0	not assigned.unknown	Jcr4S09401.20	JCA	Jcr4S09401.20
OMCL0	4704 genes,2 taxa	0	not assigned.unknown	Jcr4S09401.40	JCA	Jcr4S09401.40
OMCL0	4704 genes,2 taxa	0	not assigned.unknown	Jcr4S09409.10	JCA	Jcr4S09409.10
OMCL0	4704 genes,2 taxa	0	not assigned.unknown	Jcr4S09414.30	JCA	Jcr4S09414.30
OMCL0	4704 genes,2 taxa	0	not assigned.unknown	Jcr4S09442.30	JCA	Jcr4S09442.30
OMCL0	4704 genes,2 taxa	0	not assigned.unknown	Jcr4S09442.70	JCA	Jcr4S09442.70
OMCL0	4704 genes,2 taxa	0	not assigned.unknown	Jcr4S09451.30	JCA	Jcr4S09451.30
OMCL0	4704 genes,2 taxa	0	not assigned.unknown	Jcr4S09451.40	JCA	Jcr4S09451.40
OMCL0	4704 genes,2 taxa	0	not assigned.unknown	Jcr4S09451.50	JCA	Jcr4S09451.50
OMCL0	4704 genes,2 taxa	0	not assigned.unknown	Jcr4S09458.10	JCA	Jcr4S09458.10
OMCL0	4704 genes,2 taxa	0	not assigned.unknown	Jcr4S09458.20	JCA	Jcr4S09458.20
OMCL0	4704 genes,2 taxa	0	not assigned.unknown	Jcr4S09472.20	JCA	Jcr4S09472.20
OMCL0	4704 genes,2 taxa	0	not assigned.unknown	Jcr4S09472.30	JCA	Jcr4S09472.30
OMCL0	4704 genes,2 taxa	0	not assigned.unknown	Jcr4S09473.10	JCA	Jcr4S09473.10
OMCL0	4704 genes,2 taxa	0	not assigned.unknown	Jcr4S09473.30	JCA	Jcr4S09473.30
OMCL0	4704 genes,2 taxa	0	not assigned.unknown	Jcr4S09490.20	JCA	Jcr4S09490.20
OMCL0	4704 genes,2 taxa	0	not assigned.unknown	Jcr4S09490.60	JCA	Jcr4S09490.60
OMCL0	4704 genes,2 taxa	0	not assigned.unknown	Jcr4S09496.10	JCA	Jcr4S09496.10
OMCL0	4704 genes,2 taxa	0	not assigned.unknown	Jcr4S09504.20	JCA	Jcr4S09504.20
OMCL0	4704 genes,2 taxa	0	not assigned.unknown	Jcr4S09504.30	JCA	Jcr4S09504.30
OMCL0	4704 genes,2 taxa	0	not assigned.unknown	Jcr4S09509.10	JCA	Jcr4S09509.10
OMCL0	4704 genes,2 taxa	0	not assigned.unknown	Jcr4S09511.10	JCA	Jcr4S09511.10
OMCL0	4704 genes,2 taxa	0	not assigned.unknown	Jcr4S09512.30	JCA	Jcr4S09512.30
OMCL0	4704 genes,2 taxa	0	not assigned.unknown	Jcr4S09523.20	JCA	Jcr4S09523.20
OMCL0	4704 genes,2 taxa	0	not assigned.unknown	Jcr4S09527.10	JCA	Jcr4S09527.10
OMCL0	4704 genes,2 taxa	0	not assigned.unknown	Jcr4S09538.30	JCA	Jcr4S09538.30
OMCL0	4704 genes,2 taxa	0	not assigned.unknown	Jcr4S09539.20	JCA	Jcr4S09539.20
OMCL0	4704 genes,2 taxa	0	not assigned.unknown	Jcr4S09541.10	JCA	Jcr4S09541.10
OMCL0	4704 genes,2 taxa	0	not assigned.unknown	Jcr4S09543.30	JCA	Jcr4S09543.30
OMCL0	4704 genes,2 taxa	0	not assigned.unknown	Jcr4S09544.20	JCA	Jcr4S09544.20
OMCL0	4704 genes,2 taxa	0	not assigned.unknown	Jcr4S09554.10	JCA	Jcr4S09554.10
OMCL0	4704 genes,2 taxa	0	not assigned.unknown	Jcr4S09554.40	JCA	Jcr4S09554.40
OMCL0	4704 genes,2 taxa	0	not assigned.unknown	Jcr4S09562.20	JCA	Jcr4S09562.20
OMCL0	4704 genes,2 taxa	0	not assigned.unknown	Jcr4S09571.10	JCA	Jcr4S09571.10
OMCL0	4704 genes,2 taxa	0	not assigned.unknown	Jcr4S09573.10	JCA	Jcr4S09573.10
OMCL0	4704 genes,2 taxa	0	not assigned.unknown	Jcr4S09573.20	JCA	Jcr4S09573.20
OMCL0	4704 genes,2 taxa	0	not assigned.unknown	Jcr4S09573.40	JCA	Jcr4S09573.40
OMCL0	4704 genes,2 taxa	0	not assigned.unknown	Jcr4S09579.20	JCA	Jcr4S09579.20
OMCL0	4704 genes,2 taxa	0	not assigned.unknown	Jcr4S09586.20	JCA	Jcr4S09586.20
OMCL0	4704 genes,2 taxa	0	not assigned.unknown	Jcr4S09586.30	JCA	Jcr4S09586.30
OMCL0	4704 genes,2 taxa	0	not assigned.unknown	Jcr4S09589.10	JCA	Jcr4S09589.10
OMCL0	4704 genes,2 taxa	0	not assigned.unknown	Jcr4S09589.30	JCA	Jcr4S09589.30
OMCL0	4704 genes,2 taxa	0	not assigned.unknown	Jcr4S09590.10	JCA	Jcr4S09590.10
OMCL0	4704 genes,2 taxa	0	not assigned.unknown	Jcr4S09590.30	JCA	Jcr4S09590.30
OMCL0	4704 genes,2 taxa	0	not assigned.unknown	Jcr4S09593.10	JCA	Jcr4S09593.10
OMCL0	4704 genes,2 taxa	0	not assigned.unknown	Jcr4S09593.40	JCA	Jcr4S09593.40
OMCL0	4704 genes,2 taxa	0	not assigned.unknown	Jcr4S09601.20	JCA	Jcr4S09601.20
OMCL0	4704 genes,2 taxa	0	not assigned.unknown	Jcr4S09604.20	JCA	Jcr4S09604.20
OMCL0	4704 genes,2 taxa	0	not assigned.unknown	Jcr4S09608.10	JCA	Jcr4S09608.10
OMCL0	4704 genes,2 taxa	0	not assigned.unknown	Jcr4S09608.20	JCA	Jcr4S09608.20
OMCL0	4704 genes,2 taxa	0	not assigned.unknown	Jcr4S09608.30	JCA	Jcr4S09608.30
OMCL0	4704 genes,2 taxa	0	not assigned.unknown	Jcr4S09609.10	JCA	Jcr4S09609.10
OMCL0	4704 genes,2 taxa	0	not assigned.unknown	Jcr4S09614.10	JCA	Jcr4S09614.10
OMCL0	4704 genes,2 taxa	0	not assigned.unknown	Jcr4S09617.40	JCA	Jcr4S09617.40
OMCL0	4704 genes,2 taxa	0	not assigned.unknown	Jcr4S09620.10	JCA	Jcr4S09620.10
OMCL0	4704 genes,2 taxa	0	not assigned.unknown	Jcr4S09621.40	JCA	Jcr4S09621.40
OMCL0	4704 genes,2 taxa	0	not assigned.unknown	Jcr4S09622.10	JCA	Jcr4S09622.10
OMCL0	4704 genes,2 taxa	0	not assigned.unknown	Jcr4S09622.40	JCA	Jcr4S09622.40
OMCL0	4704 genes,2 taxa	0	not assigned.unknown	Jcr4S09623.10	JCA	Jcr4S09623.10
OMCL0	4704 genes,2 taxa	0	not assigned.unknown	Jcr4S09630.30	JCA	Jcr4S09630.30
OMCL0	4704 genes,2 taxa	0	not assigned.unknown	Jcr4S09630.50	JCA	Jcr4S09630.50
OMCL0	4704 genes,2 taxa	0	not assigned.unknown	Jcr4S09630.70	JCA	Jcr4S09630.70
OMCL0	4704 genes,2 taxa	0	not assigned.unknown	Jcr4S09631.30	JCA	Jcr4S09631.30
OMCL0	4704 genes,2 taxa	0	not assigned.unknown	Jcr4S09634.20	JCA	Jcr4S09634.20
OMCL0	4704 genes,2 taxa	0	not assigned.unknown	Jcr4S09644.10	JCA	Jcr4S09644.10
OMCL0	4704 genes,2 taxa	0	not assigned.unknown	Jcr4S09646.30	JCA	Jcr4S09646.30
OMCL0	4704 genes,2 taxa	0	not assigned.unknown	Jcr4S09652.30	JCA	Jcr4S09652.30
OMCL0	4704 genes,2 taxa	0	not assigned.unknown	Jcr4S09655.10	JCA	Jcr4S09655.10
OMCL0	4704 genes,2 taxa	0	not assigned.unknown	Jcr4S09655.30	JCA	Jcr4S09655.30
OMCL0	4704 genes,2 taxa	0	not assigned.unknown	Jcr4S09656.10	JCA	Jcr4S09656.10
OMCL0	4704 genes,2 taxa	0	not assigned.unknown	Jcr4S09657.40	JCA	Jcr4S09657.40
OMCL0	4704 genes,2 taxa	0	not assigned.unknown	Jcr4S09658.20	JCA	Jcr4S09658.20
OMCL0	4704 genes,2 taxa	0	not assigned.unknown	Jcr4S09660.20	JCA	Jcr4S09660.20
OMCL0	4704 genes,2 taxa	0	not assigned.unknown	Jcr4S09660.30	JCA	Jcr4S09660.30
OMCL0	4704 genes,2 taxa	0	not assigned.unknown	Jcr4S09668.20	JCA	Jcr4S09668.20
OMCL0	4704 genes,2 taxa	0	not assigned.unknown	Jcr4S09669.10	JCA	Jcr4S09669.10
OMCL0	4704 genes,2 taxa	0	not assigned.unknown	Jcr4S09670.30	JCA	Jcr4S09670.30
OMCL0	4704 genes,2 taxa	0	not assigned.unknown	Jcr4S09673.10	JCA	Jcr4S09673.10
OMCL0	4704 genes,2 taxa	0	not assigned.unknown	Jcr4S09678.40	JCA	Jcr4S09678.40
OMCL0	4704 genes,2 taxa	0	not assigned.unknown	Jcr4S09686.20	JCA	Jcr4S09686.20
OMCL0	4704 genes,2 taxa	0	not assigned.unknown	Jcr4S09686.30	JCA	Jcr4S09686.30
OMCL0	4704 genes,2 taxa	0	not assigned.unknown	Jcr4S09688.10	JCA	Jcr4S09688.10
OMCL0	4704 genes,2 taxa	0	not assigned.unknown	Jcr4S09689.10	JCA	Jcr4S09689.10
OMCL0	4704 genes,2 taxa	0	not assigned.unknown	Jcr4S09695.30	JCA	Jcr4S09695.30
OMCL0	4704 genes,2 taxa	0	not assigned.unknown	Jcr4S09702.10	JCA	Jcr4S09702.10
OMCL0	4704 genes,2 taxa	0	not assigned.unknown	Jcr4S09703.40	JCA	Jcr4S09703.40
OMCL0	4704 genes,2 taxa	0	not assigned.unknown	Jcr4S09703.50	JCA	Jcr4S09703.50
OMCL0	4704 genes,2 taxa	0	not assigned.unknown	Jcr4S09706.10	JCA	Jcr4S09706.10
OMCL0	4704 genes,2 taxa	0	not assigned.unknown	Jcr4S09709.20	JCA	Jcr4S09709.20
OMCL0	4704 genes,2 taxa	0	not assigned.unknown	Jcr4S09717.40	JCA	Jcr4S09717.40
OMCL0	4704 genes,2 taxa	0	not assigned.unknown	Jcr4S09718.10	JCA	Jcr4S09718.10
OMCL0	4704 genes,2 taxa	0	not assigned.unknown	Jcr4S09728.30	JCA	Jcr4S09728.30
OMCL0	4704 genes,2 taxa	0	not assigned.unknown	Jcr4S09731.30	JCA	Jcr4S09731.30
OMCL0	4704 genes,2 taxa	0	not assigned.unknown	Jcr4S09734.10	JCA	Jcr4S09734.10
OMCL0	4704 genes,2 taxa	0	not assigned.unknown	Jcr4S09742.30	JCA	Jcr4S09742.30
OMCL0	4704 genes,2 taxa	0	not assigned.unknown	Jcr4S09749.10	JCA	Jcr4S09749.10
OMCL0	4704 genes,2 taxa	0	not assigned.unknown	Jcr4S09750.10	JCA	Jcr4S09750.10
OMCL0	4704 genes,2 taxa	0	not assigned.unknown	Jcr4S09752.40	JCA	Jcr4S09752.40
OMCL0	4704 genes,2 taxa	0	not assigned.unknown	Jcr4S09752.50	JCA	Jcr4S09752.50
OMCL0	4704 genes,2 taxa	0	not assigned.unknown	Jcr4S09755.10	JCA	Jcr4S09755.10
OMCL0	4704 genes,2 taxa	0	not assigned.unknown	Jcr4S09755.40	JCA	Jcr4S09755.40
OMCL0	4704 genes,2 taxa	0	not assigned.unknown	Jcr4S09755.60	JCA	Jcr4S09755.60
OMCL0	4704 genes,2 taxa	0	not assigned.unknown	Jcr4S09756.10	JCA	Jcr4S09756.10
OMCL0	4704 genes,2 taxa	0	not assigned.unknown	Jcr4S09756.40	JCA	Jcr4S09756.40
OMCL0	4704 genes,2 taxa	0	not assigned.unknown	Jcr4S09756.60	JCA	Jcr4S09756.60
OMCL0	4704 genes,2 taxa	0	not assigned.unknown	Jcr4S09756.70	JCA	Jcr4S09756.70
OMCL0	4704 genes,2 taxa	0	not assigned.unknown	Jcr4S09759.40	JCA	Jcr4S09759.40
OMCL0	4704 genes,2 taxa	0	not assigned.unknown	Jcr4S09765.10	JCA	Jcr4S09765.10
OMCL0	4704 genes,2 taxa	0	not assigned.unknown	Jcr4S09767.10	JCA	Jcr4S09767.10
OMCL0	4704 genes,2 taxa	0	not assigned.unknown	Jcr4S09771.30	JCA	Jcr4S09771.30
OMCL0	4704 genes,2 taxa	0	not assigned.unknown	Jcr4S09772.30	JCA	Jcr4S09772.30
OMCL0	4704 genes,2 taxa	0	not assigned.unknown	Jcr4S09776.20	JCA	Jcr4S09776.20
OMCL0	4704 genes,2 taxa	0	not assigned.unknown	Jcr4S09788.10	JCA	Jcr4S09788.10
OMCL0	4704 genes,2 taxa	0	not assigned.unknown	Jcr4S09791.10	JCA	Jcr4S09791.10
OMCL0	4704 genes,2 taxa	0	not assigned.unknown	Jcr4S09796.10	JCA	Jcr4S09796.10
OMCL0	4704 genes,2 taxa	0	not assigned.unknown	Jcr4S09797.10	JCA	Jcr4S09797.10
OMCL0	4704 genes,2 taxa	0	not assigned.unknown	Jcr4S09797.20	JCA	Jcr4S09797.20
OMCL0	4704 genes,2 taxa	0	not assigned.unknown	Jcr4S09806.50	JCA	Jcr4S09806.50
OMCL0	4704 genes,2 taxa	0	not assigned.unknown	Jcr4S09811.10	JCA	Jcr4S09811.10
OMCL0	4704 genes,2 taxa	0	not assigned.unknown	Jcr4S09814.10	JCA	Jcr4S09814.10
OMCL0	4704 genes,2 taxa	0	not assigned.unknown	Jcr4S09815.10	JCA	Jcr4S09815.10
OMCL0	4704 genes,2 taxa	0	not assigned.unknown	Jcr4S09818.20	JCA	Jcr4S09818.20
OMCL0	4704 genes,2 taxa	0	not assigned.unknown	Jcr4S09823.30	JCA	Jcr4S09823.30
OMCL0	4704 genes,2 taxa	0	not assigned.unknown	Jcr4S09827.30	JCA	Jcr4S09827.30
OMCL0	4704 genes,2 taxa	0	not assigned.unknown	Jcr4S09830.10	JCA	Jcr4S09830.10
OMCL0	4704 genes,2 taxa	0	not assigned.unknown	Jcr4S09833.20	JCA	Jcr4S09833.20
OMCL0	4704 genes,2 taxa	0	not assigned.unknown	Jcr4S09838.20	JCA	Jcr4S09838.20
OMCL0	4704 genes,2 taxa	0	not assigned.unknown	Jcr4S09839.10	JCA	Jcr4S09839.10
OMCL0	4704 genes,2 taxa	0	not assigned.unknown	Jcr4S09841.10	JCA	Jcr4S09841.10
OMCL0	4704 genes,2 taxa	0	not assigned.unknown	Jcr4S09843.10	JCA	Jcr4S09843.10
OMCL0	4704 genes,2 taxa	0	not assigned.unknown	Jcr4S09847.20	JCA	Jcr4S09847.20
OMCL0	4704 genes,2 taxa	0	not assigned.unknown	Jcr4S09850.10	JCA	Jcr4S09850.10
OMCL0	4704 genes,2 taxa	0	not assigned.unknown	Jcr4S09853.10	JCA	Jcr4S09853.10
OMCL0	4704 genes,2 taxa	0	not assigned.unknown	Jcr4S09855.20	JCA	Jcr4S09855.20
OMCL0	4704 genes,2 taxa	0	not assigned.unknown	Jcr4S09855.50	JCA	Jcr4S09855.50
OMCL0	4704 genes,2 taxa	0	not assigned.unknown	Jcr4S09855.70	JCA	Jcr4S09855.70
OMCL0	4704 genes,2 taxa	0	not assigned.unknown	Jcr4S09864.20	JCA	Jcr4S09864.20
OMCL0	4704 genes,2 taxa	0	not assigned.unknown	Jcr4S09864.50	JCA	Jcr4S09864.50
OMCL0	4704 genes,2 taxa	0	not assigned.unknown	Jcr4S09865.10	JCA	Jcr4S09865.10
OMCL0	4704 genes,2 taxa	0	not assigned.unknown	Jcr4S09866.10	JCA	Jcr4S09866.10
OMCL0	4704 genes,2 taxa	0	not assigned.unknown	Jcr4S09873.40	JCA	Jcr4S09873.40
OMCL0	4704 genes,2 taxa	0	not assigned.unknown	Jcr4S09874.10	JCA	Jcr4S09874.10
OMCL0	4704 genes,2 taxa	0	not assigned.unknown	Jcr4S09875.10	JCA	Jcr4S09875.10
OMCL0	4704 genes,2 taxa	0	not assigned.unknown	Jcr4S09876.20	JCA	Jcr4S09876.20
OMCL0	4704 genes,2 taxa	0	not assigned.unknown	Jcr4S09927.10	JCA	Jcr4S09927.10
OMCL0	4704 genes,2 taxa	0	not assigned.unknown	Jcr4S09946.10	JCA	Jcr4S09946.10
OMCL0	4704 genes,2 taxa	0	not assigned.unknown	Jcr4S09950.10	JCA	Jcr4S09950.10
OMCL0	4704 genes,2 taxa	0	not assigned.unknown	Jcr4S09969.10	JCA	Jcr4S09969.10
OMCL0	4704 genes,2 taxa	0	not assigned.unknown	Jcr4S09990.10	JCA	Jcr4S09990.10
OMCL0	4704 genes,2 taxa	0	not assigned.unknown	Jcr4S10068.10	JCA	Jcr4S10068.10
OMCL0	4704 genes,2 taxa	0	not assigned.unknown	Jcr4S10068.20	JCA	Jcr4S10068.20
OMCL0	4704 genes,2 taxa	0	not assigned.unknown	Jcr4S10075.20	JCA	Jcr4S10075.20
OMCL0	4704 genes,2 taxa	0	not assigned.unknown	Jcr4S10090.10	JCA	Jcr4S10090.10
OMCL0	4704 genes,2 taxa	0	not assigned.unknown	Jcr4S10101.20	JCA	Jcr4S10101.20
OMCL0	4704 genes,2 taxa	0	not assigned.unknown	Jcr4S10105.10	JCA	Jcr4S10105.10
OMCL0	4704 genes,2 taxa	0	not assigned.unknown	Jcr4S10112.10	JCA	Jcr4S10112.10
OMCL0	4704 genes,2 taxa	0	not assigned.unknown	Jcr4S10112.20	JCA	Jcr4S10112.20
OMCL0	4704 genes,2 taxa	0	not assigned.unknown	Jcr4S10127.10	JCA	Jcr4S10127.10
OMCL0	4704 genes,2 taxa	0	not assigned.unknown	Jcr4S10127.20	JCA	Jcr4S10127.20
OMCL0	4704 genes,2 taxa	0	not assigned.unknown	Jcr4S10138.10	JCA	Jcr4S10138.10
OMCL0	4704 genes,2 taxa	0	not assigned.unknown	Jcr4S10138.20	JCA	Jcr4S10138.20
OMCL0	4704 genes,2 taxa	0	not assigned.unknown	Jcr4S10149.20	JCA	Jcr4S10149.20
OMCL0	4704 genes,2 taxa	0	not assigned.unknown	Jcr4S10160.20	JCA	Jcr4S10160.20
OMCL0	4704 genes,2 taxa	0	not assigned.unknown	Jcr4S10161.10	JCA	Jcr4S10161.10
OMCL0	4704 genes,2 taxa	0	not assigned.unknown	Jcr4S10187.20	JCA	Jcr4S10187.20
OMCL0	4704 genes,2 taxa	0	not assigned.unknown	Jcr4S10194.20	JCA	Jcr4S10194.20
OMCL0	4704 genes,2 taxa	0	not assigned.unknown	Jcr4S10256.10	JCA	Jcr4S10256.10
OMCL0	4704 genes,2 taxa	0	not assigned.unknown	Jcr4S10265.20	JCA	Jcr4S10265.20
OMCL0	4704 genes,2 taxa	0	not assigned.unknown	Jcr4S10269.20	JCA	Jcr4S10269.20
OMCL0	4704 genes,2 taxa	0	not assigned.unknown	Jcr4S10293.10	JCA	Jcr4S10293.10
OMCL0	4704 genes,2 taxa	0	not assigned.unknown	Jcr4S10300.30	JCA	Jcr4S10300.30
OMCL0	4704 genes,2 taxa	0	not assigned.unknown	Jcr4S10303.10	JCA	Jcr4S10303.10
OMCL0	4704 genes,2 taxa	0	not assigned.unknown	Jcr4S10303.30	JCA	Jcr4S10303.30
OMCL0	4704 genes,2 taxa	0	not assigned.unknown	Jcr4S10322.10	JCA	Jcr4S10322.10
OMCL0	4704 genes,2 taxa	0	not assigned.unknown	Jcr4S10328.10	JCA	Jcr4S10328.10
OMCL0	4704 genes,2 taxa	0	not assigned.unknown	Jcr4S10336.30	JCA	Jcr4S10336.30
OMCL0	4704 genes,2 taxa	0	not assigned.unknown	Jcr4S10388.20	JCA	Jcr4S10388.20
OMCL0	4704 genes,2 taxa	0	not assigned.unknown	Jcr4S10395.10	JCA	Jcr4S10395.10
OMCL0	4704 genes,2 taxa	0	not assigned.unknown	Jcr4S10396.10	JCA	Jcr4S10396.10
OMCL0	4704 genes,2 taxa	0	not assigned.unknown	Jcr4S10396.20	JCA	Jcr4S10396.20
OMCL0	4704 genes,2 taxa	0	not assigned.unknown	Jcr4S10399.10	JCA	Jcr4S10399.10
OMCL0	4704 genes,2 taxa	0	not assigned.unknown	Jcr4S10407.10	JCA	Jcr4S10407.10
OMCL0	4704 genes,2 taxa	0	not assigned.unknown	Jcr4S10412.10	JCA	Jcr4S10412.10
OMCL0	4704 genes,2 taxa	0	not assigned.unknown	Jcr4S10412.20	JCA	Jcr4S10412.20
OMCL0	4704 genes,2 taxa	0	not assigned.unknown	Jcr4S10412.30	JCA	Jcr4S10412.30
OMCL0	4704 genes,2 taxa	0	not assigned.unknown	Jcr4S10418.30	JCA	Jcr4S10418.30
OMCL0	4704 genes,2 taxa	0	not assigned.unknown	Jcr4S10418.40	JCA	Jcr4S10418.40
OMCL0	4704 genes,2 taxa	0	not assigned.unknown	Jcr4S10418.50	JCA	Jcr4S10418.50
OMCL0	4704 genes,2 taxa	0	not assigned.unknown	Jcr4S10425.10	JCA	Jcr4S10425.10
OMCL0	4704 genes,2 taxa	0	not assigned.unknown	Jcr4S10433.10	JCA	Jcr4S10433.10
OMCL0	4704 genes,2 taxa	0	not assigned.unknown	Jcr4S10489.10	JCA	Jcr4S10489.10
OMCL0	4704 genes,2 taxa	0	not assigned.unknown	Jcr4S10493.10	JCA	Jcr4S10493.10
OMCL0	4704 genes,2 taxa	0	not assigned.unknown	Jcr4S10509.20	JCA	Jcr4S10509.20
OMCL0	4704 genes,2 taxa	0	not assigned.unknown	Jcr4S10514.20	JCA	Jcr4S10514.20
OMCL0	4704 genes,2 taxa	0	not assigned.unknown	Jcr4S10514.30	JCA	Jcr4S10514.30
OMCL0	4704 genes,2 taxa	0	not assigned.unknown	Jcr4S10524.20	JCA	Jcr4S10524.20
OMCL0	4704 genes,2 taxa	0	not assigned.unknown	Jcr4S10529.20	JCA	Jcr4S10529.20
OMCL0	4704 genes,2 taxa	0	not assigned.unknown	Jcr4S10594.20	JCA	Jcr4S10594.20
OMCL0	4704 genes,2 taxa	0	not assigned.unknown	Jcr4S10652.40	JCA	Jcr4S10652.40
OMCL0	4704 genes,2 taxa	0	not assigned.unknown	Jcr4S10654.20	JCA	Jcr4S10654.20
OMCL0	4704 genes,2 taxa	0	not assigned.unknown	Jcr4S10681.10	JCA	Jcr4S10681.10
OMCL0	4704 genes,2 taxa	0	not assigned.unknown	Jcr4S10715.10	JCA	Jcr4S10715.10
OMCL0	4704 genes,2 taxa	0	not assigned.unknown	Jcr4S10740.20	JCA	Jcr4S10740.20
OMCL0	4704 genes,2 taxa	0	not assigned.unknown	Jcr4S10771.30	JCA	Jcr4S10771.30
OMCL0	4704 genes,2 taxa	0	not assigned.unknown	Jcr4S10777.10	JCA	Jcr4S10777.10
OMCL0	4704 genes,2 taxa	0	not assigned.unknown	Jcr4S10780.10	JCA	Jcr4S10780.10
OMCL0	4704 genes,2 taxa	0	not assigned.unknown	Jcr4S10814.20	JCA	Jcr4S10814.20
OMCL0	4704 genes,2 taxa	0	not assigned.unknown	Jcr4S10822.10	JCA	Jcr4S10822.10
OMCL0	4704 genes,2 taxa	0	not assigned.unknown	Jcr4S10823.10	JCA	Jcr4S10823.10
OMCL0	4704 genes,2 taxa	0	not assigned.unknown	Jcr4S10829.20	JCA	Jcr4S10829.20
OMCL0	4704 genes,2 taxa	0	not assigned.unknown	Jcr4S10837.20	JCA	Jcr4S10837.20
OMCL0	4704 genes,2 taxa	0	not assigned.unknown	Jcr4S10840.10	JCA	Jcr4S10840.10
OMCL0	4704 genes,2 taxa	0	not assigned.unknown	Jcr4S10890.30	JCA	Jcr4S10890.30
OMCL0	4704 genes,2 taxa	0	not assigned.unknown	Jcr4S10897.20	JCA	Jcr4S10897.20
OMCL0	4704 genes,2 taxa	0	not assigned.unknown	Jcr4S10907.10	JCA	Jcr4S10907.10
OMCL0	4704 genes,2 taxa	0	not assigned.unknown	Jcr4S10908.20	JCA	Jcr4S10908.20
OMCL0	4704 genes,2 taxa	0	not assigned.unknown	Jcr4S10908.30	JCA	Jcr4S10908.30
OMCL0	4704 genes,2 taxa	0	not assigned.unknown	Jcr4S10910.30	JCA	Jcr4S10910.30
OMCL0	4704 genes,2 taxa	0	not assigned.unknown	Jcr4S10913.40	JCA	Jcr4S10913.40
OMCL0	4704 genes,2 taxa	0	not assigned.unknown	Jcr4S10920.20	JCA	Jcr4S10920.20
OMCL0	4704 genes,2 taxa	0	not assigned.unknown	Jcr4S10931.20	JCA	Jcr4S10931.20
OMCL0	4704 genes,2 taxa	0	not assigned.unknown	Jcr4S10941.20	JCA	Jcr4S10941.20
OMCL0	4704 genes,2 taxa	0	not assigned.unknown	Jcr4S10949.10	JCA	Jcr4S10949.10
OMCL0	4704 genes,2 taxa	0	not assigned.unknown	Jcr4S10949.30	JCA	Jcr4S10949.30
OMCL0	4704 genes,2 taxa	0	not assigned.unknown	Jcr4S10956.10	JCA	Jcr4S10956.10
OMCL0	4704 genes,2 taxa	0	not assigned.unknown	Jcr4S10960.40	JCA	Jcr4S10960.40
OMCL0	4704 genes,2 taxa	0	not assigned.unknown	Jcr4S10963.20	JCA	Jcr4S10963.20
OMCL0	4704 genes,2 taxa	0	not assigned.unknown	Jcr4S10963.50	JCA	Jcr4S10963.50
OMCL0	4704 genes,2 taxa	0	not assigned.unknown	Jcr4S10963.80	JCA	Jcr4S10963.80
OMCL0	4704 genes,2 taxa	0	not assigned.unknown	Jcr4S10969.20	JCA	Jcr4S10969.20
OMCL0	4704 genes,2 taxa	0	not assigned.unknown	Jcr4S10970.20	JCA	Jcr4S10970.20
OMCL0	4704 genes,2 taxa	0	not assigned.unknown	Jcr4S10976.10	JCA	Jcr4S10976.10
OMCL0	4704 genes,2 taxa	0	not assigned.unknown	Jcr4S10977.20	JCA	Jcr4S10977.20
OMCL0	4704 genes,2 taxa	0	not assigned.unknown	Jcr4S10981.30	JCA	Jcr4S10981.30
OMCL0	4704 genes,2 taxa	0	not assigned.unknown	Jcr4S10982.10	JCA	Jcr4S10982.10
OMCL0	4704 genes,2 taxa	0	not assigned.unknown	Jcr4S10984.20	JCA	Jcr4S10984.20
OMCL0	4704 genes,2 taxa	0	not assigned.unknown	Jcr4S10985.30	JCA	Jcr4S10985.30
OMCL0	4704 genes,2 taxa	0	not assigned.unknown	Jcr4S10985.40	JCA	Jcr4S10985.40
OMCL0	4704 genes,2 taxa	0	not assigned.unknown	Jcr4S10988.10	JCA	Jcr4S10988.10
OMCL0	4704 genes,2 taxa	0	not assigned.unknown	Jcr4S10990.10	JCA	Jcr4S10990.10
OMCL0	4704 genes,2 taxa	0	not assigned.unknown	Jcr4S10991.10	JCA	Jcr4S10991.10
OMCL0	4704 genes,2 taxa	0	not assigned.unknown	Jcr4S10992.10	JCA	Jcr4S10992.10
OMCL0	4704 genes,2 taxa	0	not assigned.unknown	Jcr4S10996.40	JCA	Jcr4S10996.40
OMCL0	4704 genes,2 taxa	0	not assigned.unknown	Jcr4S11008.10	JCA	Jcr4S11008.10
OMCL0	4704 genes,2 taxa	0	not assigned.unknown	Jcr4S11009.10	JCA	Jcr4S11009.10
OMCL0	4704 genes,2 taxa	0	not assigned.unknown	Jcr4S11015.10	JCA	Jcr4S11015.10
OMCL0	4704 genes,2 taxa	0	not assigned.unknown	Jcr4S11015.30	JCA	Jcr4S11015.30
OMCL0	4704 genes,2 taxa	0	not assigned.unknown	Jcr4S11015.50	JCA	Jcr4S11015.50
OMCL0	4704 genes,2 taxa	0	not assigned.unknown	Jcr4S11015.60	JCA	Jcr4S11015.60
OMCL0	4704 genes,2 taxa	0	not assigned.unknown	Jcr4S11031.30	JCA	Jcr4S11031.30
OMCL0	4704 genes,2 taxa	0	not assigned.unknown	Jcr4S11033.10	JCA	Jcr4S11033.10
OMCL0	4704 genes,2 taxa	0	not assigned.unknown	Jcr4S11042.10	JCA	Jcr4S11042.10
OMCL0	4704 genes,2 taxa	0	not assigned.unknown	Jcr4S11042.30	JCA	Jcr4S11042.30
OMCL0	4704 genes,2 taxa	0	not assigned.unknown	Jcr4S11046.20	JCA	Jcr4S11046.20
OMCL0	4704 genes,2 taxa	0	not assigned.unknown	Jcr4S11046.40	JCA	Jcr4S11046.40
OMCL0	4704 genes,2 taxa	0	not assigned.unknown	Jcr4S11048.10	JCA	Jcr4S11048.10
OMCL0	4704 genes,2 taxa	0	not assigned.unknown	Jcr4S11050.10	JCA	Jcr4S11050.10
OMCL0	4704 genes,2 taxa	0	not assigned.unknown	Jcr4S11054.10	JCA	Jcr4S11054.10
OMCL0	4704 genes,2 taxa	0	not assigned.unknown	Jcr4S11059.10	JCA	Jcr4S11059.10
OMCL0	4704 genes,2 taxa	0	not assigned.unknown	Jcr4S11067.20	JCA	Jcr4S11067.20
OMCL0	4704 genes,2 taxa	0	not assigned.unknown	Jcr4S11074.10	JCA	Jcr4S11074.10
OMCL0	4704 genes,2 taxa	0	not assigned.unknown	Jcr4S11091.20	JCA	Jcr4S11091.20
OMCL0	4704 genes,2 taxa	0	not assigned.unknown	Jcr4S11102.20	JCA	Jcr4S11102.20
OMCL0	4704 genes,2 taxa	0	not assigned.unknown	Jcr4S11109.30	JCA	Jcr4S11109.30
OMCL0	4704 genes,2 taxa	0	not assigned.unknown	Jcr4S11136.10	JCA	Jcr4S11136.10
OMCL0	4704 genes,2 taxa	0	not assigned.unknown	Jcr4S11142.20	JCA	Jcr4S11142.20
OMCL0	4704 genes,2 taxa	0	not assigned.unknown	Jcr4S11145.10	JCA	Jcr4S11145.10
OMCL0	4704 genes,2 taxa	0	not assigned.unknown	Jcr4S11145.40	JCA	Jcr4S11145.40
OMCL0	4704 genes,2 taxa	0	not assigned.unknown	Jcr4S11151.20	JCA	Jcr4S11151.20
OMCL0	4704 genes,2 taxa	0	not assigned.unknown	Jcr4S11161.10	JCA	Jcr4S11161.10
OMCL0	4704 genes,2 taxa	0	not assigned.unknown	Jcr4S11169.10	JCA	Jcr4S11169.10
OMCL0	4704 genes,2 taxa	0	not assigned.unknown	Jcr4S11172.20	JCA	Jcr4S11172.20
OMCL0	4704 genes,2 taxa	0	not assigned.unknown	Jcr4S11181.10	JCA	Jcr4S11181.10
OMCL0	4704 genes,2 taxa	0	not assigned.unknown	Jcr4S11181.20	JCA	Jcr4S11181.20
OMCL0	4704 genes,2 taxa	0	not assigned.unknown	Jcr4S11196.10	JCA	Jcr4S11196.10
OMCL0	4704 genes,2 taxa	0	not assigned.unknown	Jcr4S11200.10	JCA	Jcr4S11200.10
OMCL0	4704 genes,2 taxa	0	not assigned.unknown	Jcr4S11201.10	JCA	Jcr4S11201.10
OMCL0	4704 genes,2 taxa	0	not assigned.unknown	Jcr4S11201.30	JCA	Jcr4S11201.30
OMCL0	4704 genes,2 taxa	0	not assigned.unknown	Jcr4S11204.30	JCA	Jcr4S11204.30
OMCL0	4704 genes,2 taxa	0	not assigned.unknown	Jcr4S11208.30	JCA	Jcr4S11208.30
OMCL0	4704 genes,2 taxa	0	not assigned.unknown	Jcr4S11208.40	JCA	Jcr4S11208.40
OMCL0	4704 genes,2 taxa	0	not assigned.unknown	Jcr4S11214.10	JCA	Jcr4S11214.10
OMCL0	4704 genes,2 taxa	0	not assigned.unknown	Jcr4S11214.40	JCA	Jcr4S11214.40
OMCL0	4704 genes,2 taxa	0	not assigned.unknown	Jcr4S11224.20	JCA	Jcr4S11224.20
OMCL0	4704 genes,2 taxa	0	not assigned.unknown	Jcr4S11227.10	JCA	Jcr4S11227.10
OMCL0	4704 genes,2 taxa	0	not assigned.unknown	Jcr4S11229.10	JCA	Jcr4S11229.10
OMCL0	4704 genes,2 taxa	0	not assigned.unknown	Jcr4S11236.10	JCA	Jcr4S11236.10
OMCL0	4704 genes,2 taxa	0	not assigned.unknown	Jcr4S11244.30	JCA	Jcr4S11244.30
OMCL0	4704 genes,2 taxa	0	not assigned.unknown	Jcr4S11247.10	JCA	Jcr4S11247.10
OMCL0	4704 genes,2 taxa	0	not assigned.unknown	Jcr4S11255.30	JCA	Jcr4S11255.30
OMCL0	4704 genes,2 taxa	0	not assigned.unknown	Jcr4S11265.10	JCA	Jcr4S11265.10
OMCL0	4704 genes,2 taxa	0	not assigned.unknown	Jcr4S11265.50	JCA	Jcr4S11265.50
OMCL0	4704 genes,2 taxa	0	not assigned.unknown	Jcr4S11276.30	JCA	Jcr4S11276.30
OMCL0	4704 genes,2 taxa	0	not assigned.unknown	Jcr4S11276.60	JCA	Jcr4S11276.60
OMCL0	4704 genes,2 taxa	0	not assigned.unknown	Jcr4S11277.20	JCA	Jcr4S11277.20
OMCL0	4704 genes,2 taxa	0	not assigned.unknown	Jcr4S11289.10	JCA	Jcr4S11289.10
OMCL0	4704 genes,2 taxa	0	not assigned.unknown	Jcr4S11309.10	JCA	Jcr4S11309.10
OMCL0	4704 genes,2 taxa	0	not assigned.unknown	Jcr4S11336.20	JCA	Jcr4S11336.20
OMCL0	4704 genes,2 taxa	0	not assigned.unknown	Jcr4S11361.20	JCA	Jcr4S11361.20
OMCL0	4704 genes,2 taxa	0	not assigned.unknown	Jcr4S11361.30	JCA	Jcr4S11361.30
OMCL0	4704 genes,2 taxa	0	not assigned.unknown	Jcr4S11363.20	JCA	Jcr4S11363.20
OMCL0	4704 genes,2 taxa	0	not assigned.unknown	Jcr4S11366.20	JCA	Jcr4S11366.20
OMCL0	4704 genes,2 taxa	0	not assigned.unknown	Jcr4S11369.10	JCA	Jcr4S11369.10
OMCL0	4704 genes,2 taxa	0	not assigned.unknown	Jcr4S11385.10	JCA	Jcr4S11385.10
OMCL0	4704 genes,2 taxa	0	not assigned.unknown	Jcr4S11393.10	JCA	Jcr4S11393.10
OMCL0	4704 genes,2 taxa	0	not assigned.unknown	Jcr4S11396.10	JCA	Jcr4S11396.10
OMCL0	4704 genes,2 taxa	0	not assigned.unknown	Jcr4S11396.30	JCA	Jcr4S11396.30
OMCL0	4704 genes,2 taxa	0	not assigned.unknown	Jcr4S11396.50	JCA	Jcr4S11396.50
OMCL0	4704 genes,2 taxa	0	not assigned.unknown	Jcr4S11396.70	JCA	Jcr4S11396.70
OMCL0	4704 genes,2 taxa	0	not assigned.unknown	Jcr4S11400.20	JCA	Jcr4S11400.20
OMCL0	4704 genes,2 taxa	0	not assigned.unknown	Jcr4S11400.30	JCA	Jcr4S11400.30
OMCL0	4704 genes,2 taxa	0	not assigned.unknown	Jcr4S11400.40	JCA	Jcr4S11400.40
OMCL0	4704 genes,2 taxa	0	not assigned.unknown	Jcr4S11401.10	JCA	Jcr4S11401.10
OMCL0	4704 genes,2 taxa	0	not assigned.unknown	Jcr4S11402.20	JCA	Jcr4S11402.20
OMCL0	4704 genes,2 taxa	0	not assigned.unknown	Jcr4S11403.10	JCA	Jcr4S11403.10
OMCL0	4704 genes,2 taxa	0	not assigned.unknown	Jcr4S11405.40	JCA	Jcr4S11405.40
OMCL0	4704 genes,2 taxa	0	not assigned.unknown	Jcr4S11407.10	JCA	Jcr4S11407.10
OMCL0	4704 genes,2 taxa	0	not assigned.unknown	Jcr4S11410.50	JCA	Jcr4S11410.50
OMCL0	4704 genes,2 taxa	0	not assigned.unknown	Jcr4S11415.10	JCA	Jcr4S11415.10
OMCL0	4704 genes,2 taxa	0	not assigned.unknown	Jcr4S11420.20	JCA	Jcr4S11420.20
OMCL0	4704 genes,2 taxa	0	not assigned.unknown	Jcr4S11424.10	JCA	Jcr4S11424.10
OMCL0	4704 genes,2 taxa	0	not assigned.unknown	Jcr4S11445.20	JCA	Jcr4S11445.20
OMCL0	4704 genes,2 taxa	0	not assigned.unknown	Jcr4S11447.10	JCA	Jcr4S11447.10
OMCL0	4704 genes,2 taxa	0	not assigned.unknown	Jcr4S11459.30	JCA	Jcr4S11459.30
OMCL0	4704 genes,2 taxa	0	not assigned.unknown	Jcr4S11461.10	JCA	Jcr4S11461.10
OMCL0	4704 genes,2 taxa	0	not assigned.unknown	Jcr4S11461.40	JCA	Jcr4S11461.40
OMCL0	4704 genes,2 taxa	0	not assigned.unknown	Jcr4S11468.20	JCA	Jcr4S11468.20
OMCL0	4704 genes,2 taxa	0	not assigned.unknown	Jcr4S11470.20	JCA	Jcr4S11470.20
OMCL0	4704 genes,2 taxa	0	not assigned.unknown	Jcr4S11491.10	JCA	Jcr4S11491.10
OMCL0	4704 genes,2 taxa	0	not assigned.unknown	Jcr4S11499.10	JCA	Jcr4S11499.10
OMCL0	4704 genes,2 taxa	0	not assigned.unknown	Jcr4S11502.10	JCA	Jcr4S11502.10
OMCL0	4704 genes,2 taxa	0	not assigned.unknown	Jcr4S11502.40	JCA	Jcr4S11502.40
OMCL0	4704 genes,2 taxa	0	not assigned.unknown	Jcr4S11502.50	JCA	Jcr4S11502.50
OMCL0	4704 genes,2 taxa	0	not assigned.unknown	Jcr4S11507.20	JCA	Jcr4S11507.20
OMCL0	4704 genes,2 taxa	0	not assigned.unknown	Jcr4S11507.40	JCA	Jcr4S11507.40
OMCL0	4704 genes,2 taxa	0	not assigned.unknown	Jcr4S11509.30	JCA	Jcr4S11509.30
OMCL0	4704 genes,2 taxa	0	not assigned.unknown	Jcr4S11509.40	JCA	Jcr4S11509.40
OMCL0	4704 genes,2 taxa	0	not assigned.unknown	Jcr4S11509.70	JCA	Jcr4S11509.70
OMCL0	4704 genes,2 taxa	0	not assigned.unknown	Jcr4S11510.20	JCA	Jcr4S11510.20
OMCL0	4704 genes,2 taxa	0	not assigned.unknown	Jcr4S11514.10	JCA	Jcr4S11514.10
OMCL0	4704 genes,2 taxa	0	not assigned.unknown	Jcr4S11514.30	JCA	Jcr4S11514.30
OMCL0	4704 genes,2 taxa	0	not assigned.unknown	Jcr4S11516.10	JCA	Jcr4S11516.10
OMCL0	4704 genes,2 taxa	0	not assigned.unknown	Jcr4S11516.50	JCA	Jcr4S11516.50
OMCL0	4704 genes,2 taxa	0	not assigned.unknown	Jcr4S11517.10	JCA	Jcr4S11517.10
OMCL0	4704 genes,2 taxa	0	not assigned.unknown	Jcr4S11517.40	JCA	Jcr4S11517.40
OMCL0	4704 genes,2 taxa	0	not assigned.unknown	Jcr4S11527.10	JCA	Jcr4S11527.10
OMCL0	4704 genes,2 taxa	0	not assigned.unknown	Jcr4S11529.10	JCA	Jcr4S11529.10
OMCL0	4704 genes,2 taxa	0	not assigned.unknown	Jcr4S11530.10	JCA	Jcr4S11530.10
OMCL0	4704 genes,2 taxa	0	not assigned.unknown	Jcr4S11534.30	JCA	Jcr4S11534.30
OMCL0	4704 genes,2 taxa	0	not assigned.unknown	Jcr4S11535.10	JCA	Jcr4S11535.10
OMCL0	4704 genes,2 taxa	0	not assigned.unknown	Jcr4S11539.10	JCA	Jcr4S11539.10
OMCL0	4704 genes,2 taxa	0	not assigned.unknown	Jcr4S11539.20	JCA	Jcr4S11539.20
OMCL0	4704 genes,2 taxa	0	not assigned.unknown	Jcr4S11542.10	JCA	Jcr4S11542.10
OMCL0	4704 genes,2 taxa	0	not assigned.unknown	Jcr4S11545.30	JCA	Jcr4S11545.30
OMCL0	4704 genes,2 taxa	0	not assigned.unknown	Jcr4S11545.40	JCA	Jcr4S11545.40
OMCL0	4704 genes,2 taxa	0	not assigned.unknown	Jcr4S11548.30	JCA	Jcr4S11548.30
OMCL0	4704 genes,2 taxa	0	not assigned.unknown	Jcr4S11551.30	JCA	Jcr4S11551.30
OMCL0	4704 genes,2 taxa	0	not assigned.unknown	Jcr4S11551.70	JCA	Jcr4S11551.70
OMCL0	4704 genes,2 taxa	0	not assigned.unknown	Jcr4S11556.20	JCA	Jcr4S11556.20
OMCL0	4704 genes,2 taxa	0	not assigned.unknown	Jcr4S11556.30	JCA	Jcr4S11556.30
OMCL0	4704 genes,2 taxa	0	not assigned.unknown	Jcr4S11558.10	JCA	Jcr4S11558.10
OMCL0	4704 genes,2 taxa	0	not assigned.unknown	Jcr4S11558.30	JCA	Jcr4S11558.30
OMCL0	4704 genes,2 taxa	0	not assigned.unknown	Jcr4S11562.20	JCA	Jcr4S11562.20
OMCL0	4704 genes,2 taxa	0	not assigned.unknown	Jcr4S11562.50	JCA	Jcr4S11562.50
OMCL0	4704 genes,2 taxa	0	not assigned.unknown	Jcr4S11573.20	JCA	Jcr4S11573.20
OMCL0	4704 genes,2 taxa	0	not assigned.unknown	Jcr4S11576.30	JCA	Jcr4S11576.30
OMCL0	4704 genes,2 taxa	0	not assigned.unknown	Jcr4S11591.20	JCA	Jcr4S11591.20
OMCL0	4704 genes,2 taxa	0	not assigned.unknown	Jcr4S11591.30	JCA	Jcr4S11591.30
OMCL0	4704 genes,2 taxa	0	not assigned.unknown	Jcr4S11591.60	JCA	Jcr4S11591.60
OMCL0	4704 genes,2 taxa	0	not assigned.unknown	Jcr4S11596.20	JCA	Jcr4S11596.20
OMCL0	4704 genes,2 taxa	0	not assigned.unknown	Jcr4S11597.10	JCA	Jcr4S11597.10
OMCL0	4704 genes,2 taxa	0	not assigned.unknown	Jcr4S11597.20	JCA	Jcr4S11597.20
OMCL0	4704 genes,2 taxa	0	not assigned.unknown	Jcr4S11599.20	JCA	Jcr4S11599.20
OMCL0	4704 genes,2 taxa	0	not assigned.unknown	Jcr4S11600.30	JCA	Jcr4S11600.30
OMCL0	4704 genes,2 taxa	0	not assigned.unknown	Jcr4S11606.30	JCA	Jcr4S11606.30
OMCL0	4704 genes,2 taxa	0	not assigned.unknown	Jcr4S11606.40	JCA	Jcr4S11606.40
OMCL0	4704 genes,2 taxa	0	not assigned.unknown	Jcr4S11610.10	JCA	Jcr4S11610.10
OMCL0	4704 genes,2 taxa	0	not assigned.unknown	Jcr4S11610.30	JCA	Jcr4S11610.30
OMCL0	4704 genes,2 taxa	0	not assigned.unknown	Jcr4S11611.10	JCA	Jcr4S11611.10
OMCL0	4704 genes,2 taxa	0	not assigned.unknown	Jcr4S11611.40	JCA	Jcr4S11611.40
OMCL0	4704 genes,2 taxa	0	not assigned.unknown	Jcr4S11618.10	JCA	Jcr4S11618.10
OMCL0	4704 genes,2 taxa	0	not assigned.unknown	Jcr4S11623.30	JCA	Jcr4S11623.30
OMCL0	4704 genes,2 taxa	0	not assigned.unknown	Jcr4S11718.10	JCA	Jcr4S11718.10
OMCL0	4704 genes,2 taxa	0	not assigned.unknown	Jcr4S11718.20	JCA	Jcr4S11718.20
OMCL0	4704 genes,2 taxa	0	not assigned.unknown	Jcr4S11719.10	JCA	Jcr4S11719.10
OMCL0	4704 genes,2 taxa	0	not assigned.unknown	Jcr4S11749.10	JCA	Jcr4S11749.10
OMCL0	4704 genes,2 taxa	0	not assigned.unknown	Jcr4S11767.10	JCA	Jcr4S11767.10
OMCL0	4704 genes,2 taxa	0	not assigned.unknown	Jcr4S11767.20	JCA	Jcr4S11767.20
OMCL0	4704 genes,2 taxa	0	not assigned.unknown	Jcr4S11785.10	JCA	Jcr4S11785.10
OMCL0	4704 genes,2 taxa	0	not assigned.unknown	Jcr4S11862.40	JCA	Jcr4S11862.40
OMCL0	4704 genes,2 taxa	0	not assigned.unknown	Jcr4S11870.10	JCA	Jcr4S11870.10
OMCL0	4704 genes,2 taxa	0	not assigned.unknown	Jcr4S11883.40	JCA	Jcr4S11883.40
OMCL0	4704 genes,2 taxa	0	not assigned.unknown	Jcr4S11893.10	JCA	Jcr4S11893.10
OMCL0	4704 genes,2 taxa	0	not assigned.unknown	Jcr4S11949.10	JCA	Jcr4S11949.10
OMCL0	4704 genes,2 taxa	0	not assigned.unknown	Jcr4S11963.10	JCA	Jcr4S11963.10
OMCL0	4704 genes,2 taxa	0	not assigned.unknown	Jcr4S11963.20	JCA	Jcr4S11963.20
OMCL0	4704 genes,2 taxa	0	not assigned.unknown	Jcr4S11992.30	JCA	Jcr4S11992.30
OMCL0	4704 genes,2 taxa	0	not assigned.unknown	Jcr4S12016.20	JCA	Jcr4S12016.20
OMCL0	4704 genes,2 taxa	0	not assigned.unknown	Jcr4S12017.10	JCA	Jcr4S12017.10
OMCL0	4704 genes,2 taxa	0	not assigned.unknown	Jcr4S12021.10	JCA	Jcr4S12021.10
OMCL0	4704 genes,2 taxa	0	not assigned.unknown	Jcr4S12033.30	JCA	Jcr4S12033.30
OMCL0	4704 genes,2 taxa	0	not assigned.unknown	Jcr4S12040.20	JCA	Jcr4S12040.20
OMCL0	4704 genes,2 taxa	0	not assigned.unknown	Jcr4S12048.30	JCA	Jcr4S12048.30
OMCL0	4704 genes,2 taxa	0	not assigned.unknown	Jcr4S12057.10	JCA	Jcr4S12057.10
OMCL0	4704 genes,2 taxa	0	not assigned.unknown	Jcr4S12088.10	JCA	Jcr4S12088.10
OMCL0	4704 genes,2 taxa	0	not assigned.unknown	Jcr4S12110.20	JCA	Jcr4S12110.20
OMCL0	4704 genes,2 taxa	0	not assigned.unknown	Jcr4S12118.10	JCA	Jcr4S12118.10
OMCL0	4704 genes,2 taxa	0	not assigned.unknown	Jcr4S12120.10	JCA	Jcr4S12120.10
OMCL0	4704 genes,2 taxa	0	not assigned.unknown	Jcr4S12128.10	JCA	Jcr4S12128.10
OMCL0	4704 genes,2 taxa	0	not assigned.unknown	Jcr4S12145.10	JCA	Jcr4S12145.10
OMCL0	4704 genes,2 taxa	0	not assigned.unknown	Jcr4S12209.10	JCA	Jcr4S12209.10
OMCL0	4704 genes,2 taxa	0	not assigned.unknown	Jcr4S12229.10	JCA	Jcr4S12229.10
OMCL0	4704 genes,2 taxa	0	not assigned.unknown	Jcr4S12241.10	JCA	Jcr4S12241.10
OMCL0	4704 genes,2 taxa	0	not assigned.unknown	Jcr4S12254.20	JCA	Jcr4S12254.20
OMCL0	4704 genes,2 taxa	0	not assigned.unknown	Jcr4S12272.10	JCA	Jcr4S12272.10
OMCL0	4704 genes,2 taxa	0	not assigned.unknown	Jcr4S12307.10	JCA	Jcr4S12307.10
OMCL0	4704 genes,2 taxa	0	not assigned.unknown	Jcr4S12312.10	JCA	Jcr4S12312.10
OMCL0	4704 genes,2 taxa	0	not assigned.unknown	Jcr4S12312.20	JCA	Jcr4S12312.20
OMCL0	4704 genes,2 taxa	0	not assigned.unknown	Jcr4S12321.10	JCA	Jcr4S12321.10
OMCL0	4704 genes,2 taxa	0	not assigned.unknown	Jcr4S12321.20	JCA	Jcr4S12321.20
OMCL0	4704 genes,2 taxa	0	not assigned.unknown	Jcr4S12321.30	JCA	Jcr4S12321.30
OMCL0	4704 genes,2 taxa	0	not assigned.unknown	Jcr4S12323.10	JCA	Jcr4S12323.10
OMCL0	4704 genes,2 taxa	0	not assigned.unknown	Jcr4S12324.10	JCA	Jcr4S12324.10
OMCL0	4704 genes,2 taxa	0	not assigned.unknown	Jcr4S12360.10	JCA	Jcr4S12360.10
OMCL0	4704 genes,2 taxa	0	not assigned.unknown	Jcr4S12372.10	JCA	Jcr4S12372.10
OMCL0	4704 genes,2 taxa	0	not assigned.unknown	Jcr4S12387.10	JCA	Jcr4S12387.10
OMCL0	4704 genes,2 taxa	0	not assigned.unknown	Jcr4S12388.30	JCA	Jcr4S12388.30
OMCL0	4704 genes,2 taxa	0	not assigned.unknown	Jcr4S12395.20	JCA	Jcr4S12395.20
OMCL0	4704 genes,2 taxa	0	not assigned.unknown	Jcr4S12405.30	JCA	Jcr4S12405.30
OMCL0	4704 genes,2 taxa	0	not assigned.unknown	Jcr4S12415.20	JCA	Jcr4S12415.20
OMCL0	4704 genes,2 taxa	0	not assigned.unknown	Jcr4S12426.10	JCA	Jcr4S12426.10
OMCL0	4704 genes,2 taxa	0	not assigned.unknown	Jcr4S12427.20	JCA	Jcr4S12427.20
OMCL0	4704 genes,2 taxa	0	not assigned.unknown	Jcr4S12440.10	JCA	Jcr4S12440.10
OMCL0	4704 genes,2 taxa	0	not assigned.unknown	Jcr4S12440.20	JCA	Jcr4S12440.20
OMCL0	4704 genes,2 taxa	0	not assigned.unknown	Jcr4S12442.10	JCA	Jcr4S12442.10
OMCL0	4704 genes,2 taxa	0	not assigned.unknown	Jcr4S12465.10	JCA	Jcr4S12465.10
OMCL0	4704 genes,2 taxa	0	not assigned.unknown	Jcr4S12503.10	JCA	Jcr4S12503.10
OMCL0	4704 genes,2 taxa	0	not assigned.unknown	Jcr4S12528.10	JCA	Jcr4S12528.10
OMCL0	4704 genes,2 taxa	0	not assigned.unknown	Jcr4S12530.10	JCA	Jcr4S12530.10
OMCL0	4704 genes,2 taxa	0	not assigned.unknown	Jcr4S12539.40	JCA	Jcr4S12539.40
OMCL0	4704 genes,2 taxa	0	not assigned.unknown	Jcr4S12547.10	JCA	Jcr4S12547.10
OMCL0	4704 genes,2 taxa	0	not assigned.unknown	Jcr4S12554.20	JCA	Jcr4S12554.20
OMCL0	4704 genes,2 taxa	0	not assigned.unknown	Jcr4S12554.30	JCA	Jcr4S12554.30
OMCL0	4704 genes,2 taxa	0	not assigned.unknown	Jcr4S12558.20	JCA	Jcr4S12558.20
OMCL0	4704 genes,2 taxa	0	not assigned.unknown	Jcr4S12558.30	JCA	Jcr4S12558.30
OMCL0	4704 genes,2 taxa	0	not assigned.unknown	Jcr4S12559.20	JCA	Jcr4S12559.20
OMCL0	4704 genes,2 taxa	0	not assigned.unknown	Jcr4S12581.10	JCA	Jcr4S12581.10
OMCL0	4704 genes,2 taxa	0	not assigned.unknown	Jcr4S12616.30	JCA	Jcr4S12616.30
OMCL0	4704 genes,2 taxa	0	not assigned.unknown	Jcr4S12634.10	JCA	Jcr4S12634.10
OMCL0	4704 genes,2 taxa	0	not assigned.unknown	Jcr4S12653.10	JCA	Jcr4S12653.10
OMCL0	4704 genes,2 taxa	0	not assigned.unknown	Jcr4S12654.20	JCA	Jcr4S12654.20
OMCL0	4704 genes,2 taxa	0	not assigned.unknown	Jcr4S12655.10	JCA	Jcr4S12655.10
OMCL0	4704 genes,2 taxa	0	not assigned.unknown	Jcr4S12673.10	JCA	Jcr4S12673.10
OMCL0	4704 genes,2 taxa	0	not assigned.unknown	Jcr4S12674.10	JCA	Jcr4S12674.10
OMCL0	4704 genes,2 taxa	0	not assigned.unknown	Jcr4S12674.20	JCA	Jcr4S12674.20
OMCL0	4704 genes,2 taxa	0	not assigned.unknown	Jcr4S12706.10	JCA	Jcr4S12706.10
OMCL0	4704 genes,2 taxa	0	not assigned.unknown	Jcr4S12709.10	JCA	Jcr4S12709.10
OMCL0	4704 genes,2 taxa	0	not assigned.unknown	Jcr4S12716.10	JCA	Jcr4S12716.10
OMCL0	4704 genes,2 taxa	0	not assigned.unknown	Jcr4S12728.10	JCA	Jcr4S12728.10
OMCL0	4704 genes,2 taxa	0	not assigned.unknown	Jcr4S12744.10	JCA	Jcr4S12744.10
OMCL0	4704 genes,2 taxa	0	not assigned.unknown	Jcr4S12744.20	JCA	Jcr4S12744.20
OMCL0	4704 genes,2 taxa	0	not assigned.unknown	Jcr4S12748.10	JCA	Jcr4S12748.10
OMCL0	4704 genes,2 taxa	0	not assigned.unknown	Jcr4S12748.20	JCA	Jcr4S12748.20
OMCL0	4704 genes,2 taxa	0	not assigned.unknown	Jcr4S12748.30	JCA	Jcr4S12748.30
OMCL0	4704 genes,2 taxa	0	not assigned.unknown	Jcr4S12756.10	JCA	Jcr4S12756.10
OMCL0	4704 genes,2 taxa	0	not assigned.unknown	Jcr4S12778.20	JCA	Jcr4S12778.20
OMCL0	4704 genes,2 taxa	0	not assigned.unknown	Jcr4S12783.10	JCA	Jcr4S12783.10
OMCL0	4704 genes,2 taxa	0	not assigned.unknown	Jcr4S12785.20	JCA	Jcr4S12785.20
OMCL0	4704 genes,2 taxa	0	not assigned.unknown	Jcr4S12791.20	JCA	Jcr4S12791.20
OMCL0	4704 genes,2 taxa	0	not assigned.unknown	Jcr4S12820.30	JCA	Jcr4S12820.30
OMCL0	4704 genes,2 taxa	0	not assigned.unknown	Jcr4S12820.40	JCA	Jcr4S12820.40
OMCL0	4704 genes,2 taxa	0	not assigned.unknown	Jcr4S12828.10	JCA	Jcr4S12828.10
OMCL0	4704 genes,2 taxa	0	not assigned.unknown	Jcr4S12831.10	JCA	Jcr4S12831.10
OMCL0	4704 genes,2 taxa	0	not assigned.unknown	Jcr4S12834.20	JCA	Jcr4S12834.20
OMCL0	4704 genes,2 taxa	0	not assigned.unknown	Jcr4S12838.10	JCA	Jcr4S12838.10
OMCL0	4704 genes,2 taxa	0	not assigned.unknown	Jcr4S12849.10	JCA	Jcr4S12849.10
OMCL0	4704 genes,2 taxa	0	not assigned.unknown	Jcr4S12849.20	JCA	Jcr4S12849.20
OMCL0	4704 genes,2 taxa	0	not assigned.unknown	Jcr4S12856.20	JCA	Jcr4S12856.20
OMCL0	4704 genes,2 taxa	0	not assigned.unknown	Jcr4S12862.10	JCA	Jcr4S12862.10
OMCL0	4704 genes,2 taxa	0	not assigned.unknown	Jcr4S12870.10	JCA	Jcr4S12870.10
OMCL0	4704 genes,2 taxa	0	not assigned.unknown	Jcr4S12875.20	JCA	Jcr4S12875.20
OMCL0	4704 genes,2 taxa	0	not assigned.unknown	Jcr4S12883.10	JCA	Jcr4S12883.10
OMCL0	4704 genes,2 taxa	0	not assigned.unknown	Jcr4S12883.20	JCA	Jcr4S12883.20
OMCL0	4704 genes,2 taxa	0	not assigned.unknown	Jcr4S12926.10	JCA	Jcr4S12926.10
OMCL0	4704 genes,2 taxa	0	not assigned.unknown	Jcr4S12927.10	JCA	Jcr4S12927.10
OMCL0	4704 genes,2 taxa	0	not assigned.unknown	Jcr4S12931.10	JCA	Jcr4S12931.10
OMCL0	4704 genes,2 taxa	0	not assigned.unknown	Jcr4S12945.20	JCA	Jcr4S12945.20
OMCL0	4704 genes,2 taxa	0	not assigned.unknown	Jcr4S12952.10	JCA	Jcr4S12952.10
OMCL0	4704 genes,2 taxa	0	not assigned.unknown	Jcr4S12959.30	JCA	Jcr4S12959.30
OMCL0	4704 genes,2 taxa	0	not assigned.unknown	Jcr4S12963.30	JCA	Jcr4S12963.30
OMCL0	4704 genes,2 taxa	0	not assigned.unknown	Jcr4S12965.20	JCA	Jcr4S12965.20
OMCL0	4704 genes,2 taxa	0	not assigned.unknown	Jcr4S12967.10	JCA	Jcr4S12967.10
OMCL0	4704 genes,2 taxa	0	not assigned.unknown	Jcr4S12968.10	JCA	Jcr4S12968.10
OMCL0	4704 genes,2 taxa	0	not assigned.unknown	Jcr4S12968.20	JCA	Jcr4S12968.20
OMCL0	4704 genes,2 taxa	0	not assigned.unknown	Jcr4S12974.30	JCA	Jcr4S12974.30
OMCL0	4704 genes,2 taxa	0	not assigned.unknown	Jcr4S13013.20	JCA	Jcr4S13013.20
OMCL0	4704 genes,2 taxa	0	not assigned.unknown	Jcr4S13013.30	JCA	Jcr4S13013.30
OMCL0	4704 genes,2 taxa	0	not assigned.unknown	Jcr4S13023.10	JCA	Jcr4S13023.10
OMCL0	4704 genes,2 taxa	0	not assigned.unknown	Jcr4S13031.10	JCA	Jcr4S13031.10
OMCL0	4704 genes,2 taxa	0	not assigned.unknown	Jcr4S13034.10	JCA	Jcr4S13034.10
OMCL0	4704 genes,2 taxa	0	not assigned.unknown	Jcr4S13035.20	JCA	Jcr4S13035.20
OMCL0	4704 genes,2 taxa	0	not assigned.unknown	Jcr4S13043.10	JCA	Jcr4S13043.10
OMCL0	4704 genes,2 taxa	0	not assigned.unknown	Jcr4S13045.20	JCA	Jcr4S13045.20
OMCL0	4704 genes,2 taxa	0	not assigned.unknown	Jcr4S13045.30	JCA	Jcr4S13045.30
OMCL0	4704 genes,2 taxa	0	not assigned.unknown	Jcr4S13048.10	JCA	Jcr4S13048.10
OMCL0	4704 genes,2 taxa	0	not assigned.unknown	Jcr4S13053.10	JCA	Jcr4S13053.10
OMCL0	4704 genes,2 taxa	0	not assigned.unknown	Jcr4S13053.30	JCA	Jcr4S13053.30
OMCL0	4704 genes,2 taxa	0	not assigned.unknown	Jcr4S13053.50	JCA	Jcr4S13053.50
OMCL0	4704 genes,2 taxa	0	not assigned.unknown	Jcr4S13054.20	JCA	Jcr4S13054.20
OMCL0	4704 genes,2 taxa	0	not assigned.unknown	Jcr4S13058.50	JCA	Jcr4S13058.50
OMCL0	4704 genes,2 taxa	0	not assigned.unknown	Jcr4S13060.10	JCA	Jcr4S13060.10
OMCL0	4704 genes,2 taxa	0	not assigned.unknown	Jcr4S13063.10	JCA	Jcr4S13063.10
OMCL0	4704 genes,2 taxa	0	not assigned.unknown	Jcr4S13063.40	JCA	Jcr4S13063.40
OMCL0	4704 genes,2 taxa	0	not assigned.unknown	Jcr4S13064.10	JCA	Jcr4S13064.10
OMCL0	4704 genes,2 taxa	0	not assigned.unknown	Jcr4S13064.20	JCA	Jcr4S13064.20
OMCL0	4704 genes,2 taxa	0	not assigned.unknown	Jcr4S13064.30	JCA	Jcr4S13064.30
OMCL0	4704 genes,2 taxa	0	not assigned.unknown	Jcr4S13064.40	JCA	Jcr4S13064.40
OMCL0	4704 genes,2 taxa	0	not assigned.unknown	Jcr4S13065.30	JCA	Jcr4S13065.30
OMCL0	4704 genes,2 taxa	0	not assigned.unknown	Jcr4S13072.20	JCA	Jcr4S13072.20
OMCL0	4704 genes,2 taxa	0	not assigned.unknown	Jcr4S13073.10	JCA	Jcr4S13073.10
OMCL0	4704 genes,2 taxa	0	not assigned.unknown	Jcr4S13080.10	JCA	Jcr4S13080.10
OMCL0	4704 genes,2 taxa	0	not assigned.unknown	Jcr4S13083.10	JCA	Jcr4S13083.10
OMCL0	4704 genes,2 taxa	0	not assigned.unknown	Jcr4S13087.20	JCA	Jcr4S13087.20
OMCL0	4704 genes,2 taxa	0	not assigned.unknown	Jcr4S13088.10	JCA	Jcr4S13088.10
OMCL0	4704 genes,2 taxa	0	not assigned.unknown	Jcr4S13088.40	JCA	Jcr4S13088.40
OMCL0	4704 genes,2 taxa	0	not assigned.unknown	Jcr4S13088.50	JCA	Jcr4S13088.50
OMCL0	4704 genes,2 taxa	0	not assigned.unknown	Jcr4S13089.10	JCA	Jcr4S13089.10
OMCL0	4704 genes,2 taxa	0	not assigned.unknown	Jcr4S13090.10	JCA	Jcr4S13090.10
OMCL0	4704 genes,2 taxa	0	not assigned.unknown	Jcr4S13091.10	JCA	Jcr4S13091.10
OMCL0	4704 genes,2 taxa	0	not assigned.unknown	Jcr4S13095.10	JCA	Jcr4S13095.10
OMCL0	4704 genes,2 taxa	0	not assigned.unknown	Jcr4S13096.10	JCA	Jcr4S13096.10
OMCL0	4704 genes,2 taxa	0	not assigned.unknown	Jcr4S13097.10	JCA	Jcr4S13097.10
OMCL0	4704 genes,2 taxa	0	not assigned.unknown	Jcr4S13103.10	JCA	Jcr4S13103.10
OMCL0	4704 genes,2 taxa	0	not assigned.unknown	Jcr4S13104.10	JCA	Jcr4S13104.10
OMCL0	4704 genes,2 taxa	0	not assigned.unknown	Jcr4S13108.10	JCA	Jcr4S13108.10
OMCL0	4704 genes,2 taxa	0	not assigned.unknown	Jcr4S13108.30	JCA	Jcr4S13108.30
OMCL0	4704 genes,2 taxa	0	not assigned.unknown	Jcr4S13109.10	JCA	Jcr4S13109.10
OMCL0	4704 genes,2 taxa	0	not assigned.unknown	Jcr4S13111.10	JCA	Jcr4S13111.10
OMCL0	4704 genes,2 taxa	0	not assigned.unknown	Jcr4S13112.20	JCA	Jcr4S13112.20
OMCL0	4704 genes,2 taxa	0	not assigned.unknown	Jcr4S13113.10	JCA	Jcr4S13113.10
OMCL0	4704 genes,2 taxa	0	not assigned.unknown	Jcr4S13114.10	JCA	Jcr4S13114.10
OMCL0	4704 genes,2 taxa	0	not assigned.unknown	Jcr4S13115.10	JCA	Jcr4S13115.10
OMCL0	4704 genes,2 taxa	0	not assigned.unknown	Jcr4S13115.20	JCA	Jcr4S13115.20
OMCL0	4704 genes,2 taxa	0	not assigned.unknown	Jcr4S13122.10	JCA	Jcr4S13122.10
OMCL0	4704 genes,2 taxa	0	not assigned.unknown	Jcr4S13132.10	JCA	Jcr4S13132.10
OMCL0	4704 genes,2 taxa	0	not assigned.unknown	Jcr4S13140.20	JCA	Jcr4S13140.20
OMCL0	4704 genes,2 taxa	0	not assigned.unknown	Jcr4S13146.10	JCA	Jcr4S13146.10
OMCL0	4704 genes,2 taxa	0	not assigned.unknown	Jcr4S13146.20	JCA	Jcr4S13146.20
OMCL0	4704 genes,2 taxa	0	not assigned.unknown	Jcr4S13147.10	JCA	Jcr4S13147.10
OMCL0	4704 genes,2 taxa	0	not assigned.unknown	Jcr4S13149.30	JCA	Jcr4S13149.30
OMCL0	4704 genes,2 taxa	0	not assigned.unknown	Jcr4S13152.10	JCA	Jcr4S13152.10
OMCL0	4704 genes,2 taxa	0	not assigned.unknown	Jcr4S13153.20	JCA	Jcr4S13153.20
OMCL0	4704 genes,2 taxa	0	not assigned.unknown	Jcr4S13156.10	JCA	Jcr4S13156.10
OMCL0	4704 genes,2 taxa	0	not assigned.unknown	Jcr4S13158.10	JCA	Jcr4S13158.10
OMCL0	4704 genes,2 taxa	0	not assigned.unknown	Jcr4S13158.20	JCA	Jcr4S13158.20
OMCL0	4704 genes,2 taxa	0	not assigned.unknown	Jcr4S13160.10	JCA	Jcr4S13160.10
OMCL0	4704 genes,2 taxa	0	not assigned.unknown	Jcr4S13162.10	JCA	Jcr4S13162.10
OMCL0	4704 genes,2 taxa	0	not assigned.unknown	Jcr4S13162.20	JCA	Jcr4S13162.20
OMCL0	4704 genes,2 taxa	0	not assigned.unknown	Jcr4S13163.10	JCA	Jcr4S13163.10
OMCL0	4704 genes,2 taxa	0	not assigned.unknown	Jcr4S13163.40	JCA	Jcr4S13163.40
OMCL0	4704 genes,2 taxa	0	not assigned.unknown	Jcr4S13163.50	JCA	Jcr4S13163.50
OMCL0	4704 genes,2 taxa	0	not assigned.unknown	Jcr4S13165.10	JCA	Jcr4S13165.10
OMCL0	4704 genes,2 taxa	0	not assigned.unknown	Jcr4S13170.20	JCA	Jcr4S13170.20
OMCL0	4704 genes,2 taxa	0	not assigned.unknown	Jcr4S13170.40	JCA	Jcr4S13170.40
OMCL0	4704 genes,2 taxa	0	not assigned.unknown	Jcr4S13171.30	JCA	Jcr4S13171.30
OMCL0	4704 genes,2 taxa	0	not assigned.unknown	Jcr4S13172.30	JCA	Jcr4S13172.30
OMCL0	4704 genes,2 taxa	0	not assigned.unknown	Jcr4S13173.10	JCA	Jcr4S13173.10
OMCL0	4704 genes,2 taxa	0	not assigned.unknown	Jcr4S13174.20	JCA	Jcr4S13174.20
OMCL0	4704 genes,2 taxa	0	not assigned.unknown	Jcr4S13178.10	JCA	Jcr4S13178.10
OMCL0	4704 genes,2 taxa	0	not assigned.unknown	Jcr4S13179.20	JCA	Jcr4S13179.20
OMCL0	4704 genes,2 taxa	0	not assigned.unknown	Jcr4S13179.30	JCA	Jcr4S13179.30
OMCL0	4704 genes,2 taxa	0	not assigned.unknown	Jcr4S13180.20	JCA	Jcr4S13180.20
OMCL0	4704 genes,2 taxa	0	not assigned.unknown	Jcr4S13180.30	JCA	Jcr4S13180.30
OMCL0	4704 genes,2 taxa	0	not assigned.unknown	Jcr4S13184.10	JCA	Jcr4S13184.10
OMCL0	4704 genes,2 taxa	0	not assigned.unknown	Jcr4S13189.10	JCA	Jcr4S13189.10
OMCL0	4704 genes,2 taxa	0	not assigned.unknown	Jcr4S13189.30	JCA	Jcr4S13189.30
OMCL0	4704 genes,2 taxa	0	not assigned.unknown	Jcr4S13189.60	JCA	Jcr4S13189.60
OMCL0	4704 genes,2 taxa	0	not assigned.unknown	Jcr4S13205.10	JCA	Jcr4S13205.10
OMCL0	4704 genes,2 taxa	0	not assigned.unknown	Jcr4S13215.20	JCA	Jcr4S13215.20
OMCL0	4704 genes,2 taxa	0	not assigned.unknown	Jcr4S13215.30	JCA	Jcr4S13215.30
OMCL0	4704 genes,2 taxa	0	not assigned.unknown	Jcr4S13215.50	JCA	Jcr4S13215.50
OMCL0	4704 genes,2 taxa	0	not assigned.unknown	Jcr4S13218.10	JCA	Jcr4S13218.10
OMCL0	4704 genes,2 taxa	0	not assigned.unknown	Jcr4S13228.20	JCA	Jcr4S13228.20
OMCL0	4704 genes,2 taxa	0	not assigned.unknown	Jcr4S13231.10	JCA	Jcr4S13231.10
OMCL0	4704 genes,2 taxa	0	not assigned.unknown	Jcr4S13234.10	JCA	Jcr4S13234.10
OMCL0	4704 genes,2 taxa	0	not assigned.unknown	Jcr4S13245.10	JCA	Jcr4S13245.10
OMCL0	4704 genes,2 taxa	0	not assigned.unknown	Jcr4S13252.30	JCA	Jcr4S13252.30
OMCL0	4704 genes,2 taxa	0	not assigned.unknown	Jcr4S13262.10	JCA	Jcr4S13262.10
OMCL0	4704 genes,2 taxa	0	not assigned.unknown	Jcr4S13273.20	JCA	Jcr4S13273.20
OMCL0	4704 genes,2 taxa	0	not assigned.unknown	Jcr4S13291.10	JCA	Jcr4S13291.10
OMCL0	4704 genes,2 taxa	0	not assigned.unknown	Jcr4S13292.10	JCA	Jcr4S13292.10
OMCL0	4704 genes,2 taxa	0	not assigned.unknown	Jcr4S13293.10	JCA	Jcr4S13293.10
OMCL0	4704 genes,2 taxa	0	not assigned.unknown	Jcr4S13312.20	JCA	Jcr4S13312.20
OMCL0	4704 genes,2 taxa	0	not assigned.unknown	Jcr4S13319.10	JCA	Jcr4S13319.10
OMCL0	4704 genes,2 taxa	0	not assigned.unknown	Jcr4S13323.30	JCA	Jcr4S13323.30
OMCL0	4704 genes,2 taxa	0	not assigned.unknown	Jcr4S13323.60	JCA	Jcr4S13323.60
OMCL0	4704 genes,2 taxa	0	not assigned.unknown	Jcr4S13325.10	JCA	Jcr4S13325.10
OMCL0	4704 genes,2 taxa	0	not assigned.unknown	Jcr4S13326.20	JCA	Jcr4S13326.20
OMCL0	4704 genes,2 taxa	0	not assigned.unknown	Jcr4S13336.10	JCA	Jcr4S13336.10
OMCL0	4704 genes,2 taxa	0	not assigned.unknown	Jcr4S13344.10	JCA	Jcr4S13344.10
OMCL0	4704 genes,2 taxa	0	not assigned.unknown	Jcr4S13348.20	JCA	Jcr4S13348.20
OMCL0	4704 genes,2 taxa	0	not assigned.unknown	Jcr4S13350.10	JCA	Jcr4S13350.10
OMCL0	4704 genes,2 taxa	0	not assigned.unknown	Jcr4S13352.10	JCA	Jcr4S13352.10
OMCL0	4704 genes,2 taxa	0	not assigned.unknown	Jcr4S13360.20	JCA	Jcr4S13360.20
OMCL0	4704 genes,2 taxa	0	not assigned.unknown	Jcr4S13360.40	JCA	Jcr4S13360.40
OMCL0	4704 genes,2 taxa	0	not assigned.unknown	Jcr4S13367.30	JCA	Jcr4S13367.30
OMCL0	4704 genes,2 taxa	0	not assigned.unknown	Jcr4S13368.10	JCA	Jcr4S13368.10
OMCL0	4704 genes,2 taxa	0	not assigned.unknown	Jcr4S13369.10	JCA	Jcr4S13369.10
OMCL0	4704 genes,2 taxa	0	not assigned.unknown	Jcr4S13370.30	JCA	Jcr4S13370.30
OMCL0	4704 genes,2 taxa	0	not assigned.unknown	Jcr4S13376.20	JCA	Jcr4S13376.20
OMCL0	4704 genes,2 taxa	0	not assigned.unknown	Jcr4S13376.40	JCA	Jcr4S13376.40
OMCL0	4704 genes,2 taxa	0	not assigned.unknown	Jcr4S13379.10	JCA	Jcr4S13379.10
OMCL0	4704 genes,2 taxa	0	not assigned.unknown	Jcr4S13384.20	JCA	Jcr4S13384.20
OMCL0	4704 genes,2 taxa	0	not assigned.unknown	Jcr4S13388.10	JCA	Jcr4S13388.10
OMCL0	4704 genes,2 taxa	0	not assigned.unknown	Jcr4S13394.10	JCA	Jcr4S13394.10
OMCL0	4704 genes,2 taxa	0	not assigned.unknown	Jcr4S13394.40	JCA	Jcr4S13394.40
OMCL0	4704 genes,2 taxa	0	not assigned.unknown	Jcr4S13403.20	JCA	Jcr4S13403.20
OMCL0	4704 genes,2 taxa	0	not assigned.unknown	Jcr4S13403.30	JCA	Jcr4S13403.30
OMCL0	4704 genes,2 taxa	0	not assigned.unknown	Jcr4S13406.10	JCA	Jcr4S13406.10
OMCL0	4704 genes,2 taxa	0	not assigned.unknown	Jcr4S13407.20	JCA	Jcr4S13407.20
OMCL0	4704 genes,2 taxa	0	not assigned.unknown	Jcr4S13410.10	JCA	Jcr4S13410.10
OMCL0	4704 genes,2 taxa	0	not assigned.unknown	Jcr4S13416.10	JCA	Jcr4S13416.10
OMCL0	4704 genes,2 taxa	0	not assigned.unknown	Jcr4S13423.20	JCA	Jcr4S13423.20
OMCL0	4704 genes,2 taxa	0	not assigned.unknown	Jcr4S13427.10	JCA	Jcr4S13427.10
OMCL0	4704 genes,2 taxa	0	not assigned.unknown	Jcr4S13430.10	JCA	Jcr4S13430.10
OMCL0	4704 genes,2 taxa	0	not assigned.unknown	Jcr4S13436.10	JCA	Jcr4S13436.10
OMCL0	4704 genes,2 taxa	0	not assigned.unknown	Jcr4S13443.10	JCA	Jcr4S13443.10
OMCL0	4704 genes,2 taxa	0	not assigned.unknown	Jcr4S13444.10	JCA	Jcr4S13444.10
OMCL0	4704 genes,2 taxa	0	not assigned.unknown	Jcr4S13446.30	JCA	Jcr4S13446.30
OMCL0	4704 genes,2 taxa	0	not assigned.unknown	Jcr4S13452.10	JCA	Jcr4S13452.10
OMCL0	4704 genes,2 taxa	0	not assigned.unknown	Jcr4S13454.10	JCA	Jcr4S13454.10
OMCL0	4704 genes,2 taxa	0	not assigned.unknown	Jcr4S13458.10	JCA	Jcr4S13458.10
OMCL0	4704 genes,2 taxa	0	not assigned.unknown	Jcr4S13460.10	JCA	Jcr4S13460.10
OMCL0	4704 genes,2 taxa	0	not assigned.unknown	Jcr4S13462.10	JCA	Jcr4S13462.10
OMCL0	4704 genes,2 taxa	0	not assigned.unknown	Jcr4S13464.10	JCA	Jcr4S13464.10
OMCL0	4704 genes,2 taxa	0	not assigned.unknown	Jcr4S13470.10	JCA	Jcr4S13470.10
OMCL0	4704 genes,2 taxa	0	not assigned.unknown	Jcr4S13475.20	JCA	Jcr4S13475.20
OMCL0	4704 genes,2 taxa	0	not assigned.unknown	Jcr4S13476.10	JCA	Jcr4S13476.10
OMCL0	4704 genes,2 taxa	0	not assigned.unknown	Jcr4S13478.10	JCA	Jcr4S13478.10
OMCL0	4704 genes,2 taxa	0	not assigned.unknown	Jcr4S13501.10	JCA	Jcr4S13501.10
OMCL0	4704 genes,2 taxa	0	not assigned.unknown	Jcr4S13501.30	JCA	Jcr4S13501.30
OMCL0	4704 genes,2 taxa	0	not assigned.unknown	Jcr4S13501.40	JCA	Jcr4S13501.40
OMCL0	4704 genes,2 taxa	0	not assigned.unknown	Jcr4S13508.10	JCA	Jcr4S13508.10
OMCL0	4704 genes,2 taxa	0	not assigned.unknown	Jcr4S13516.10	JCA	Jcr4S13516.10
OMCL0	4704 genes,2 taxa	0	not assigned.unknown	Jcr4S13516.40	JCA	Jcr4S13516.40
OMCL0	4704 genes,2 taxa	0	not assigned.unknown	Jcr4S13526.10	JCA	Jcr4S13526.10
OMCL0	4704 genes,2 taxa	0	not assigned.unknown	Jcr4S13527.10	JCA	Jcr4S13527.10
OMCL0	4704 genes,2 taxa	0	not assigned.unknown	Jcr4S13529.10	JCA	Jcr4S13529.10
OMCL0	4704 genes,2 taxa	0	not assigned.unknown	Jcr4S13532.10	JCA	Jcr4S13532.10
OMCL0	4704 genes,2 taxa	0	not assigned.unknown	Jcr4S13532.50	JCA	Jcr4S13532.50
OMCL0	4704 genes,2 taxa	0	not assigned.unknown	Jcr4S13534.10	JCA	Jcr4S13534.10
OMCL0	4704 genes,2 taxa	0	not assigned.unknown	Jcr4S13537.20	JCA	Jcr4S13537.20
OMCL0	4704 genes,2 taxa	0	not assigned.unknown	Jcr4S13538.10	JCA	Jcr4S13538.10
OMCL0	4704 genes,2 taxa	0	not assigned.unknown	Jcr4S13545.10	JCA	Jcr4S13545.10
OMCL0	4704 genes,2 taxa	0	not assigned.unknown	Jcr4S13565.10	JCA	Jcr4S13565.10
OMCL0	4704 genes,2 taxa	0	not assigned.unknown	Jcr4S13567.10	JCA	Jcr4S13567.10
OMCL0	4704 genes,2 taxa	0	not assigned.unknown	Jcr4S13569.20	JCA	Jcr4S13569.20
OMCL0	4704 genes,2 taxa	0	not assigned.unknown	Jcr4S13570.20	JCA	Jcr4S13570.20
OMCL0	4704 genes,2 taxa	0	not assigned.unknown	Jcr4S13571.10	JCA	Jcr4S13571.10
OMCL0	4704 genes,2 taxa	0	not assigned.unknown	Jcr4S13572.20	JCA	Jcr4S13572.20
OMCL0	4704 genes,2 taxa	0	not assigned.unknown	Jcr4S13588.10	JCA	Jcr4S13588.10
OMCL0	4704 genes,2 taxa	0	not assigned.unknown	Jcr4S13590.20	JCA	Jcr4S13590.20
OMCL0	4704 genes,2 taxa	0	not assigned.unknown	Jcr4S13590.40	JCA	Jcr4S13590.40
OMCL0	4704 genes,2 taxa	0	not assigned.unknown	Jcr4S13594.10	JCA	Jcr4S13594.10
OMCL0	4704 genes,2 taxa	0	not assigned.unknown	Jcr4S13595.10	JCA	Jcr4S13595.10
OMCL0	4704 genes,2 taxa	0	not assigned.unknown	Jcr4S13598.10	JCA	Jcr4S13598.10
OMCL0	4704 genes,2 taxa	0	not assigned.unknown	Jcr4S13599.20	JCA	Jcr4S13599.20
OMCL0	4704 genes,2 taxa	0	not assigned.unknown	Jcr4S13599.40	JCA	Jcr4S13599.40
OMCL0	4704 genes,2 taxa	0	not assigned.unknown	Jcr4S13603.20	JCA	Jcr4S13603.20
OMCL0	4704 genes,2 taxa	0	not assigned.unknown	Jcr4S13616.10	JCA	Jcr4S13616.10
OMCL0	4704 genes,2 taxa	0	not assigned.unknown	Jcr4S13619.10	JCA	Jcr4S13619.10
OMCL0	4704 genes,2 taxa	0	not assigned.unknown	Jcr4S13619.30	JCA	Jcr4S13619.30
OMCL0	4704 genes,2 taxa	0	not assigned.unknown	Jcr4S13625.20	JCA	Jcr4S13625.20
OMCL0	4704 genes,2 taxa	0	not assigned.unknown	Jcr4S13630.10	JCA	Jcr4S13630.10
OMCL0	4704 genes,2 taxa	0	not assigned.unknown	Jcr4S13639.10	JCA	Jcr4S13639.10
OMCL0	4704 genes,2 taxa	0	not assigned.unknown	Jcr4S13643.10	JCA	Jcr4S13643.10
OMCL0	4704 genes,2 taxa	0	not assigned.unknown	Jcr4S13643.50	JCA	Jcr4S13643.50
OMCL0	4704 genes,2 taxa	0	not assigned.unknown	Jcr4S13647.20	JCA	Jcr4S13647.20
OMCL0	4704 genes,2 taxa	0	not assigned.unknown	Jcr4S13647.40	JCA	Jcr4S13647.40
OMCL0	4704 genes,2 taxa	0	not assigned.unknown	Jcr4S13648.10	JCA	Jcr4S13648.10
OMCL0	4704 genes,2 taxa	0	not assigned.unknown	Jcr4S13650.20	JCA	Jcr4S13650.20
OMCL0	4704 genes,2 taxa	0	not assigned.unknown	Jcr4S13653.20	JCA	Jcr4S13653.20
OMCL0	4704 genes,2 taxa	0	not assigned.unknown	Jcr4S13667.10	JCA	Jcr4S13667.10
OMCL0	4704 genes,2 taxa	0	not assigned.unknown	Jcr4S13668.10	JCA	Jcr4S13668.10
OMCL0	4704 genes,2 taxa	0	not assigned.unknown	Jcr4S13672.10	JCA	Jcr4S13672.10
OMCL0	4704 genes,2 taxa	0	not assigned.unknown	Jcr4S13681.20	JCA	Jcr4S13681.20
OMCL0	4704 genes,2 taxa	0	not assigned.unknown	Jcr4S13688.10	JCA	Jcr4S13688.10
OMCL0	4704 genes,2 taxa	0	not assigned.unknown	Jcr4S13693.30	JCA	Jcr4S13693.30
OMCL0	4704 genes,2 taxa	0	not assigned.unknown	Jcr4S13694.30	JCA	Jcr4S13694.30
OMCL0	4704 genes,2 taxa	0	not assigned.unknown	Jcr4S13694.50	JCA	Jcr4S13694.50
OMCL0	4704 genes,2 taxa	0	not assigned.unknown	Jcr4S13695.20	JCA	Jcr4S13695.20
OMCL0	4704 genes,2 taxa	0	not assigned.unknown	Jcr4S13696.10	JCA	Jcr4S13696.10
OMCL0	4704 genes,2 taxa	0	not assigned.unknown	Jcr4S13696.20	JCA	Jcr4S13696.20
OMCL0	4704 genes,2 taxa	0	not assigned.unknown	Jcr4S13698.10	JCA	Jcr4S13698.10
OMCL0	4704 genes,2 taxa	0	not assigned.unknown	Jcr4S13698.20	JCA	Jcr4S13698.20
OMCL0	4704 genes,2 taxa	0	not assigned.unknown	Jcr4S13698.40	JCA	Jcr4S13698.40
OMCL0	4704 genes,2 taxa	0	not assigned.unknown	Jcr4S13708.10	JCA	Jcr4S13708.10
OMCL0	4704 genes,2 taxa	0	not assigned.unknown	Jcr4S13711.10	JCA	Jcr4S13711.10
OMCL0	4704 genes,2 taxa	0	not assigned.unknown	Jcr4S13727.20	JCA	Jcr4S13727.20
OMCL0	4704 genes,2 taxa	0	not assigned.unknown	Jcr4S13729.20	JCA	Jcr4S13729.20
OMCL0	4704 genes,2 taxa	0	not assigned.unknown	Jcr4S13734.10	JCA	Jcr4S13734.10
OMCL0	4704 genes,2 taxa	0	not assigned.unknown	Jcr4S13737.30	JCA	Jcr4S13737.30
OMCL0	4704 genes,2 taxa	0	not assigned.unknown	Jcr4S13738.10	JCA	Jcr4S13738.10
OMCL0	4704 genes,2 taxa	0	not assigned.unknown	Jcr4S13750.20	JCA	Jcr4S13750.20
OMCL0	4704 genes,2 taxa	0	not assigned.unknown	Jcr4S13754.10	JCA	Jcr4S13754.10
OMCL0	4704 genes,2 taxa	0	not assigned.unknown	Jcr4S13756.10	JCA	Jcr4S13756.10
OMCL0	4704 genes,2 taxa	0	not assigned.unknown	Jcr4S13756.20	JCA	Jcr4S13756.20
OMCL0	4704 genes,2 taxa	0	not assigned.unknown	Jcr4S13757.10	JCA	Jcr4S13757.10
OMCL0	4704 genes,2 taxa	0	not assigned.unknown	Jcr4S13760.20	JCA	Jcr4S13760.20
OMCL0	4704 genes,2 taxa	0	not assigned.unknown	Jcr4S13760.30	JCA	Jcr4S13760.30
OMCL0	4704 genes,2 taxa	0	not assigned.unknown	Jcr4S13760.40	JCA	Jcr4S13760.40
OMCL0	4704 genes,2 taxa	0	not assigned.unknown	Jcr4S13760.60	JCA	Jcr4S13760.60
OMCL0	4704 genes,2 taxa	0	not assigned.unknown	Jcr4S13761.10	JCA	Jcr4S13761.10
OMCL0	4704 genes,2 taxa	0	not assigned.unknown	Jcr4S13761.40	JCA	Jcr4S13761.40
OMCL0	4704 genes,2 taxa	0	not assigned.unknown	Jcr4S13764.10	JCA	Jcr4S13764.10
OMCL0	4704 genes,2 taxa	0	not assigned.unknown	Jcr4S13764.30	JCA	Jcr4S13764.30
OMCL0	4704 genes,2 taxa	0	not assigned.unknown	Jcr4S13764.70	JCA	Jcr4S13764.70
OMCL0	4704 genes,2 taxa	0	not assigned.unknown	Jcr4S13766.20	JCA	Jcr4S13766.20
OMCL0	4704 genes,2 taxa	0	not assigned.unknown	Jcr4S13767.40	JCA	Jcr4S13767.40
OMCL0	4704 genes,2 taxa	0	not assigned.unknown	Jcr4S13767.60	JCA	Jcr4S13767.60
OMCL0	4704 genes,2 taxa	0	not assigned.unknown	Jcr4S13768.10	JCA	Jcr4S13768.10
OMCL0	4704 genes,2 taxa	0	not assigned.unknown	Jcr4S13775.20	JCA	Jcr4S13775.20
OMCL0	4704 genes,2 taxa	0	not assigned.unknown	Jcr4S13777.20	JCA	Jcr4S13777.20
OMCL0	4704 genes,2 taxa	0	not assigned.unknown	Jcr4S13778.10	JCA	Jcr4S13778.10
OMCL0	4704 genes,2 taxa	0	not assigned.unknown	Jcr4S13778.40	JCA	Jcr4S13778.40
OMCL0	4704 genes,2 taxa	0	not assigned.unknown	Jcr4S13780.20	JCA	Jcr4S13780.20
OMCL0	4704 genes,2 taxa	0	not assigned.unknown	Jcr4S13783.10	JCA	Jcr4S13783.10
OMCL0	4704 genes,2 taxa	0	not assigned.unknown	Jcr4S13783.30	JCA	Jcr4S13783.30
OMCL0	4704 genes,2 taxa	0	not assigned.unknown	Jcr4S13783.50	JCA	Jcr4S13783.50
OMCL0	4704 genes,2 taxa	0	not assigned.unknown	Jcr4S13785.10	JCA	Jcr4S13785.10
OMCL0	4704 genes,2 taxa	0	not assigned.unknown	Jcr4S13785.20	JCA	Jcr4S13785.20
OMCL0	4704 genes,2 taxa	0	not assigned.unknown	Jcr4S13785.50	JCA	Jcr4S13785.50
OMCL0	4704 genes,2 taxa	0	not assigned.unknown	Jcr4S13788.10	JCA	Jcr4S13788.10
OMCL0	4704 genes,2 taxa	0	not assigned.unknown	Jcr4S13791.20	JCA	Jcr4S13791.20
OMCL0	4704 genes,2 taxa	0	not assigned.unknown	Jcr4S13793.10	JCA	Jcr4S13793.10
OMCL0	4704 genes,2 taxa	0	not assigned.unknown	Jcr4S13793.40	JCA	Jcr4S13793.40
OMCL0	4704 genes,2 taxa	0	not assigned.unknown	Jcr4S13794.10	JCA	Jcr4S13794.10
OMCL0	4704 genes,2 taxa	0	not assigned.unknown	Jcr4S13796.20	JCA	Jcr4S13796.20
OMCL0	4704 genes,2 taxa	0	not assigned.unknown	Jcr4S13798.30	JCA	Jcr4S13798.30
OMCL0	4704 genes,2 taxa	0	not assigned.unknown	Jcr4S13799.10	JCA	Jcr4S13799.10
OMCL0	4704 genes,2 taxa	0	not assigned.unknown	Jcr4S13811.10	JCA	Jcr4S13811.10
OMCL0	4704 genes,2 taxa	0	not assigned.unknown	Jcr4S13811.50	JCA	Jcr4S13811.50
OMCL0	4704 genes,2 taxa	0	not assigned.unknown	Jcr4S13812.20	JCA	Jcr4S13812.20
OMCL0	4704 genes,2 taxa	0	not assigned.unknown	Jcr4S13813.20	JCA	Jcr4S13813.20
OMCL0	4704 genes,2 taxa	0	not assigned.unknown	Jcr4S13815.20	JCA	Jcr4S13815.20
OMCL0	4704 genes,2 taxa	0	not assigned.unknown	Jcr4S13815.50	JCA	Jcr4S13815.50
OMCL0	4704 genes,2 taxa	0	not assigned.unknown	Jcr4S13815.60	JCA	Jcr4S13815.60
OMCL0	4704 genes,2 taxa	0	not assigned.unknown	Jcr4S13822.50	JCA	Jcr4S13822.50
OMCL0	4704 genes,2 taxa	0	not assigned.unknown	Jcr4S13827.10	JCA	Jcr4S13827.10
OMCL0	4704 genes,2 taxa	0	not assigned.unknown	Jcr4S13830.10	JCA	Jcr4S13830.10
OMCL0	4704 genes,2 taxa	0	not assigned.unknown	Jcr4S13830.30	JCA	Jcr4S13830.30
OMCL0	4704 genes,2 taxa	0	not assigned.unknown	Jcr4S13832.10	JCA	Jcr4S13832.10
OMCL0	4704 genes,2 taxa	0	not assigned.unknown	Jcr4S13832.30	JCA	Jcr4S13832.30
OMCL0	4704 genes,2 taxa	0	not assigned.unknown	Jcr4S13837.10	JCA	Jcr4S13837.10
OMCL0	4704 genes,2 taxa	0	not assigned.unknown	Jcr4S13839.10	JCA	Jcr4S13839.10
OMCL0	4704 genes,2 taxa	0	not assigned.unknown	Jcr4S13841.10	JCA	Jcr4S13841.10
OMCL0	4704 genes,2 taxa	0	not assigned.unknown	Jcr4S13844.10	JCA	Jcr4S13844.10
OMCL0	4704 genes,2 taxa	0	not assigned.unknown	Jcr4S13849.30	JCA	Jcr4S13849.30
OMCL0	4704 genes,2 taxa	0	not assigned.unknown	Jcr4S13850.10	JCA	Jcr4S13850.10
OMCL0	4704 genes,2 taxa	0	not assigned.unknown	Jcr4S13850.20	JCA	Jcr4S13850.20
OMCL0	4704 genes,2 taxa	0	not assigned.unknown	Jcr4S13851.20	JCA	Jcr4S13851.20
OMCL0	4704 genes,2 taxa	0	not assigned.unknown	Jcr4S13853.10	JCA	Jcr4S13853.10
OMCL0	4704 genes,2 taxa	0	not assigned.unknown	Jcr4S13859.10	JCA	Jcr4S13859.10
OMCL0	4704 genes,2 taxa	0	not assigned.unknown	Jcr4S13865.20	JCA	Jcr4S13865.20
OMCL0	4704 genes,2 taxa	0	not assigned.unknown	Jcr4S13869.10	JCA	Jcr4S13869.10
OMCL0	4704 genes,2 taxa	0	not assigned.unknown	Jcr4S13870.20	JCA	Jcr4S13870.20
OMCL0	4704 genes,2 taxa	0	not assigned.unknown	Jcr4S13876.10	JCA	Jcr4S13876.10
OMCL0	4704 genes,2 taxa	0	not assigned.unknown	Jcr4S13876.20	JCA	Jcr4S13876.20
OMCL0	4704 genes,2 taxa	0	not assigned.unknown	Jcr4S13876.30	JCA	Jcr4S13876.30
OMCL0	4704 genes,2 taxa	0	not assigned.unknown	Jcr4S13883.30	JCA	Jcr4S13883.30
OMCL0	4704 genes,2 taxa	0	not assigned.unknown	Jcr4S13885.10	JCA	Jcr4S13885.10
OMCL0	4704 genes,2 taxa	0	not assigned.unknown	Jcr4S13888.10	JCA	Jcr4S13888.10
OMCL0	4704 genes,2 taxa	0	not assigned.unknown	Jcr4S13888.20	JCA	Jcr4S13888.20
OMCL0	4704 genes,2 taxa	0	not assigned.unknown	Jcr4S13888.40	JCA	Jcr4S13888.40
OMCL0	4704 genes,2 taxa	0	not assigned.unknown	Jcr4S13890.10	JCA	Jcr4S13890.10
OMCL0	4704 genes,2 taxa	0	not assigned.unknown	Jcr4S13897.30	JCA	Jcr4S13897.30
OMCL0	4704 genes,2 taxa	0	not assigned.unknown	Jcr4S13902.10	JCA	Jcr4S13902.10
OMCL0	4704 genes,2 taxa	0	not assigned.unknown	Jcr4S13902.20	JCA	Jcr4S13902.20
OMCL0	4704 genes,2 taxa	0	not assigned.unknown	Jcr4S13905.20	JCA	Jcr4S13905.20
OMCL0	4704 genes,2 taxa	0	not assigned.unknown	Jcr4S13905.50	JCA	Jcr4S13905.50
OMCL0	4704 genes,2 taxa	0	not assigned.unknown	Jcr4S13910.10	JCA	Jcr4S13910.10
OMCL0	4704 genes,2 taxa	0	not assigned.unknown	Jcr4S13912.20	JCA	Jcr4S13912.20
OMCL0	4704 genes,2 taxa	0	not assigned.unknown	Jcr4S13959.10	JCA	Jcr4S13959.10
OMCL0	4704 genes,2 taxa	0	not assigned.unknown	Jcr4S14069.10	JCA	Jcr4S14069.10
OMCL0	4704 genes,2 taxa	0	not assigned.unknown	Jcr4S14158.10	JCA	Jcr4S14158.10
OMCL0	4704 genes,2 taxa	0	not assigned.unknown	Jcr4S14193.30	JCA	Jcr4S14193.30
OMCL0	4704 genes,2 taxa	0	not assigned.unknown	Jcr4S14195.10	JCA	Jcr4S14195.10
OMCL0	4704 genes,2 taxa	0	not assigned.unknown	Jcr4S14255.10	JCA	Jcr4S14255.10
OMCL0	4704 genes,2 taxa	0	not assigned.unknown	Jcr4S14267.10	JCA	Jcr4S14267.10
OMCL0	4704 genes,2 taxa	0	not assigned.unknown	Jcr4S14312.10	JCA	Jcr4S14312.10
OMCL0	4704 genes,2 taxa	0	not assigned.unknown	Jcr4S14348.20	JCA	Jcr4S14348.20
OMCL0	4704 genes,2 taxa	0	not assigned.unknown	Jcr4S14413.10	JCA	Jcr4S14413.10
OMCL0	4704 genes,2 taxa	0	not assigned.unknown	Jcr4S14420.10	JCA	Jcr4S14420.10
OMCL0	4704 genes,2 taxa	0	not assigned.unknown	Jcr4S14426.10	JCA	Jcr4S14426.10
OMCL0	4704 genes,2 taxa	0	not assigned.unknown	Jcr4S14451.10	JCA	Jcr4S14451.10
OMCL0	4704 genes,2 taxa	0	not assigned.unknown	Jcr4S14451.20	JCA	Jcr4S14451.20
OMCL0	4704 genes,2 taxa	0	not assigned.unknown	Jcr4S14454.10	JCA	Jcr4S14454.10
OMCL0	4704 genes,2 taxa	0	not assigned.unknown	Jcr4S14471.10	JCA	Jcr4S14471.10
OMCL0	4704 genes,2 taxa	0	not assigned.unknown	Jcr4S14476.10	JCA	Jcr4S14476.10
OMCL0	4704 genes,2 taxa	0	not assigned.unknown	Jcr4S14488.10	JCA	Jcr4S14488.10
OMCL0	4704 genes,2 taxa	0	not assigned.unknown	Jcr4S14520.10	JCA	Jcr4S14520.10
OMCL0	4704 genes,2 taxa	0	not assigned.unknown	Jcr4S14542.10	JCA	Jcr4S14542.10
OMCL0	4704 genes,2 taxa	0	not assigned.unknown	Jcr4S14582.20	JCA	Jcr4S14582.20
OMCL0	4704 genes,2 taxa	0	not assigned.unknown	Jcr4S14598.10	JCA	Jcr4S14598.10
OMCL0	4704 genes,2 taxa	0	not assigned.unknown	Jcr4S14601.10	JCA	Jcr4S14601.10
OMCL0	4704 genes,2 taxa	0	not assigned.unknown	Jcr4S14614.10	JCA	Jcr4S14614.10
OMCL0	4704 genes,2 taxa	0	not assigned.unknown	Jcr4S14617.10	JCA	Jcr4S14617.10
OMCL0	4704 genes,2 taxa	0	not assigned.unknown	Jcr4S14618.10	JCA	Jcr4S14618.10
OMCL0	4704 genes,2 taxa	0	not assigned.unknown	Jcr4S14619.10	JCA	Jcr4S14619.10
OMCL0	4704 genes,2 taxa	0	not assigned.unknown	Jcr4S14621.10	JCA	Jcr4S14621.10
OMCL0	4704 genes,2 taxa	0	not assigned.unknown	Jcr4S14644.10	JCA	Jcr4S14644.10
OMCL0	4704 genes,2 taxa	0	not assigned.unknown	Jcr4S14687.10	JCA	Jcr4S14687.10
OMCL0	4704 genes,2 taxa	0	not assigned.unknown	Jcr4S14711.10	JCA	Jcr4S14711.10
OMCL0	4704 genes,2 taxa	0	not assigned.unknown	Jcr4S14775.10	JCA	Jcr4S14775.10
OMCL0	4704 genes,2 taxa	0	not assigned.unknown	Jcr4S14809.10	JCA	Jcr4S14809.10
OMCL0	4704 genes,2 taxa	0	not assigned.unknown	Jcr4S14810.20	JCA	Jcr4S14810.20
OMCL0	4704 genes,2 taxa	0	not assigned.unknown	Jcr4S14850.10	JCA	Jcr4S14850.10
OMCL0	4704 genes,2 taxa	0	not assigned.unknown	Jcr4S14864.10	JCA	Jcr4S14864.10
OMCL0	4704 genes,2 taxa	0	not assigned.unknown	Jcr4S14908.10	JCA	Jcr4S14908.10
OMCL0	4704 genes,2 taxa	0	not assigned.unknown	Jcr4S15016.10	JCA	Jcr4S15016.10
OMCL0	4704 genes,2 taxa	0	not assigned.unknown	Jcr4S15025.10	JCA	Jcr4S15025.10
OMCL0	4704 genes,2 taxa	0	not assigned.unknown	Jcr4S15025.20	JCA	Jcr4S15025.20
OMCL0	4704 genes,2 taxa	0	not assigned.unknown	Jcr4S15036.20	JCA	Jcr4S15036.20
OMCL0	4704 genes,2 taxa	0	not assigned.unknown	Jcr4S15040.20	JCA	Jcr4S15040.20
OMCL0	4704 genes,2 taxa	0	not assigned.unknown	Jcr4S15041.10	JCA	Jcr4S15041.10
OMCL0	4704 genes,2 taxa	0	not assigned.unknown	Jcr4S15063.10	JCA	Jcr4S15063.10
OMCL0	4704 genes,2 taxa	0	not assigned.unknown	Jcr4S15070.10	JCA	Jcr4S15070.10
OMCL0	4704 genes,2 taxa	0	not assigned.unknown	Jcr4S15107.10	JCA	Jcr4S15107.10
OMCL0	4704 genes,2 taxa	0	not assigned.unknown	Jcr4S15116.10	JCA	Jcr4S15116.10
OMCL0	4704 genes,2 taxa	0	not assigned.unknown	Jcr4S15142.10	JCA	Jcr4S15142.10
OMCL0	4704 genes,2 taxa	0	not assigned.unknown	Jcr4S15147.10	JCA	Jcr4S15147.10
OMCL0	4704 genes,2 taxa	0	not assigned.unknown	Jcr4S15147.20	JCA	Jcr4S15147.20
OMCL0	4704 genes,2 taxa	0	not assigned.unknown	Jcr4S15161.10	JCA	Jcr4S15161.10
OMCL0	4704 genes,2 taxa	0	not assigned.unknown	Jcr4S15172.10	JCA	Jcr4S15172.10
OMCL0	4704 genes,2 taxa	0	not assigned.unknown	Jcr4S15173.10	JCA	Jcr4S15173.10
OMCL0	4704 genes,2 taxa	0	not assigned.unknown	Jcr4S15185.20	JCA	Jcr4S15185.20
OMCL0	4704 genes,2 taxa	0	not assigned.unknown	Jcr4S15199.10	JCA	Jcr4S15199.10
OMCL0	4704 genes,2 taxa	0	not assigned.unknown	Jcr4S15200.10	JCA	Jcr4S15200.10
OMCL0	4704 genes,2 taxa	0	not assigned.unknown	Jcr4S15224.20	JCA	Jcr4S15224.20
OMCL0	4704 genes,2 taxa	0	not assigned.unknown	Jcr4S15227.10	JCA	Jcr4S15227.10
OMCL0	4704 genes,2 taxa	0	not assigned.unknown	Jcr4S15229.20	JCA	Jcr4S15229.20
OMCL0	4704 genes,2 taxa	0	not assigned.unknown	Jcr4S15269.10	JCA	Jcr4S15269.10
OMCL0	4704 genes,2 taxa	0	not assigned.unknown	Jcr4S15288.10	JCA	Jcr4S15288.10
OMCL0	4704 genes,2 taxa	0	not assigned.unknown	Jcr4S15313.10	JCA	Jcr4S15313.10
OMCL0	4704 genes,2 taxa	0	not assigned.unknown	Jcr4S15325.10	JCA	Jcr4S15325.10
OMCL0	4704 genes,2 taxa	0	not assigned.unknown	Jcr4S15342.10	JCA	Jcr4S15342.10
OMCL0	4704 genes,2 taxa	0	not assigned.unknown	Jcr4S15345.10	JCA	Jcr4S15345.10
OMCL0	4704 genes,2 taxa	0	not assigned.unknown	Jcr4S15347.10	JCA	Jcr4S15347.10
OMCL0	4704 genes,2 taxa	0	not assigned.unknown	Jcr4S15348.20	JCA	Jcr4S15348.20
OMCL0	4704 genes,2 taxa	0	not assigned.unknown	Jcr4S15354.10	JCA	Jcr4S15354.10
OMCL0	4704 genes,2 taxa	0	not assigned.unknown	Jcr4S15359.20	JCA	Jcr4S15359.20
OMCL0	4704 genes,2 taxa	0	not assigned.unknown	Jcr4S15366.10	JCA	Jcr4S15366.10
OMCL0	4704 genes,2 taxa	0	not assigned.unknown	Jcr4S15373.10	JCA	Jcr4S15373.10
OMCL0	4704 genes,2 taxa	0	not assigned.unknown	Jcr4S15374.10	JCA	Jcr4S15374.10
OMCL0	4704 genes,2 taxa	0	not assigned.unknown	Jcr4S15375.10	JCA	Jcr4S15375.10
OMCL0	4704 genes,2 taxa	0	not assigned.unknown	Jcr4S15427.10	JCA	Jcr4S15427.10
OMCL0	4704 genes,2 taxa	0	not assigned.unknown	Jcr4S15450.10	JCA	Jcr4S15450.10
OMCL0	4704 genes,2 taxa	0	not assigned.unknown	Jcr4S15457.10	JCA	Jcr4S15457.10
[truncated: 125,859 more rows]

## Sheet: Core hypoxia
OMCL clusters derived from 49 Arabidopsis core hypoxia genes (Mustroph et al. 2009). Numbers: Numbers of induced genes in each organism. Yellow: Present (induced orthologs). Gray: Orthrologs not identified (NA).
OMCL name	Definition	ATH	JCA	OSA	PTR
OMCL1101	Ethylene receptor	1	1	2	1
OMCL263	Wound-responsive protein	1	2	2	1
OMCL442	PDC	2	2	2	2
OMCL450	ADH	1	2	2	1
OMCL11626	ACC OXIDASE 1 (ACO1)	1	1	0	1
OMCL12227	Plant stearoyl-acyl-carrier-protein	1	1	1	0
OMCL12399	Unknown protein	1	1	1	0
OMCL176	RBOH	3	1	2	0
OMCL269	Sucrose synthase	3	1	1	0
OMCL2947	Phloem protein (PP2-A13)	1	0	2	1
OMCL3239	non-symbiotic hemoglobin	1	1	1	0
OMCL480	PFK	1	2	1	0
OMCL992	Phosphoinositide kinase	3	1	2	0
OMCL11085	Trihelix, Triple-Helix transcription factor	1	1	NA	2
OMCL14742	Rhodanese/Cell cycle control phosphatase superfamily	1	1	NA	1
OMCL6958	Similar to RCD1 but without the WWE domain	1	1	NA	2
OMCL7065	Unknown protein	1	1	NA	1
OMCL7344	LBD41 transcription factor	1	1	1	NA
OMCL2562	AlaAT	0	1	1	0
OMCL3816	Haloacid dehalogenase-like hydrolas	1	0	0	1
OMCL4135	Cytochrome P450	0	0	1	1
OMCL4156	Unknown (DUF581)	1	1	0	0
OMCL5796	Temperature-induced lipocalin	0	0	1	1
OMCL6496	Aluminium induced protein	1	1	0	0
OMCL938	calmodulin-like	1	1	0	0
OMCL10222	Unknown protein	1	1	NA	0
OMCL9511	RING/U-box superfamily protein	1	0	NA	1
OMCL12485	Phloem protein (PP2-A12)	1	NA	NA	1
OMCL18743	AP2/ERF transcription factor	1	NA	1	NA
OMCL18973	Unknown protein	1	NA	NA	1
OMCL1935	Unknown protein	1	0	0	0
OMCL550	Uracil phosphoribosyltransferase	2	0	0	0
OMCL634	Thioredoxin-like disulfide reductase	0	0	1	0
OMCL6001	Unknown protein (DUF1637)	1	NA	0	0
OMCL18468	Unknown protein	1	NA	NA	NA
OMCL2558	Disease resistance protein	1	NA	NA	NA
OMCL18419	Unknown protein (DUF581)	0	NA	0	NA

## Sheet: Transcription factors
OMCL clusters of transcription factors. Clusters with induced/reduced DEGs are shown. Bright yellow: cluster has >1 induced DEG in organism. Light yellow: cluster has 1 induced DEG in organism. White: no DEG ortholog identified in organism. Gray/NA: DEG orthrologs not identified in organism. Numbers: Numbers of induced genes in each organism.
	Up				Down
OMCL name	ATH	JCA	PTR	OSA	ATH	JCA	PTR	OSA	Transcription factor domain
OMCL954	1	0	1	0	0	0	0	0	AP2
OMCL1634	0	0	0	0	1	1	1	0	AP2
OMCL5297	1	0	0	0	1	0	0	0	AP2
OMCL7452	1	0	0	1	0	0	0	0	AP2
OMCL14223	1	0	0	NA	0	0	0	NA	AP2
OMCL540	1	0	0	0	0	0	0	1	ARF
OMCL627	0	0	0	1	0	0	0	0	ARF
OMCL807	0	0	0	1	0	0	0	0	ARF
OMCL3172	0	0	0	0	0	0	1	1	ARF
OMCL3648	0	0	0	1	0	0	1	0	ARF
OMCL5249	1	0	0	0	0	0	0	0	ARF
OMCL8359	0	0	0	0	0	0	1	0	ARF
OMCL16771	0	0	0	0	0	0	0	1	ARF
OMCL5517	0	0	0	1	0	0	0	0	ARR-B
OMCL7968	1	0	0	0	0	0	0	0	ARR-B
OMCL56	NA	0	1	NA	NA	0	0	NA	B3
OMCL249	0	1	0	0	0	0	0	0	B3
OMCL273	0	0	NA	0	0	0	NA	0	B3
OMCL705	0	0	0	1	0	0	0	0	B3
OMCL908	0	1	2	0	0	0	0	0	B3
OMCL1562	0	0	0	1	0	0	0	0	B3
OMCL1822	1	0	0	0	0	0	0	0	B3
OMCL2670	0	0	0	1	0	0	0	0	B3
OMCL3164	0	0	1	0	0	0	0	0	B3
OMCL12971	0	0	0	1	0	0	0	0	B3
OMCL14085	0	0	NA	1	0	0	NA	0	B3
OMCL14879	2	0	0	0	0	0	0	0	B3
OMCL2569	2	0	0	0	0	0	0	0	BBR-BPC
OMCL5979	1	0	0	0	0	0	0	0	BBR-BPC
OMCL7703	1	0	0	0	0	0	0	0	BBR-BPC
OMCL1839	0	0	0	1	0	0	1	0	BES1
OMCL2317	0	0	0	0	1	0	0	0	BES1
OMCL432	1	0	0	1	0	0	0	0	bHLH
OMCL1056	0	0	0	1	0	0	0	0	bHLH
OMCL1172	1	0	0	0	0	0	0	0	bHLH
OMCL1326	0	0	0	0	0	0	0	1	bHLH
OMCL1335	0	0	0	0	0	0	0	1	bHLH
OMCL1537	1	0	0	0	1	0	0	0	bHLH
OMCL1756	0	0	0	0	1	0	0	0	bHLH
OMCL1812	0	0	0	0	0	0	1	1	bHLH
OMCL1919	0	0	0	2	0	0	0	0	bHLH
OMCL1921	0	1	0	1	0	0	0	0	bHLH
OMCL2332	1	0	2	2	0	0	0	0	bHLH
OMCL2986	0	0	1	0	0	0	0	1	bHLH
OMCL3066	0	0	0	0	1	0	1	0	bHLH
OMCL3380	0	0	0	0	0	1	1	0	bHLH
OMCL3478	0	1	0	0	0	0	0	1	bHLH
OMCL3491	0	0	0	0	0	0	0	1	bHLH
OMCL3793	0	0	0	1	0	0	0	0	bHLH
OMCL4388	0	1	0	0	1	0	0	0	bHLH
OMCL4409	1	0	0	0	0	0	0	0	bHLH
OMCL4756	1	0	0	0	0	0	0	0	bHLH
OMCL5181	0	0	0	0	1	0	0	0	bHLH
OMCL5811	0	0	0	0	1	0	0	1	bHLH
OMCL6249	0	0	0	0	1	0	0	0	bHLH
OMCL6410	0	0	0	1	0	0	0	0	bHLH
OMCL7093	0	0	0	1	0	0	0	0	bHLH
OMCL8181	0	0	0	0	1	0	1	0	bHLH
OMCL8243	0	0	0	1	0	1	0	0	bHLH
OMCL8476	0	0	0	0	0	0	1	0	bHLH
OMCL8537	1	1	0	1	0	0	0	0	bHLH
OMCL8991	0	0	0	0	0	1	0	0	bHLH
OMCL9973	0	0	0	1	0	0	0	0	bHLH
OMCL13746	NA	1	0	NA	NA	0	1	NA	bHLH
OMCL14596	1	NA	0	NA	0	NA	0	NA	bHLH
OMCL14873	0	0	0	NA	1	1	1	NA	bHLH
OMCL16615	0	0	0	2	0	0	0	0	bHLH
OMCL18540	1	NA	NA	NA	0	NA	NA	NA	bHLH
OMCL18570	0	NA	NA	NA	2	NA	NA	NA	bHLH
OMCL18999	0	NA	NA	NA	1	NA	NA	NA	bHLH
OMCL943	0	1	0	1	0	0	0	0	bZIP
OMCL962	2	0	0	0	0	0	0	2	bZIP
OMCL1488	2	0	0	0	0	0	0	0	bZIP
OMCL1751	0	0	0	1	0	0	0	1	bZIP
OMCL1847	0	1	0	0	1	0	0	0	bZIP
OMCL2226	0	0	1	0	0	0	0	0	bZIP
OMCL2339	2	0	0	0	0	0	0	0	bZIP
OMCL2341	0	0	0	1	0	0	0	0	bZIP
OMCL2368	0	1	0	0	0	0	0	0	bZIP
OMCL2461	1	0	0	0	0	0	0	0	bZIP
OMCL2839	0	0	1	0	0	0	0	0	bZIP
OMCL3540	1	0	0	1	0	0	0	0	bZIP
OMCL3863	1	0	0	0	0	0	0	0	bZIP
OMCL3941	0	0	0	0	0	0	0	1	bZIP
OMCL4234	0	0	0	1	0	0	0	0	bZIP
OMCL4588	0	0	0	1	0	0	0	0	bZIP
OMCL4637	0	0	0	1	0	0	0	0	bZIP
OMCL4764	0	0	0	0	2	1	0	0	bZIP
OMCL6031	1	1	0	1	0	0	0	0	bZIP
OMCL6394	1	0	0	0	0	0	0	0	bZIP
OMCL7758	1	0	0	0	0	0	0	0	bZIP
OMCL8169	1	0	0	0	0	0	0	0	bZIP
OMCL8435	0	0	0	0	1	0	0	0	bZIP
OMCL12401	0	0	1	0	0	0	0	0	bZIP
OMCL12893	0	0	0	1	0	0	0	1	bZIP
OMCL14120	NA	0	0	NA	NA	0	0	NA	bZIP
OMCL15459	0	0	1	0	0	0	0	0	bZIP
OMCL16274	0	0	0	1	0	0	0	0	bZIP
OMCL16497	0	0	0	1	0	0	0	0	bZIP
OMCL16762	0	0	0	0	0	0	0	2	bZIP
OMCL916	1	0	0	0	0	0	0	0	C2H2
OMCL924	0	0	0	0	1	0	0	0	C2H2
OMCL1711	0	1	1	1	0	0	0	0	C2H2
OMCL1957	2	0	0	0	0	0	0	0	C2H2
OMCL2376	0	1	0	0	1	0	0	0	C2H2
OMCL2469	1	0	0	0	0	0	0	0	C2H2
OMCL2519	1	1	0	0	0	0	0	0	C2H2
OMCL2994	0	0	0	0	2	0	0	0	C2H2
OMCL4303	1	0	0	0	0	0	0	0	C2H2
OMCL4337	0	NA	0	NA	1	NA	0	NA	C2H2
OMCL4482	0	0	0	0	2	0	0	0	C2H2
OMCL4623	0	0	0	0	0	0	0	1	C2H2
OMCL5106	1	0	0	0	0	0	0	0	C2H2
OMCL5135	0	0	0	0	0	0	0	1	C2H2
OMCL6078	0	0	0	1	0	0	0	0	C2H2
OMCL6244	0	0	0	0	0	0	1	0	C2H2
OMCL6321	1	0	0	0	0	0	0	0	C2H2
OMCL7960	0	0	0	1	1	0	0	0	C2H2
OMCL8949	0	0	0	0	0	1	0	0	C2H2
OMCL11052	0	0	0	0	1	0	0	0	C2H2
OMCL11858	0	0	0	1	0	0	0	0	C2H2
OMCL12528	0	1	0	NA	1	0	0	NA	C2H2
OMCL15539	0	0	0	0	0	0	2	0	C2H2
OMCL18641	1	NA	NA	NA	0	NA	NA	NA	C2H2
OMCL761	0	0	0	1	0	0	0	0	C3H
OMCL1115	0	0	0	0	1	0	0	0	C3H
OMCL1144	1	0	0	0	0	0	0	0	C3H
OMCL1379	0	0	0	0	1	0	1	0	C3H
OMCL1859	0	0	0	0	0	2	1	1	C3H
OMCL2541	0	0	0	0	0	0	1	0	C3H
OMCL3217	2	1	0	1	0	0	0	0	C3H
OMCL4544	0	0	0	0	1	0	0	0	C3H
OMCL7184	0	0	0	1	0	0	0	0	C3H
OMCL7830	1	0	0	0	0	0	0	0	C3H
OMCL8214	1	0	0	0	0	0	0	0	C3H
OMCL8239	0	0	0	1	0	0	0	0	C3H
OMCL9291	1	0	0	0	0	0	0	0	C3H
OMCL12629	1	NA	0	NA	0	NA	0	NA	C3H
OMCL16778	0	0	0	1	0	0	0	0	C3H
OMCL928	1	0	0	1	0	0	0	0	CAMTA
OMCL7979	1	0	0	0	0	0	0	0	CAMTA
OMCL775	0	0	1	1	0	0	0	3	CO-like
OMCL898	2	0	0	0	0	0	0	0	CO-like
OMCL1736	0	0	1	1	0	0	0	0	CO-like
OMCL3391	1	0	0	2	0	0	0	0	CO-like
OMCL7365	1	0	0	0	0	0	0	1	CO-like
OMCL18147	NA	1	0	NA	NA	0	0	NA	CO-like
OMCL1707	0	0	0	1	0	0	0	0	CPP
OMCL3262	0	0	0	1	0	0	0	0	DBB
OMCL3527	0	0	0	0	2	0	0	0	DBB
OMCL4777	0	0	1	0	1	0	0	1	DBB
OMCL4900	1	0	0	0	0	0	0	0	DBB
OMCL9992	1	0	0	NA	0	0	0	NA	DBB
OMCL766	2	1	0	0	0	0	2	0	Dof
OMCL1603	1	1	0	1	0	0	0	0	Dof
OMCL2206	0	0	0	0	0	1	0	0	Dof
OMCL4721	1	0	NA	NA	1	0	NA	NA	Dof
OMCL5772	1	0	0	0	0	1	0	0	Dof
OMCL8253	1	0	0	0	0	0	0	0	Dof
OMCL8258	0	0	0	0	0	0	1	0	Dof
OMCL12153	0	0	0	NA	1	0	0	NA	Dof
OMCL18627	0	0	NA	NA	1	0	NA	NA	Dof
OMCL1392	0	0	0	0	1	0	0	0	E2F/DP
OMCL4324	0	0	0	0	0	0	0	1	E2F/DP
OMCL14589	0	0	NA	NA	0	1	NA	NA	E2F/DP
OMCL1403	1	0	0	2	0	0	0	0	EIL
OMCL484	2	0	0	0	1	0	0	0	ERF
OMCL641	0	0	0	0	1	0	0	0	ERF
OMCL675	3	1	2	0	1	0	0	0	ERF
OMCL802	1	1	0	1	0	0	0	0	ERF
OMCL1011	0	1	0	0	1	0	0	0	ERF
OMCL1307	0	0	0	0	1	0	0	0	ERF
OMCL1383	2	0	0	0	0	0	0	0	ERF
OMCL1458	0	1	0	1	0	0	0	0	ERF
OMCL1476	0	0	0	0	1	0	0	0	ERF
OMCL1609	0	0	0	0	1	0	0	0	ERF
OMCL2117	1	1	0	0	0	0	0	0	ERF
OMCL2133	0	0	0	0	1	0	0	0	ERF
OMCL2169	1	0	2	2	0	0	0	0	ERF
OMCL2322	0	0	0	1	1	0	0	1	ERF
OMCL2370	0	0	0	1	0	0	0	1	ERF
OMCL2427	1	0	0	1	0	0	0	0	ERF
OMCL2472	2	0	0	1	0	0	0	0	ERF
OMCL2782	1	0	0	0	0	0	0	0	ERF
OMCL2789	0	0	0	0	1	0	0	0	ERF
OMCL3014	1	1	1	0	0	0	0	0	ERF
OMCL3268	1	0	0	0	0	0	0	0	ERF
OMCL3422	0	0	0	0	1	0	0	0	ERF
OMCL5434	0	2	0	0	0	0	0	0	ERF
OMCL6233	0	0	0	0	1	0	0	0	ERF
OMCL8255	0	1	0	1	0	0	0	0	ERF
OMCL8842	0	1	0	0	0	0	0	1	ERF
OMCL8942	0	1	1	1	0	0	0	0	ERF
OMCL9063	NA	1	0	NA	NA	0	0	NA	ERF
OMCL9161	0	1	0	0	0	0	0	0	ERF
OMCL9384	0	1	0	0	1	0	0	0	ERF
OMCL9405	0	1	1	0	0	0	0	0	ERF
OMCL10368	0	0	1	NA	0	0	0	NA	ERF
OMCL10982	1	1	0	NA	0	0	1	NA	ERF
OMCL12136	0	0	0	1	0	0	0	0	ERF
OMCL13433	NA	0	0	NA	NA	0	1	NA	ERF
OMCL14610	0	0	0	NA	1	1	0	NA	ERF
OMCL15985	0	0	0	1	0	0	0	0	ERF
OMCL16233	0	0	0	1	0	0	0	0	ERF
OMCL16528	0	0	0	1	0	0	0	1	ERF
OMCL17761	NA	0	1	NA	NA	0	0	NA	ERF
OMCL18743	1	NA	NA	1	0	NA	NA	0	ERF
OMCL18798	0	NA	NA	NA	1	NA	NA	NA	ERF
OMCL18808	1	NA	NA	NA	0	NA	NA	NA	ERF
OMCL19024	1	NA	NA	NA	0	NA	NA	NA	ERF
OMCL19087	2	NA	NA	NA	0	NA	NA	NA	ERF
OMCL9096	NA	0	0	NA	NA	0	1	NA	FAR1
OMCL1702	1	0	0	0	0	0	0	0	G2-like
OMCL2103	1	0	0	0	0	0	1	1	G2-like
OMCL4334	2	0	0	1	0	0	0	0	G2-like
OMCL4442	0	0	0	0	0	0	0	1	G2-like
OMCL4527	0	0	0	0	0	0	1	0	G2-like
OMCL5950	0	0	0	0	0	0	0	1	G2-like
OMCL5977	1	0	0	0	0	0	0	0	G2-like
OMCL7503	0	0	0	2	1	0	1	0	G2-like
OMCL7864	1	0	0	0	0	0	0	0	G2-like
OMCL8215	0	0	0	0	0	0	0	1	G2-like
OMCL10018	1	0	0	NA	0	0	0	NA	G2-like
OMCL12932	NA	NA	0	1	NA	NA	0	0	G2-like
OMCL14246	1	NA	0	0	0	NA	0	0	G2-like
OMCL14817	0	NA	0	NA	1	NA	1	NA	G2-like
OMCL19059	0	NA	NA	NA	2	NA	NA	NA	G2-like
OMCL797	0	0	0	0	0	0	0	1	GATA
OMCL1530	0	0	1	0	0	0	0	0	GATA
OMCL2147	0	0	0	0	0	0	0	1	GATA
OMCL3068	0	0	0	0	1	0	0	0	GATA
OMCL4598	2	0	0	0	0	0	0	0	GATA
OMCL14169	0	NA	NA	1	0	NA	NA	1	GATA
OMCL18687	0	NA	NA	NA	1	NA	NA	NA	GATA
OMCL135	NA	NA	0	NA	NA	NA	3	NA	GRAS
OMCL505	2	0	0	0	0	0	1	0	GRAS
OMCL700	1	0	0	0	0	0	0	0	GRAS
OMCL986	3	0	0	0	0	0	2	0	GRAS
OMCL1560	0	0	0	2	0	0	0	1	GRAS
OMCL3337	1	0	0	0	0	0	0	0	GRAS
OMCL3654	NA	2	0	NA	NA	0	0	NA	GRAS
OMCL5666	0	1	0	0	0	0	0	0	GRAS
OMCL6383	1	0	0	0	0	0	0	1	GRAS
OMCL8029	0	0	0	0	1	1	0	0	GRAS
OMCL8337	0	0	0	1	0	0	0	0	GRAS
OMCL10027	0	0	0	NA	0	0	0	NA	GRAS
OMCL15634	0	0	0	0	0	0	1	0	GRAS
OMCL18634	0	NA	NA	NA	1	NA	NA	NA	GRAS
OMCL1410	0	0	0	1	0	0	0	0	GRF
OMCL1474	1	0	0	0	0	0	0	0	HB-other
OMCL9832	1	0	0	0	0	0	0	0	HB-other
OMCL118	1	0	0	0	0	0	0	0	HD-ZIP
OMCL347	0	0	0	1	0	0	2	2	HD-ZIP
OMCL777	0	0	0	1	1	0	1	0	HD-ZIP
OMCL3107	0	0	0	0	1	0	0	0	HD-ZIP
OMCL3224	1	0	2	1	0	0	0	0	HD-ZIP
OMCL3396	0	0	0	1	1	0	0	0	HD-ZIP
OMCL3978	1	0	1	0	0	0	0	0	HD-ZIP
OMCL9337	1	1	0	0	0	0	0	0	HD-ZIP
OMCL11223	0	0	0	NA	1	0	0	NA	HD-ZIP
OMCL11751	0	NA	0	0	1	NA	0	0	HD-ZIP
OMCL16037	0	0	0	1	0	0	0	0	HD-ZIP
OMCL16603	0	0	0	0	0	0	0	1	HD-ZIP
OMCL17332	NA	1	0	NA	NA	0	0	NA	HD-ZIP
OMCL17874	NA	0	1	NA	NA	0	0	NA	HD-ZIP
OMCL964	1	0	0	0	0	0	0	0	HSF
OMCL1344	0	0	0	1	0	0	0	1	HSF
OMCL1667	0	0	0	2	0	0	0	0	HSF
OMCL4181	1	0	0	0	0	0	0	0	HSF
OMCL4372	0	0	0	1	1	0	0	0	HSF
OMCL9941	0	0	0	1	0	0	0	0	HSF
OMCL11969	1	0	0	NA	0	0	0	NA	HSF
OMCL17275	NA	1	0	NA	NA	0	0	NA	HSF
OMCL2210	0	0	0	1	1	0	0	0	LBD
OMCL3179	0	1	0	0	0	0	0	0	LBD
OMCL5132	0	0	0	0	1	1	0	0	LBD
OMCL5389	0	0	0	0	0	0	1	0	LBD
OMCL7344	1	1	0	1	0	0	0	0	LBD
OMCL7441	0	0	0	0	0	0	1	0	LBD
OMCL11354	0	0	0	0	1	0	0	0	LBD
OMCL11957	0	1	2	NA	0	0	0	NA	LBD
OMCL13146	0	0	0	0	0	0	0	1	LBD
OMCL15904	0	0	0	1	0	0	0	0	LBD
OMCL1109	0	0	0	1	0	0	0	0	MIKC
OMCL4277	0	0	0	0	0	0	0	1	MIKC
OMCL6699	0	1	0	0	0	0	0	0	MIKC
OMCL6837	1	0	0	0	0	0	0	0	MIKC
OMCL7929	0	0	0	0	1	0	0	1	MIKC
OMCL250	0	0	1	0	0	0	0	0	M-type
OMCL5561	0	0	0	0	0	0	0	1	M-type
OMCL16336	0	0	0	1	0	0	0	0	M-type
OMCL16511	0	0	0	1	0	0	0	0	M-type
OMCL19044	1	NA	NA	NA	0	NA	NA	NA	M-type
OMCL1523	0	0	0	0	0	0	0	1	MYB
OMCL1535	2	1	0	2	0	0	0	0	MYB
OMCL1648	0	0	0	0	0	0	0	1	MYB
OMCL1695	0	0	0	1	1	0	0	0	MYB
OMCL1804	1	0	0	0	0	0	1	1	MYB
OMCL1888	0	1	1	2	0	0	0	0	MYB
OMCL1914	0	1	1	0	0	0	0	0	MYB
OMCL2274	0	0	0	0	0	0	1	0	MYB
OMCL2347	0	0	0	0	1	0	0	0	MYB
OMCL2538	0	0	1	2	0	0	0	0	MYB
OMCL2556	0	0	0	0	0	0	1	0	MYB
OMCL2855	0	0	0	0	1	0	0	0	MYB
OMCL2991	2	0	0	1	0	0	0	0	MYB
OMCL3001	0	0	0	0	1	0	0	0	MYB
OMCL3010	1	0	0	0	0	0	0	0	MYB
OMCL3151	0	0	0	1	1	0	0	1	MYB
OMCL3343	1	0	0	0	0	0	0	0	MYB
OMCL3358	0	0	0	0	0	0	1	0	MYB
OMCL3839	0	0	0	0	0	1	0	0	MYB
OMCL4459	1	0	0	0	0	0	0	0	MYB
OMCL4478	1	0	0	0	0	0	0	0	MYB
OMCL4574	0	0	0	0	0	0	0	1	MYB
OMCL5320	0	0	0	0	0	0	1	0	MYB
OMCL5582	0	0	0	2	0	0	0	0	MYB
OMCL6369	0	0	0	0	1	1	1	0	MYB
OMCL7183	0	0	1	0	0	0	0	0	MYB
OMCL7210	2	0	0	0	0	0	0	0	MYB
OMCL8021	0	0	0	0	0	1	1	1	MYB
OMCL8483	1	0	0	0	0	0	0	0	MYB
OMCL8747	0	0	0	1	0	0	0	0	MYB
OMCL9359	0	0	0	0	0	0	1	0	MYB
OMCL9880	0	NA	0	NA	1	NA	0	NA	MYB
OMCL10082	1	0	0	NA	0	0	0	NA	MYB
OMCL11023	0	0	1	0	0	0	0	0	MYB
OMCL13150	0	0	0	0	0	0	0	1	MYB
OMCL13196	NA	0	0	NA	NA	0	1	NA	MYB
OMCL13269	NA	0	0	NA	NA	0	1	NA	MYB
OMCL13322	NA	0	0	NA	NA	1	0	NA	MYB
OMCL13392	NA	0	0	NA	NA	1	0	NA	MYB
OMCL13741	NA	0	1	NA	NA	0	0	NA	MYB
OMCL13802	NA	1	0	NA	NA	0	0	NA	MYB
OMCL13897	NA	0	0	NA	NA	0	1	NA	MYB
OMCL13932	NA	0	0	NA	NA	0	1	NA	MYB
OMCL13988	NA	1	0	NA	NA	0	0	NA	MYB
OMCL14214	0	0	0	NA	1	0	0	NA	MYB
OMCL14247	1	1	0	NA	0	0	0	NA	MYB
OMCL14435	1	0	0	NA	0	0	0	NA	MYB
OMCL14968	1	0	0	0	2	0	0	0	MYB
OMCL15503	0	0	0	0	0	0	1	0	MYB
OMCL15810	0	0	0	1	0	0	0	0	MYB
OMCL16685	0	0	0	2	0	0	0	0	MYB
OMCL18466	0	NA	NA	NA	1	NA	NA	NA	MYB
OMCL18970	1	NA	NA	NA	0	NA	NA	NA	MYB
OMCL1498	0	0	0	0	1	1	0	0	MYB_related
OMCL2079	0	0	0	0	0	0	0	2	MYB_related
OMCL2276	2	0	0	0	0	0	0	0	MYB_related
OMCL2559	1	0	0	0	0	0	0	0	MYB_related
OMCL3567	0	0	0	0	2	0	0	0	MYB_related
OMCL3908	1	1	0	0	0	0	0	0	MYB_related
OMCL5260	2	0	0	0	0	0	0	1	MYB_related
OMCL5274	1	0	0	0	0	0	0	0	MYB_related
OMCL5455	0	1	0	0	0	0	0	1	MYB_related
OMCL5789	0	0	0	0	1	0	0	0	MYB_related
OMCL5930	0	0	1	0	0	0	0	0	MYB_related
OMCL7149	1	0	0	1	0	0	0	0	MYB_related
OMCL8366	2	0	0	0	0	0	0	0	MYB_related
OMCL8517	0	0	1	0	0	0	0	0	MYB_related
OMCL9467	0	0	0	0	1	0	0	0	MYB_related
OMCL11933	0	0	0	NA	0	1	0	NA	MYB_related
OMCL12061	0	0	0	1	0	0	0	0	MYB_related
OMCL13133	0	0	0	0	0	0	0	1	MYB_related
OMCL13968	NA	0	0	0	NA	0	0	1	MYB_related
OMCL15366	0	0	0	0	0	0	1	0	MYB_related
OMCL16075	0	0	0	1	0	0	0	1	MYB_related
OMCL16588	0	0	0	1	0	0	0	0	MYB_related
OMCL73	NA	0	0	NA	NA	0	0	NA	NAC
OMCL754	0	0	0	2	0	0	0	0	NAC
OMCL846	0	0	0	1	0	0	0	0	NAC
OMCL1111	0	0	0	0	0	0	0	1	NAC
OMCL2116	0	0	0	0	1	0	0	0	NAC
OMCL2625	1	0	0	0	0	0	0	0	NAC
OMCL2904	0	0	1	0	0	0	0	0	NAC
OMCL3229	0	0	0	0	0	1	0	0	NAC
OMCL4070	0	0	0	0	0	1	2	0	NAC
OMCL4821	0	0	0	1	0	0	1	0	NAC
OMCL5118	1	1	0	0	0	0	0	0	NAC
OMCL5182	0	0	0	0	0	0	0	1	NAC
OMCL5453	0	1	0	0	1	0	0	1	NAC
OMCL6478	0	0	0	0	0	0	0	1	NAC
OMCL7128	0	0	0	1	1	0	1	0	NAC
OMCL7224	2	0	0	0	0	0	0	0	NAC
OMCL7631	1	0	0	0	0	0	0	0	NAC
OMCL7675	0	0	0	0	0	0	1	0	NAC
OMCL7922	0	0	0	0	1	0	0	0	NAC
OMCL9753	1	0	0	0	0	0	0	0	NAC
OMCL10178	0	1	0	NA	0	0	0	NA	NAC
OMCL10996	1	0	0	NA	0	0	0	NA	NAC
OMCL11176	1	1	0	NA	0	0	0	NA	NAC
OMCL11940	1	1	1	NA	0	0	0	NA	NAC
OMCL12866	0	0	0	1	0	0	0	0	NAC
OMCL13118	0	0	0	2	0	0	0	0	NAC
OMCL13485	NA	1	2	NA	NA	0	0	NA	NAC
OMCL13552	NA	0	0	NA	NA	0	1	NA	NAC
OMCL13606	NA	1	0	NA	NA	0	0	NA	NAC
OMCL13673	NA	1	0	0	NA	0	0	0	NAC
OMCL15882	0	0	0	1	0	0	0	0	NAC
OMCL16492	0	0	0	2	0	0	0	0	NAC
OMCL17240	NA	1	0	NA	NA	0	0	NA	NAC
OMCL17888	0	1	0	0	0	0	0	0	NAC
OMCL18654	1	NA	NA	NA	0	NA	NA	NA	NAC
OMCL18934	1	NA	NA	NA	0	NA	NA	NA	NAC
OMCL8475	1	0	0	0	0	0	0	0	NF-X1
OMCL985	1	0	0	1	0	0	0	0	NF-YA
OMCL3384	1	0	0	0	0	0	0	0	NF-YA
OMCL7098	0	0	0	0	0	0	0	1	NF-YA
OMCL11233	0	0	0	0	1	0	0	0	NF-YB
OMCL4321	0	0	1	0	0	0	0	0	NF-YC
OMCL4982	0	0	0	0	1	0	0	0	NF-YC
OMCL4961	0	0	0	0	0	0	0	1	Nin-like
OMCL3397	2	1	2	2	0	0	0	0	RAV
OMCL16919	0	0	0	2	0	0	0	0	RAV
OMCL19060	2	NA	NA	NA	0	NA	NA	NA	RAV
OMCL13838	NA	0	1	NA	NA	0	0	NA	S1Fa-like
OMCL14159	0	0	0	NA	0	1	0	NA	SAP
OMCL1282	0	0	1	0	0	0	0	0	SBP
OMCL1745	1	0	0	0	0	0	0	0	SBP
OMCL2756	1	0	0	0	0	0	0	0	SBP
OMCL5011	0	0	0	0	0	0	0	1	SBP
OMCL8208	0	0	0	1	0	0	0	0	SRS
OMCL9005	NA	0	0	NA	NA	0	1	NA	SRS
OMCL1483	1	0	0	1	0	0	0	0	TALE
OMCL2089	0	0	0	0	0	0	0	1	TALE
OMCL4762	1	0	0	0	0	1	0	1	TALE
OMCL904	0	0	0	0	0	0	0	1	TCP
OMCL1894	1	0	0	1	0	0	0	0	TCP
OMCL3277	1	0	0	1	0	0	0	0	TCP
OMCL13738	NA	0	1	NA	NA	0	0	NA	TCP
OMCL18442	0	NA	0	NA	0	NA	1	NA	TCP
OMCL758	1	0	0	0	0	0	0	0	Trihelix
OMCL1898	0	0	1	0	0	0	0	0	Trihelix
OMCL2429	0	1	3	0	0	0	0	0	Trihelix
OMCL3426	1	0	0	0	0	0	1	1	Trihelix
OMCL4472	0	0	0	0	1	0	0	0	Trihelix
OMCL4666	0	1	0	0	0	0	0	0	Trihelix
OMCL5332	1	0	0	0	0	0	0	0	Trihelix
OMCL6872	0	0	0	0	1	0	0	0	Trihelix
OMCL11068	2	0	0	NA	0	0	0	NA	Trihelix
OMCL11085	1	1	2	NA	0	0	0	NA	Trihelix
OMCL5318	0	0	0	0	0	0	0	1	Whirly
OMCL4531	1	0	0	0	0	0	0	0	WOX
OMCL5787	0	0	0	0	0	1	0	0	WOX
OMCL8159	0	0	0	0	0	1	1	0	WOX
OMCL10046	0	0	0	0	1	0	0	0	WOX
OMCL15638	0	0	0	0	0	0	2	0	WOX
OMCL19028	1	NA	NA	NA	0	NA	NA	NA	WOX
OMCL356	0	0	0	1	0	0	0	0	WRKY
OMCL933	3	0	0	0	1	0	0	0	WRKY
OMCL936	0	1	0	2	0	0	0	0	WRKY
OMCL991	2	1	1	0	0	0	0	0	WRKY
OMCL1124	1	0	0	1	0	0	1	0	WRKY
OMCL1132	0	0	1	0	0	0	0	0	WRKY
OMCL1312	1	0	0	0	0	0	0	0	WRKY
OMCL1758	1	1	0	0	1	0	0	1	WRKY
OMCL2094	0	0	0	1	0	0	1	0	WRKY
OMCL2356	1	2	1	1	0	0	0	0	WRKY
OMCL2449	0	0	0	0	1	1	0	0	WRKY
OMCL2452	0	1	0	1	0	0	0	0	WRKY
OMCL2514	1	0	0	0	0	0	1	0	WRKY
OMCL2801	1	1	0	1	0	0	0	0	WRKY
OMCL2924	1	0	0	0	0	0	0	0	WRKY
OMCL3108	0	0	0	1	1	0	0	0	WRKY
OMCL3436	2	0	0	0	0	0	0	0	WRKY
OMCL5151	0	0	0	1	0	0	0	0	WRKY
OMCL5779	1	0	0	0	0	0	0	0	WRKY
OMCL6998	1	0	0	0	0	0	0	0	WRKY
OMCL7404	0	0	0	1	0	0	0	0	WRKY
OMCL10220	0	0	1	NA	0	0	0	NA	WRKY
OMCL13653	NA	0	1	NA	NA	0	0	NA	WRKY
OMCL13768	NA	1	0	NA	NA	0	0	NA	WRKY
OMCL16818	0	0	0	1	0	0	0	0	WRKY
OMCL18574	0	NA	NA	NA	1	NA	NA	NA	WRKY
OMCL4110	0	0	0	0	0	0	0	1	ZF-HD
OMCL4929	0	0	0	0	0	0	0	1	ZF-HD
OMCL7746	1	0	0	0	0	0	0	0	ZF-HD

## Sheet: Protein kinases
OMCL clusters of protein kinases. Clusters with induced/reduced DEGs are shown. Bright yellow: cluster has >1 induced DEG in organism. Light yellow: cluster has 1 induced DEG in organism. White: no DEG ortholog identified in organism. Gray/NA: DEG orthrologs not identified in organism. Numbers: Numbers of induced genes in each organism.
	Up				Down
OMCL name	ATH	JCA	PTR	OSA	ATH	JCA	PTR	OSA	Protein kinase domain
OMCL5012	0	0	1	0	0	0	0	0	PPC:1.1.1 Leucine-rich transmembrane protein kinase/Strubbelig Receptor Family 1
OMCL4401	0	0	0	1	0	0	0	0	PPC:1.1.3 Putative protein kinase/Putative receptor-like protein kinase
OMCL8956	NA	1	0	1	NA	0	0	0	PPC:1.1.3 Putative protein kinase/Putative receptor-like protein kinase
OMCL59	6	0	0	4	6	0	0	0	PPC:1.1.5 protein kinase like receptor like protein kinase/putative ser_thr-specific receptor protein/Ser_thr-specific protein kinase like putative
OMCL6250	1	0	0	0	0	0	0	0	PPC:1.10.1 Receptor Like Cytoplasmic Kinase VI
OMCL47	4	1	0	4	1	0	0	3	PPC:1.11.1 Legume Lectin Domain Kinase
OMCL161	1	0	0	1	0	0	1	0	PPC:1.11.1 Legume Lectin Domain Kinase
OMCL605	1	0	0	2	0	0	0	0	PPC:1.11.1 Legume Lectin Domain Kinase
OMCL1095	1	0	0	0	0	0	0	0	PPC:1.11.1 Legume Lectin Domain Kinase
OMCL4210	1	NA	0	0	0	NA	0	0	PPC:1.11.1 Legume Lectin Domain Kinase
OMCL4285	0	0	0	1	0	0	1	0	PPC:1.11.1 Legume Lectin Domain Kinase
OMCL9717	1	0	0	0	0	0	0	0	PPC:1.11.1 Legume Lectin Domain Kinase
OMCL16704	NA	NA	NA	1	NA	NA	NA	0	PPC:1.11.1 Legume Lectin Domain Kinase
OMCL18392	2	NA	NA	NA	0	NA	NA	NA	PPC:1.11.1 Legume Lectin Domain Kinase
OMCL1284	0	0	0	1	0	0	0	0	PPC:1.12.1 Leucine Rich Repeat Kinase X
OMCL496	1	0	0	0	1	0	0	0	PPC:1.12.2 Leucine Rich Repeat Kinase II & X
OMCL905	1	0	0	0	0	0	0	0	PPC:1.12.2 Leucine Rich Repeat Kinase II & X
OMCL1294	0	0	0	1	0	0	0	0	PPC:1.12.2 Leucine Rich Repeat Kinase II & X
OMCL33	2	4	0	5	1	5	9	4	PPC:1.12.3 Leucine Rich Repeat Kinase VII
OMCL21	0	1	0	9	0	1	1	3	PPC:1.12.4 Leucine Rich Repeat Kinase XI & XII
OMCL58	1	0	0	0	0	1	1	0	PPC:1.12.4 Leucine Rich Repeat Kinase XI & XII
OMCL102	NA	NA	NA	3	NA	NA	NA	0	PPC:1.12.4 Leucine Rich Repeat Kinase XI & XII
OMCL110	1	0	0	5	0	1	1	2	PPC:1.12.4 Leucine Rich Repeat Kinase XI & XII
OMCL145	NA	NA	NA	3	NA	NA	NA	1	PPC:1.12.4 Leucine Rich Repeat Kinase XI & XII
OMCL455	1	0	0	0	0	0	1	0	PPC:1.12.4 Leucine Rich Repeat Kinase XI & XII
OMCL1407	1	0	0	0	0	0	0	0	PPC:1.12.4 Leucine Rich Repeat Kinase XI & XII
OMCL5981	1	0	0	1	0	0	0	0	PPC:1.12.4 Leucine Rich Repeat Kinase XI & XII
OMCL9451	1	1	0	1	0	0	0	0	PPC:1.12.4 Leucine Rich Repeat Kinase XI & XII
OMCL16115	NA	NA	NA	1	NA	NA	NA	0	PPC:1.12.4 Leucine Rich Repeat Kinase XI & XII
OMCL7589	0	0	0	1	0	0	0	0	PPC:1.12.5 Leucine Rich Repeat Kinase X
OMCL1147	1	0	0	NA	2	1	0	NA	PPC:1.13.1 Leucine Rich Repeat Kinase VII
OMCL1479	1	0	0	0	0	1	0	0	PPC:1.13.1 Leucine Rich Repeat Kinase VII
OMCL4620	1	0	0	0	0	1	0	0	PPC:1.13.1 Leucine Rich Repeat Kinase VII
OMCL615	1	0	0	0	1	0	0	0	PPC:1.13.2 Leucine Rich Repeat Kinase IV
OMCL2518	0	0	0	1	0	1	1	0	PPC:1.14.1 Crinkly 4 Like Kinase
OMCL1108	1	0	0	0	0	0	0	0	PPC:1.14.2 Receptor Like Cytoplasmic Kinase IX
OMCL2153	1	0	0	0	1	0	0	0	PPC:1.14.2 Receptor Like Cytoplasmic Kinase IX
OMCL4796	0	0	0	1	1	0	0	1	PPC:1.14.2 Receptor Like Cytoplasmic Kinase IX
OMCL9006	NA	0	0	1	NA	0	0	0	PPC:1.14.2 Receptor Like Cytoplasmic Kinase IX
OMCL16806	NA	NA	NA	1	NA	NA	NA	0	PPC:1.15.1 Receptor Like Cytoplasmic Kinase I
OMCL16402	NA	NA	NA	1	NA	NA	NA	0	PPC:1.15.3 Leucine Rich Repeat Kinase IV
OMCL182	1	1	0	0	2	0	0	1	PPC:1.16.1 Receptor Like Cytoplasmic Kinase II
OMCL57	1	0	0	19	0	0	0	1	PPC:1.17.1 Wall Associated Kinase
OMCL3128	1	0	0	0	0	0	0	0	PPC:1.2.1 Receptor Like Cytoplasmic Kinase VIII
OMCL8084	0	0	0	1	0	0	0	0	PPC:1.2.1 Receptor Like Cytoplasmic Kinase VIII
OMCL10569	0	0	0	1	0	0	0	0	PPC:1.2.1 Receptor Like Cytoplasmic Kinase VIII
OMCL14888	1	NA	NA	NA	0	NA	NA	NA	PPC:1.2.1 Receptor Like Cytoplasmic Kinase VIII
OMCL743	0	0	0	1	0	0	0	0	PPC:1.2.2 Receptor Like Cytoplasmic Kinase VII
OMCL1105	3	0	0	0	0	0	0	0	PPC:1.2.2 Receptor Like Cytoplasmic Kinase VII
OMCL1374	0	0	0	1	0	0	0	0	PPC:1.2.2 Receptor Like Cytoplasmic Kinase VII
OMCL1420	0	0	0	1	0	0	0	0	PPC:1.2.2 Receptor Like Cytoplasmic Kinase VII
OMCL2417	2	0	0	0	0	0	0	0	PPC:1.2.2 Receptor Like Cytoplasmic Kinase VII
OMCL3514	0	0	0	1	0	0	0	0	PPC:1.2.2 Receptor Like Cytoplasmic Kinase VII
OMCL3764	1	0	0	1	0	0	0	0	PPC:1.2.2 Receptor Like Cytoplasmic Kinase VII
OMCL5319	2	NA	0	0	0	NA	0	0	PPC:1.2.2 Receptor Like Cytoplasmic Kinase VII
OMCL7232	0	0	0	1	0	0	0	0	PPC:1.2.2 Receptor Like Cytoplasmic Kinase VII
OMCL7808	0	0	0	1	0	0	0	0	PPC:1.2.2 Receptor Like Cytoplasmic Kinase VII
OMCL8042	0	0	0	1	0	0	0	0	PPC:1.2.2 Receptor Like Cytoplasmic Kinase VII
OMCL8347	1	0	0	NA	0	0	0	NA	PPC:1.2.2 Receptor Like Cytoplasmic Kinase VII
OMCL11382	0	0	1	NA	0	0	0	NA	PPC:1.2.2 Receptor Like Cytoplasmic Kinase VII
OMCL11512	1	0	0	NA	0	0	0	NA	PPC:1.2.2 Receptor Like Cytoplasmic Kinase VII
OMCL14257	1	0	0	NA	0	0	0	NA	PPC:1.2.2 Receptor Like Cytoplasmic Kinase VII
OMCL15344	NA	NA	1	NA	NA	NA	0	NA	PPC:1.2.2 Receptor Like Cytoplasmic Kinase VII
OMCL16462	NA	NA	NA	1	NA	NA	NA	0	PPC:1.2.2 Receptor Like Cytoplasmic Kinase VII
OMCL16562	NA	NA	NA	2	NA	NA	NA	0	PPC:1.2.2 Receptor Like Cytoplasmic Kinase VII
OMCL18764	2	NA	NA	NA	0	NA	NA	NA	PPC:1.2.2 Receptor Like Cytoplasmic Kinase VII
OMCL42	1	0	0	4	2	0	0	2	PPC:1.3.1 Receptor-like protein kinase
OMCL268	0	0	0	2	1	1	0	0	PPC:1.3.2 Leucine Rich Repeat Receptor VIII
OMCL506	2	0	0	1	0	0	0	0	PPC:1.3.2 Leucine Rich Repeat Receptor VIII
OMCL6164	1	0	0	0	0	0	0	0	PPC:1.3.3 Leucine Rich Repeat Receptor Kinase I & Unknown Receptor Kinase I
OMCL142	3	0	0	NA	0	1	3	NA	PPC:1.5.1 Wall Associated Kinase-like Kinase
OMCL624	2	NA	0	NA	0	NA	0	NA	PPC:1.5.1 Wall Associated Kinase-like Kinase
OMCL1324	0	0	0	1	0	1	0	0	PPC:1.5.1 Wall Associated Kinase-like Kinase
OMCL2388	1	0	0	1	0	0	2	0	PPC:1.5.1 Wall Associated Kinase-like Kinase
OMCL294	2	0	0	4	0	1	0	0	PPC:1.5.2 LRK10 Like Kinase (Type 1)
OMCL6772	0	0	0	1	0	0	0	0	PPC:1.5.3 Receptor Like Cytoplasmic Kinase IV
OMCL274	0	0	0	1	0	4	1	0	PPC:1.6.1 Leucine Rich Repeat Kinase IX
OMCL2958	0	0	1	0	0	0	0	0	PPC:1.6.1 Leucine Rich Repeat Kinase IX
OMCL549	1	0	0	0	0	1	0	1	PPC:1.6.3 Receptor Like Cytoplasmic Kinase V
OMCL8593	1	0	0	0	0	0	0	0	PPC:1.6.3 Receptor Like Cytoplasmic Kinase V
OMCL3101	1	0	0	0	0	0	0	0	PPC:1.6.4 RKF3 Like Kinase
OMCL34	6	1	1	11	0	0	0	0	PPC:1.7.1 S Domain Kinase (Type 1)
OMCL2563	0	0	0	2	0	0	0	0	PPC:1.7.1 S Domain Kinase (Type 1)
OMCL19	6	0	2	1	0	2	3	1	PPC:1.7.2 Domain of Unknown Function 26 (DUF26) Kinase
OMCL108	1	0	0	7	0	0	0	2	PPC:1.7.2 Domain of Unknown Function 26 (DUF26) Kinase
OMCL149	2	0	1	NA	0	0	2	NA	PPC:1.7.2 Domain of Unknown Function 26 (DUF26) Kinase
OMCL414	NA	0	0	2	NA	0	0	1	PPC:1.7.2 Domain of Unknown Function 26 (DUF26) Kinase
OMCL2685	0	1	1	0	0	0	0	0	PPC:1.7.2 Domain of Unknown Function 26 (DUF26) Kinase
OMCL3597	NA	NA	NA	4	NA	NA	NA	0	PPC:1.7.2 Domain of Unknown Function 26 (DUF26) Kinase
OMCL5590	NA	0	1	0	NA	0	0	0	PPC:1.7.2 Domain of Unknown Function 26 (DUF26) Kinase
OMCL7940	1	0	0	0	0	0	0	0	PPC:1.7.2 Domain of Unknown Function 26 (DUF26) Kinase
OMCL11927	0	1	0	1	0	0	0	0	PPC:1.7.2 Domain of Unknown Function 26 (DUF26) Kinase
OMCL793	1	0	0	0	0	0	0	0	PPC:1.8.1 Leucine Rich Repeat Kinase I
OMCL13717	NA	0	0	1	NA	0	0	0	PPC:1.8.1 Leucine Rich Repeat Kinase I
OMCL173	0	0	0	2	0	0	0	0	PPC:1.9.1 CRPK1 Like Kinase (Types 1 and 2)
OMCL188	NA	0	3	1	NA	0	2	0	PPC:1.9.1 CRPK1 Like Kinase (Types 1 and 2)
OMCL942	1	NA	0	NA	0	NA	1	NA	PPC:1.9.1 CRPK1 Like Kinase (Types 1 and 2)
OMCL1269	NA	0	0	1	NA	0	0	0	PPC:1.9.1 CRPK1 Like Kinase (Types 1 and 2)
OMCL79	NA	2	0	7	NA	0	0	1	PPC:1.9.2 S Domain Kinase (Type 2)
OMCL123	0	0	0	8	0	0	2	1	PPC:1.9.2 S Domain Kinase (Type 2)
OMCL667	NA	0	0	1	NA	0	0	0	PPC:1.9.2 S Domain Kinase (Type 2)
OMCL1895	1	0	0	0	0	0	0	0	PPC:1.9.2 S Domain Kinase (Type 2)
OMCL2769	0	0	0	1	0	0	0	0	PPC:1.9.2 S Domain Kinase (Type 2)
OMCL4051	1	0	0	0	0	0	0	0	PPC:1.9.2 S Domain Kinase (Type 2)
OMCL5564	NA	NA	NA	2	NA	NA	NA	0	PPC:1.9.2 S Domain Kinase (Type 2)
OMCL13776	NA	1	0	1	NA	0	0	0	PPC:1.9.2 S Domain Kinase (Type 2)
OMCL2106	0	0	0	1	0	1	0	0	PPC:1.9.5 Putative LRR receptor-like protein kinase/Receptor protein kinase like protein
OMCL1402	0	0	0	1	0	1	0	0	PPC:1.Other Other Protein Kinase
OMCL3813	0	0	0	1	0	0	0	0	PPC:1.Other Other Protein Kinase
OMCL7245	1	0	0	0	0	0	0	0	PPC:1.Other Other Protein Kinase
OMCL8313	1	0	0	0	0	0	0	0	PPC:1.Other Other Protein Kinase
OMCL1776	1	0	0	0	0	0	0	0	PPC:2.1.2 Ankyrin Repeat Domain Kinase
OMCL1633	1	0	0	0	0	0	0	0	PPC:2.1.3 CTR1/EDR1 Kinase
OMCL1778	1	0	0	1	0	0	0	0	PPC:2.1.3 CTR1/EDR1 Kinase
OMCL3443	1	0	0	1	0	0	0	0	PPC:2.1.3 CTR1/EDR1 Kinase
OMCL3508	0	0	0	1	0	0	0	0	PPC:2.1.3 CTR1/EDR1 Kinase
OMCL6538	1	0	0	0	0	0	0	0	PPC:2.1.3 CTR1/EDR1 Kinase
OMCL690	1	0	0	1	0	0	0	0	PPC:2.1.4 GmPK6/AtMRK1 Family
OMCL1133	2	0	0	0	0	0	0	0	PPC:2.1.4 GmPK6/AtMRK1 Family
OMCL1741	0	0	1	1	0	1	0	0	PPC:2.1.4 GmPK6/AtMRK1 Family
OMCL5788	1	0	0	0	0	0	0	0	PPC:2.1.4 GmPK6/AtMRK1 Family
OMCL9077	NA	0	0	1	NA	0	0	0	PPC:2.1.4 GmPK6/AtMRK1 Family
OMCL4053	1	0	0	1	0	0	0	0	PPC:2.2.1 Unknown Function Kinase
OMCL941	1	0	0	0	0	0	0	0	PPC:3.1.1 Casein Kinase I Family
OMCL4069	2	0	0	0	0	0	0	1	PPC:3.1.1 Casein Kinase I Family
OMCL1312	1	0	0	0	0	0	0	0	PPC:4.1.1 MAP3K
OMCL3321	1	0	0	1	0	0	0	1	PPC:4.1.1 MAP3K
OMCL1500	1	1	0	1	0	0	0	0	PPC:4.1.3 MAP2K
OMCL2480	0	0	0	1	1	0	0	0	PPC:4.1.3 MAP2K
OMCL1730	1	0	0	0	1	0	0	0	PPC:4.1.5.1 WNK like kinase - with no lysine kinase
OMCL1455	0	0	0	2	0	0	0	0	PPC:4.1.6 Unknown Function Kinase
OMCL8136	1	NA	0	0	0	NA	0	0	PPC:4.1.7 APG1 Like Kinase
OMCL71	3	0	0	2	2	0	0	1	PPC:4.2.1 Calcium Dependent Protein Kinase
OMCL226	1	0	0	0	0	0	0	1	PPC:4.2.1 Calcium Dependent Protein Kinase
OMCL253	2	0	0	1	1	0	2	1	PPC:4.2.1 Calcium Dependent Protein Kinase
OMCL2407	0	0	0	2	0	0	0	0	PPC:4.2.1 Calcium Dependent Protein Kinase
OMCL3480	1	0	0	0	0	0	0	1	PPC:4.2.1 Calcium Dependent Protein Kinase
OMCL1972	1	0	0	1	2	0	0	0	PPC:4.2.2 Phosphoenolpyruvate Carboxylase Kinase
OMCL3109	1	0	1	0	0	0	0	0	PPC:4.2.3 Calcium/Calmodulin Dependent Protein Kinase (CCamK)
OMCL434	0	1	0	1	1	0	0	1	PPC:4.2.4 SNF1 Related Protein Kinase (SnRK)
OMCL997	1	0	0	1	0	0	0	1	PPC:4.2.4 SNF1 Related Protein Kinase (SnRK)
OMCL1369	0	0	0	2	0	0	0	0	PPC:4.2.4 SNF1 Related Protein Kinase (SnRK)
OMCL1652	0	0	0	1	0	0	0	0	PPC:4.2.4 SNF1 Related Protein Kinase (SnRK)
OMCL3351	1	0	0	1	0	0	0	1	PPC:4.2.4 SNF1 Related Protein Kinase (SnRK)
OMCL3943	1	0	0	1	1	0	0	0	PPC:4.2.4 SNF1 Related Protein Kinase (SnRK)
OMCL4034	0	0	0	1	0	0	0	0	PPC:4.2.4 SNF1 Related Protein Kinase (SnRK)
OMCL4390	1	0	0	0	1	0	0	1	PPC:4.2.4 SNF1 Related Protein Kinase (SnRK)
OMCL4887	1	1	0	0	0	0	0	0	PPC:4.2.4 SNF1 Related Protein Kinase (SnRK)
OMCL5804	1	0	0	0	0	0	0	0	PPC:4.2.4 SNF1 Related Protein Kinase (SnRK)
OMCL14446	2	NA	0	NA	0	NA	0	NA	PPC:4.2.4 SNF1 Related Protein Kinase (SnRK)
OMCL15895	NA	NA	NA	1	NA	NA	NA	0	PPC:4.2.4 SNF1 Related Protein Kinase (SnRK)
OMCL15917	NA	NA	0	1	NA	NA	0	0	PPC:4.2.4 SNF1 Related Protein Kinase (SnRK)
OMCL297	0	0	0	1	1	0	0	0	PPC:4.2.6 IRE/NPH/PI dependent/S6 Kinase
OMCL367	1	0	0	0	1	0	1	1	PPC:4.2.6 IRE/NPH/PI dependent/S6 Kinase
OMCL701	2	0	0	0	1	0	0	0	PPC:4.2.6 IRE/NPH/PI dependent/S6 Kinase
OMCL1096	1	0	0	0	0	0	0	0	PPC:4.2.6 IRE/NPH/PI dependent/S6 Kinase
OMCL1332	0	0	0	1	1	0	0	0	PPC:4.2.6 IRE/NPH/PI dependent/S6 Kinase
OMCL1769	1	0	0	0	0	0	0	0	PPC:4.2.6 IRE/NPH/PI dependent/S6 Kinase
OMCL2483	0	0	0	1	0	0	1	0	PPC:4.2.6 IRE/NPH/PI dependent/S6 Kinase
OMCL4467	0	0	0	1	0	0	0	0	PPC:4.2.6 IRE/NPH/PI dependent/S6 Kinase
OMCL1818	1	0	0	0	0	0	0	0	PPC:4.3.2 Unknown Function Kinase
OMCL507	0	0	1	2	0	0	0	0	PPC:4.4.1 Unknown Function Kinase
OMCL2208	1	0	0	0	0	0	0	0	PPC:4.4.1 Unknown Function Kinase
OMCL8522	1	NA	0	0	0	NA	0	0	PPC:4.4.1 Unknown Function Kinase
OMCL13998	NA	1	1	NA	NA	0	0	NA	PPC:4.4.1 Unknown Function Kinase
OMCL215	1	0	0	2	1	0	0	1	PPC:4.5.1 MAPK Family
OMCL3493	2	0	0	1	0	0	0	0	PPC:4.5.1 MAPK Family
OMCL11639	2	NA	0	NA	0	NA	0	NA	PPC:4.5.1 MAPK Family
OMCL4138	0	0	1	0	0	0	0	0	PPC:4.5.1.1 Male grem cell-associated kinase (mak)
OMCL228	0	0	1	0	0	0	1	0	PPC:4.5.2 CDC2 Like Kinase Family
OMCL2811	0	0	0	1	0	0	0	0	PPC:4.5.2 CDC2 Like Kinase Family
OMCL4939	1	0	0	0	0	0	0	0	PPC:4.5.2 CDC2 Like Kinase Family
OMCL5749	1	0	0	0	0	0	0	0	PPC:4.5.2 CDC2 Like Kinase Family
OMCL10155	0	0	0	1	0	0	0	0	PPC:4.5.2 CDC2 Like Kinase Family
OMCL10562	0	0	0	1	0	0	0	0	PPC:4.5.2 CDC2 Like Kinase Family
OMCL19090	1	NA	NA	NA	0	NA	NA	NA	PPC:4.5.2 CDC2 Like Kinase Family
OMCL2209	1	0	0	0	0	0	0	0	PPC:4.5.3 Casein Kinase II Family
OMCL14717	1	NA	0	NA	0	NA	0	NA	PPC:4.5.3 Casein Kinase II Family
OMCL194	3	1	0	1	1	0	0	0	PPC:4.5.4 GSK3/Shaggy Like Protein Kinase Family
OMCL1691	1	0	0	0	0	0	0	0	PPC:4.5.7 Unknown Function Kinase
OMCL1897	0	0	1	2	2	0	0	2	PPC:5.1.2 Other Kinase
OMCL10151	1	0	0	0	0	0	0	0	PPC:5.2.1 Other Kinase

## Sheet: Stress-Redox
OMCL clusters of heat stress and redox. Clusters with induced/reduced DEGs are shown. Bright yellow: cluster has >1 induced DEG in organism. Light yellow: cluster has 1 induced DEG in organism. White: no DEG ortholog identified in organism. Gray/NA: DEG orthrologs not identified in organism. Numbers: Numbers of induced genes in each organism.
	Up				Down
OMCL name	ATH	JCA	PTR	OSA	ATH	JCA	PTR	OSA	Stress/redox genes
OMCL2241	0	1	0	NA	1	0	1	NA	alternative oxidase
OMCL5390	0	0	0	0	1	0	0	0	ascorbate peroxidase
OMCL1843	0	0	0	0	1	0	0	1	ascorbate peroxidase
OMCL10103	1	0	0	1	0	0	0	0	ascorbate peroxidase
OMCL10421	1	0	0	0	0	0	0	1	ascorbate peroxidase
OMCL978	2	0	1	1	0	0	0	1	catalase
OMCL4699	0	0	0	0	1	1	0	0	cytochrome b5
OMCL6010	0	0	0	1	0	0	0	0	cytochrome b5
OMCL8050	0	0	0	1	1	0	0	0	cytochrome b5
OMCL13536	NA	0	0	0	NA	1	0	1	cytochrome b5
OMCL14941	0	0	0	NA	1	0	0	NA	cytochrome b5
OMCL2880	0	0	0	1	0	0	0	0	cytochrome b561
OMCL12349	0	0	0	NA	1	0	0	NA	cytochrome b561
OMCL8362	0	0	0	0	2	1	0	1	dehydroascorbate reductase
OMCL9750	0	0	0	0	0	0	0	1	dehydroascorbate reductase
OMCL342	2	1	0	0	0	0	0	0	glutaredoxin
OMCL3626	0	0	0	1	0	0	0	0	glutaredoxin
OMCL3717	0	0	0	0	0	0	1	0	glutaredoxin
OMCL4045	0	0	0	0	1	0	0	2	glutaredoxin
OMCL4452	0	0	0	1	0	0	0	0	glutaredoxin
OMCL5396	1	1	0	NA	1	0	0	NA	glutaredoxin
OMCL5444	0	0	0	NA	2	0	0	NA	glutaredoxin
OMCL6326	0	0	0	0	1	0	0	0	glutaredoxin
OMCL7160	0	0	0	1	0	0	0	0	glutaredoxin
OMCL7366	1	0	0	NA	0	0	0	NA	glutaredoxin
OMCL9681	0	0	0	0	1	0	0	0	glutaredoxin
OMCL6684	0	0	1	0	0	0	0	1	GPX
OMCL7668	1	0	1	0	0	0	0	0	GPX
OMCL11480	0	0	0	1	0	1	0	0	GPX
OMCL6866	0	0	0	0	0	0	0	1	GR
OMCL7054	0	0	0	0	1	0	0	0	GR
OMCL3852	1	0	0	0	0	0	0	0	GSH
OMCL609	0	0	0	0	1	0	0	2	GST
OMCL2616	4	0	0	NA	0	0	0	NA	GST
OMCL9512	0	0	0	0	1	0	0	0	GST
OMCL12329	1	0	0	0	0	0	0	0	GST
OMCL13954	NA	1	NA	NA	NA	0	NA	NA	GST
OMCL1323	0	0	0	0	1	0	0	2	GST class lambda
OMCL1779	0	0	0	0	2	0	0	0	GST class phi
OMCL175	0	0	0	4	1	0	0	8	GST class tau
OMCL307	0	1	0	1	4	0	0	2	GST class tau
OMCL350	0	3	0	0	4	0	1	1	GST class tau
OMCL5573	0	0	0	0	0	0	1	0	GST class tau
OMCL11096	0	1	0	0	1	0	0	0	GST class tau
OMCL16400	NA	NA	NA	0	NA	NA	NA	1	GST class tau
OMCL18917	1	NA	NA	NA	0	NA	NA	NA	GST class tau
OMCL3828	1	0	0	0	0	0	0	0	GST class theta
OMCL2490	0	1	0	0	0	0	0	0	GST class zeta
OMCL964	1	0	0	0	0	0	0	0	HSF
OMCL1344	0	0	0	1	0	0	0	1	HSF
OMCL1667	0	0	0	2	0	0	0	0	HSF
OMCL4181	1	0	0	0	0	0	0	0	HSF
OMCL4372	0	0	0	1	1	0	0	0	HSF
OMCL9941	0	0	0	1	0	0	0	0	HSF
OMCL10870	1	0	0	0	0	0	0	1	HSF
OMCL11969	1	0	0	NA	0	0	0	NA	HSF
OMCL10581	1	0	0	0	0	0	0	0	HSP DnaJ
OMCL1816	2	1		1					HSP DnaJ
OMCL4433		1		1	1				HSP DnaJ
OMCL4684		1							HSP DnaJ
OMCL11035	1	1		NA				NA	HSP DnaJ
OMCL199	2	0	0	1	0	0	0	1	HSP101
OMCL3937	0	0	0	1	0	0	0	0	HSP17.6
OMCL632	0	0	0	1	1	0	0	5	HSP20
OMCL2152	0	0	0	1	0	0	0	1	HSP20
OMCL709		2	1						HSP20
OMCL10175	0	0	0	1	0	0	0	0	HSP21
OMCL771	0	0	0	0	3	0	0	0	HSP60
OMCL90	0	0	0	1	5	0	2	2	HSP70
OMCL530	0	0	0	0	3	0	0	0	HSP70
OMCL4702	1	0	0	0	0	0	0	1	HSP70
OMCL1149	0	0	0	0	2	0	0	0	HSP89
OMCL365	0	0	0	3	4	0	0	1	HSP90
OMCL1571	NA	0	0	1	NA	0	0	0	metallothionein
OMCL1358	1	0	0	NA	0	0	0	NA	metallothionein
OMCL10998	1	0	0	0	0	0	0	0	metallothionein
OMCL12037	0	0	0	0	1	0	0	0	monodehydroascorbate reductase
OMCL343	1	0	0	0	3	3	3	1	peroxidase
OMCL421	0	0	0	2	1	0	0	0	peroxidase
OMCL468	0	0	0	2	1	0	0	1	peroxidase
OMCL1139	0	0	0	0	3	0	0	0	peroxidase
OMCL1260	0	0	0	0	0	0	0	3	peroxidase
OMCL2436	1	1	0	2	0	0	0	0	peroxidase
OMCL2613	0	0	0	0	1	1	0	0	peroxidase
OMCL2681	NA	0	0	0	NA	2	1	0	peroxidase
OMCL2760	0	0	0	0	1	0	0	0	peroxidase
OMCL3600	0	0	0	2	0	0	0	0	peroxidase
OMCL3603	0	0	0	3	0	0	0	0	peroxidase
OMCL3632	0	0	0	2	0	0	0	1	peroxidase
OMCL3665	NA	0	0	1	NA	1	0	0	peroxidase
OMCL3720	0	0	0	1	1	1	0	1	peroxidase
OMCL3882	0	0	0	0	1	0	0	0	peroxidase
OMCL3928	0	0	0	1	0	0	0	0	peroxidase
OMCL4042	0	0	0	1	0	0	1	0	peroxidase
OMCL5546	0	0	0	2	0	0	1	0	peroxidase
OMCL6307	0	0	0	0	1	1	0	1	peroxidase
OMCL7456	0	0	0	0	1	0	0	1	peroxidase
OMCL7691	0	0	0	1	1	0	0	0	peroxidase
OMCL7951	0	0	0	1	1	1	1	0	peroxidase
OMCL9549	2	0	0	NA	0	0	0	NA	peroxidase
OMCL9695	1	NA	0	2	0	NA	0	0	peroxidase
OMCL10795	0	0	0	NA	2	0	0	NA	peroxidase
OMCL11413	1	0	0	0	0	1	0	0	peroxidase
OMCL12182	1	0	0	NA	0	0	0	NA	peroxidase
OMCL12218	0	0	0	0	1	0	0	0	peroxidase
OMCL12243	0	0	0	NA	2	0	0	NA	peroxidase
OMCL12279	0	0	0	0	1	0	0	0	peroxidase
OMCL12931	0	0	0	2	0	0	0	0	peroxidase
OMCL13096	0	0	0	2	0	0	0	0	peroxidase
OMCL13780	NA	0	0	NA	NA	0	1	NA	peroxidase
OMCL14108	0	0	0	NA	1	0	0	NA	peroxidase
OMCL14616	0	NA	0	NA	2	NA	0	NA	peroxidase
OMCL14643	0	0	NA	NA	1	0	NA	NA	peroxidase
OMCL14663	0	0	0	NA	1	0	0	NA	peroxidase
OMCL14741	0	NA	NA	NA	2	NA	NA	NA	peroxidase
OMCL16288	NA	NA	NA	1	NA	NA	NA	0	peroxidase
OMCL18381	2	NA	NA	NA	0	NA	NA	NA	peroxidase
OMCL18723	1	NA	NA	NA	0	NA	NA	NA	peroxidase
OMCL2457	2	0	0	0	0	0	0	0	peroxiredoxin
OMCL6885	0	0	0	0	1	1	0	2	peroxiredoxin
OMCL7034	0	0	0	0	0	0	0	1	peroxiredoxin
OMCL8150	0	0	0	0	0	0	0	1	peroxiredoxin
OMCL11144	0	0	0	0	0	0	0	1	peroxiredoxin
OMCL176	3	1	0	2	1	1	2	1	respiratory burst oxidase
OMCL7218	0	1	0	1	0	0	0	0	superoxide dismutase
OMCL8446	0	0	1	0	0	0	0	0	superoxide dismutase
OMCL9937	0	0	0	0	0	0	0	1	thioredoxin
						ADHb
